# Supplementary material for: In situ tissue profile of rat trigeminal nerve in trigeminal neuralgia using spatial transcriptome sequencing
Source: Int J Surg. 2024 Jan 25;110(3):1463–74. doi: 10.1097/JS9.0000000000001110 (PMC10942187; doi:10.1097/JS9.0000000000001110)
Supplement: SUPPLEMENTARY MATERIAL [file js9-110-1463-s003.xlsx]

## Sheet: Sheet1
gene	pvalue	pct.1	pct.2	padj	baseMean	log2FoldChange	up_down	ensembl_id	gene_type	product	TFs_Family	GO_id	GO_term	pathway	pathway_description
Cxcl14	2.70761e-181	0.953	0.69	4.65357e-177	0.233908	2.30849	Up	ENSRNOG00000011984	protein_coding	C-X-C motif chemokine ligand 14	--	GO:0006955,GO:0007267,GO:0008009,GO:0045662,GO:0048839,GO:0060326,GO:2000503,GO:0005576,GO:0005794	immune response|cell-cell signaling|chemokine activity|negative regulation of myoblast differentiation|inner ear development|cell chemotaxis|positive regulation of natural killer cell chemotaxis|extracellular region|Golgi apparatus	rno04060,rno04062	Cytokine-cytokine receptor interaction|Chemokine signaling pathway
Gh1	4.10795e-61	0.657	0.162	7.06034e-57	-1.42108	1.91333	Up	ENSRNOG00000011207	protein_coding	growth hormone 1	--	GO:0005615,GO:0005634,GO:0005739,GO:0005802,GO:0005829,GO:0005886,GO:0032355,GO:0007405,GO:0007565,GO:0032869,GO:0008083,GO:0034097,GO:0040018,GO:0042531,GO:0060396,GO:0043434,GO:0043568,GO:0070186,GO:0045927,GO:0070195,GO:0070977,GO:0071469,GO:0090031,GO:0002092,GO:0097067,GO:0005131,GO:1901215,GO:0005148,GO:0005179,GO:0005576,GO:0009416,GO:0010469,GO:0010536,GO:0014068,GO:0030141,GO:0031012,GO:…	extracellular space|nucleus|mitochondrion|trans-Golgi network|cytosol|plasma membrane|response to estradiol|neuroblast proliferation|female pregnancy|cellular response to insulin stimulus|growth factor activity|response to cytokine|positive regulation of multicellular organism growth|positive regulation of tyrosine phosphorylation of STAT protein|growth hormone receptor signaling pathway|response…	rno04630,rno04151,rno04080,rno04060	Jak-STAT signaling pathway|PI3K-Akt signaling pathway|Neuroactive ligand-receptor interaction|Cytokine-cytokine receptor interaction
Capg	6.21366e-204	0.972	0.732	1.06794e-199	0.299393	1.89298	Up	ENSRNOG00000013668	protein_coding	capping actin protein, gelsolin like	--	GO:0071803,GO:0005730,GO:0072686,GO:0005737,GO:0090543,GO:0005814,GO:0019904,GO:0022617,GO:0030031,GO:0042470,GO:0044877,GO:0045296,GO:0045335,GO:0051015,GO:0005615,GO:0051016,GO:0005634,GO:0071346,GO:0005654	positive regulation of podosome assembly|nucleolus|mitotic spindle|cytoplasm|Flemming body|centriole|protein domain specific binding|extracellular matrix disassembly|cell projection assembly|melanosome|protein-containing complex binding|cadherin binding|phagocytic vesicle|actin filament binding|extracellular space|barbed-end actin filament capping|nucleus|cellular response to interferon-gamma|nuc…	--	--
Col18a1	2.13987e-165	0.992	0.912	3.67779e-161	0.711343	1.70198	Up	ENSRNOG00000001229	protein_coding	collagen type XVIII alpha 1 chain	--	GO:0051599,GO:0005198,GO:2000353,GO:0005576,GO:0005604,GO:0005615,GO:0007155,GO:0008284,GO:0030198,GO:0030335,GO:0030938,GO:0031012,GO:0001525,GO:0001886,GO:0042493,GO:0003674	response to hydrostatic pressure|structural molecule activity|positive regulation of endothelial cell apoptotic process|extracellular region|basement membrane|extracellular space|cell adhesion|positive regulation of cell proliferation|extracellular matrix organization|positive regulation of cell migration|collagen type XVIII trimer|extracellular matrix|angiogenesis|endothelial cell morphogenesis|…	rno04974	Protein digestion and absorption
Col16a1	1.36409e-125	0.968	0.844	2.34446e-121	0.360924	1.6715	Up	ENSRNOG00000031475	protein_coding	collagen type XVI alpha 1 chain	--	GO:0033622,GO:0033627,GO:0051894,GO:0071230,GO:0005178,GO:0007155,GO:0031012	integrin activation|cell adhesion mediated by integrin|positive regulation of focal adhesion assembly|cellular response to amino acid stimulus|integrin binding|cell adhesion|extracellular matrix	--	--
Apoe	7.58936e-193	1	1	1.30438e-188	2.07025	1.63964	Up	ENSRNOG00000018454	protein_coding	apolipoprotein E	--	GO:0033344,GO:0033700,GO:0034361,GO:0034365,GO:0034372,GO:0034362,GO:0034374,GO:0034375,GO:0042157,GO:0034380,GO:0042158,GO:0042159,GO:0042311,GO:0043025,GO:0042627,GO:0043407,GO:0043524,GO:0005102,GO:0043537,GO:0005319,GO:0051651,GO:0046889,GO:0043691,GO:0055088,GO:0005543,GO:0055089,GO:0046911,GO:0060228,GO:0005794,GO:0046983,GO:0005576,GO:0048156,GO:0005615,GO:0072358,GO:0060999,GO:0005874,GO:…	cholesterol efflux|phospholipid efflux|very-low-density lipoprotein particle|discoidal high-density lipoprotein particle|very-low-density lipoprotein particle remodeling|low-density lipoprotein particle|low-density lipoprotein particle remodeling|high-density lipoprotein particle remodeling|lipoprotein metabolic process|high-density lipoprotein particle assembly|lipoprotein biosynthetic process|l…	rno04979,rno05010	Cholesterol metabolism|Alzheimer's disease
Thbs2	6.76962e-93	0.904	0.4	1.1635e-88	-0.247958	1.5904	Up	ENSRNOG00000010529	protein_coding	thrombospondin 2	--	GO:0005604,GO:0005615,GO:0007155,GO:0008201,GO:0016525,GO:0030198,GO:0031091,GO:0051965,GO:0005509,GO:0005576,GO:0005578	basement membrane|extracellular space|cell adhesion|heparin binding|negative regulation of angiogenesis|extracellular matrix organization|platelet alpha granule|positive regulation of synapse assembly|calcium ion binding|extracellular region|proteinaceous extracellular matrix	rno04151,rno04512,rno04145,rno04510,rno05165,rno05144	PI3K-Akt signaling pathway|ECM-receptor interaction|Phagosome|Focal adhesion|Human papillomavirus infection|Malaria
Csrp2	3.12021e-92	0.905	0.468	5.36271e-88	-0.278722	1.56078	Up	ENSRNOG00000003772	protein_coding	cysteine and glycine-rich protein 2	--	GO:0045445,GO:0046872,GO:0005515,GO:0005634,GO:0007275	myoblast differentiation|metal ion binding|protein binding|nucleus|multicellular organism development	--	--
Gpnmb	4.03302e-101	0.852	0.227	6.93155e-97	-0.865579	1.47432	Up	ENSRNOG00000008816	protein_coding	glycoprotein nmb	--	GO:0070374,GO:0031410,GO:0005178,GO:1901215,GO:0031954,GO:2000134,GO:0032720,GO:0005887,GO:0007155,GO:0007165,GO:0034103,GO:0007267,GO:0042130,GO:0008201,GO:0042470,GO:0010469,GO:0045545,GO:0016021,GO:0001649,GO:0048018,GO:0030282,GO:0001818,GO:0050868,GO:0030335,GO:0001934	positive regulation of ERK1 and ERK2 cascade|cytoplasmic vesicle|integrin binding|negative regulation of neuron death|positive regulation of protein autophosphorylation|negative regulation of G1/S transition of mitotic cell cycle|negative regulation of tumor necrosis factor production|integral component of plasma membrane|cell adhesion|signal transduction|regulation of tissue remodeling|cell-cell…	--	--
Gpr83	1.08845e-123	0.704	0.019	1.87072e-119	-2.90613	1.42814	Up	ENSRNOG00000030318	protein_coding	G protein-coupled receptor 83	--	GO:0051384,GO:0097730,GO:0004983,GO:0007218,GO:0016021	response to glucocorticoid|non-motile cilium|neuropeptide Y receptor activity|neuropeptide signaling pathway|integral component of membrane	rno04080	Neuroactive ligand-receptor interaction
Emp1	3.44322e-100	0.807	0.167	5.91786e-96	-1.2579	1.38595	Up	ENSRNOG00000008676	protein_coding	epithelial membrane protein 1	--	GO:0008150,GO:0008219,GO:0016021,GO:0032060,GO:0003674,GO:0005886	biological_process|cell death|integral component of membrane|bleb assembly|molecular_function|plasma membrane	--	--
Apod	2.32122e-134	1	1	3.98947e-130	2.29116	1.31723	Up	ENSRNOG00000048273	protein_coding	apolipoprotein D	--	GO:0005737,GO:0005783,GO:0006006,GO:0006629,GO:0030425,GO:0042246,GO:0006869,GO:0042308,GO:0007420,GO:0042493,GO:0043025,GO:0071638,GO:0048471,GO:1900016,GO:2000098,GO:0000302,GO:2000405,GO:0003674,GO:0005576,GO:0005615,GO:0005622,GO:0007568,GO:0010642,GO:0014012,GO:0015485,GO:0048662,GO:0022626,GO:0048678,GO:0051895,GO:0060588	cytoplasm|endoplasmic reticulum|glucose metabolic process|lipid metabolic process|dendrite|tissue regeneration|lipid transport|negative regulation of protein import into nucleus|brain development|response to drug|neuronal cell body|negative regulation of monocyte chemotactic protein-1 production|perinuclear region of cytoplasm|negative regulation of cytokine production involved in inflammatory re…	--	--
Igfbp7	3.65486e-130	0.999	1	6.2816e-126	1.22112	1.26475	Up	ENSRNOG00000002050	protein_coding	insulin-like growth factor binding protein 7	--	GO:0051414,GO:0005576,GO:0005615,GO:0007155,GO:0007566,GO:0009408,GO:0014070,GO:0031012,GO:0032526,GO:0032870,GO:0001558,GO:0048839,GO:0003674,GO:0050810,GO:0005520	response to cortisol|extracellular region|extracellular space|cell adhesion|embryo implantation|response to heat|response to organic cyclic compound|extracellular matrix|response to retinoic acid|cellular response to hormone stimulus|regulation of cell growth|inner ear development|molecular_function|regulation of steroid biosynthetic process|insulin-like growth factor binding	--	--
Crlf1	1.44033e-73	0.93	0.614	2.47549e-69	0.116923	1.26435	Up	ENSRNOG00000020030	protein_coding	cytokine receptor-like factor 1	--	GO:0005127,GO:0005575,GO:0005615,GO:0008150,GO:0008284,GO:0010469,GO:0019955,GO:0042531,GO:0043524,GO:0046982,GO:0097058,GO:0001657,GO:2000672,GO:0003674,GO:0005125	ciliary neurotrophic factor receptor binding|cellular_component|extracellular space|biological_process|positive regulation of cell proliferation|regulation of signaling receptor activity|cytokine binding|positive regulation of tyrosine phosphorylation of STAT protein|negative regulation of neuron apoptotic process|protein heterodimerization activity|CRLF-CLCF1 complex|ureteric bud development|neg…	--	--
LOC100911545	4.721e-70	0.92	0.641	8.11399e-66	0.0271127	1.22748	Up	ENSRNOG00000028896	protein_coding	alpha-2-macroglobulin-like	--	--	--	--	--
Abca1	6.57004e-83	0.904	0.438	1.12919e-78	-0.437222	1.21563	Up	ENSRNOG00000018126	protein_coding	ATP binding cassette subfamily A member 1	--	GO:0006911,GO:0007040,GO:0007186,GO:0007189,GO:0007584,GO:0008203,GO:0008509,GO:0032367,GO:0009897,GO:0032489,GO:0009986,GO:0033344,GO:0010875,GO:0033700,GO:0034185,GO:0034186,GO:0034188,GO:0043231,GO:0034364,GO:0043691,GO:0034380,GO:0045121,GO:0034616,GO:0045332,GO:0045335,GO:0048471,GO:0050702,GO:0002790,GO:0051117,GO:0005102,GO:0055091,GO:0005524,GO:0060155,GO:0005548,GO:0005794,GO:0005886,GO:…	phagocytosis, engulfment|lysosome organization|G-protein coupled receptor signaling pathway|adenylate cyclase-activating G-protein coupled receptor signaling pathway|response to nutrient|cholesterol metabolic process|anion transmembrane transporter activity|intracellular cholesterol transport|external side of plasma membrane|regulation of Cdc42 protein signal transduction|cell surface|cholesterol…	rno02010,rno04975,rno04979	ABC transporters|Fat digestion and absorption|Cholesterol metabolism
Vim	4.27041e-188	1	1	7.33955e-184	2.07144	1.19736	Up	ENSRNOG00000018087	protein_coding	vimentin	--	GO:0005515,GO:0005737,GO:0005777,GO:0005829,GO:0008022,GO:0009314,GO:0005844,GO:0010043,GO:0010269,GO:0010628,GO:0010977,GO:0032967,GO:0033280,GO:0014002,GO:0042802,GO:0042995,GO:0043005,GO:0003725,GO:0045727,GO:0043403,GO:0005198,GO:0046697,GO:0043488,GO:0048471,GO:0005200,GO:0050770,GO:0051721,GO:0060020,GO:0005212,GO:0060252,GO:0060395,GO:0005856,GO:0005882,GO:0005886,GO:0016363,GO:0019900,GO:…	protein binding|cytoplasm|peroxisome|cytosol|protein C-terminus binding|response to radiation|polysome|response to zinc ion|response to selenium ion|positive regulation of gene expression|negative regulation of neuron projection development|positive regulation of collagen biosynthetic process|response to vitamin D|astrocyte development|identical protein binding|cell projection|neuron projection|d…	rno05206,rno05169	MicroRNAs in cancer|Epstein-Barr virus infection
Lgals3	4.62394e-121	0.992	0.967	7.94717e-117	0.712074	1.16883	Up	ENSRNOG00000010645	protein_coding	lectin, galactoside-binding, soluble, 3	--	GO:0005634,GO:0005681,GO:0005737,GO:0005743,GO:0030198,GO:0030246,GO:0005886,GO:0030593,GO:0006397,GO:0030855,GO:0031012,GO:0045806,GO:0048029,GO:0034988,GO:0048030,GO:0048245,GO:0048246,GO:0001501,GO:1902041,GO:0001772,GO:0050785,GO:1903769,GO:0050860,GO:0002548,GO:2000521,GO:2001189,GO:0005576,GO:2001200,GO:0005578,GO:2001237,GO:0005615,GO:0007165,GO:0008284,GO:0008380,GO:0009897,GO:0009986,GO:…	nucleus|spliceosomal complex|cytoplasm|mitochondrial inner membrane|extracellular matrix organization|carbohydrate binding|plasma membrane|neutrophil chemotaxis|mRNA processing|epithelial cell differentiation|extracellular matrix|negative regulation of endocytosis|monosaccharide binding|Fc-gamma receptor I complex binding|disaccharide binding|eosinophil chemotaxis|macrophage chemotaxis|skeletal s…	--	--
Gpc1	4.64082e-87	0.942	0.871	7.97617e-83	0.228815	1.16876	Up	ENSRNOG00000049437	protein_coding	glypican 1	--	GO:0005654,GO:0005768,GO:0005829,GO:0005886,GO:0008150,GO:0014037,GO:0043236,GO:0017134,GO:0043395,GO:0045121,GO:0046658,GO:0070052,GO:2001016,GO:0005507,GO:0005515,GO:0005576,GO:0005578,GO:0030200,GO:0031012,GO:0032288,GO:0040037,GO:0043025	nucleoplasm|endosome|cytosol|plasma membrane|biological_process|Schwann cell differentiation|laminin binding|fibroblast growth factor binding|heparan sulfate proteoglycan binding|membrane raft|anchored component of plasma membrane|collagen V binding|positive regulation of skeletal muscle cell differentiation|copper ion binding|protein binding|extracellular region|proteinaceous extracellular matri…	rno05205,rno05418	Proteoglycans in cancer|Fluid shear stress and atherosclerosis
Atf3	5.45826e-68	0.802	0.282	9.38111e-64	-0.800566	1.16432	Up	ENSRNOG00000003745	protein_coding	activating transcription factor 3	TF_bZIP	GO:0044212,GO:0006351,GO:0000978,GO:0045892,GO:0006357,GO:0045944,GO:0008284,GO:0000982,GO:0046982,GO:0001078,GO:0001709,GO:0003677,GO:0003700,GO:0010628,GO:0070373,GO:0030968,GO:0005634,GO:1902237,GO:0034198,GO:1903984,GO:0035914,GO:0005730,GO:0000122,GO:1990440,GO:0042802,GO:0000976,GO:1990622,GO:0042803,GO:0006094,GO:0000977	transcription regulatory region DNA binding|transcription, DNA-templated|RNA polymerase II proximal promoter sequence-specific DNA binding|negative regulation of transcription, DNA-templated|regulation of transcription by RNA polymerase II|positive regulation of transcription by RNA polymerase II|positive regulation of cell proliferation|transcription factor activity, RNA polymerase II proximal p…	rno05166	HTLV-I infection
Ifitm1	7.36598e-79	0.959	0.778	1.26599e-74	0.292821	1.12859	Up	ENSRNOG00000004273	protein_coding	interferon induced transmembrane protein 1	--	GO:0060337,GO:0005886,GO:0007507,GO:0009615,GO:0009952,GO:0016021,GO:0034341,GO:0035455,GO:0035456,GO:0045071,GO:0046597,GO:0001756,GO:0051607,GO:0003674,GO:0005575	type I interferon signaling pathway|plasma membrane|heart development|response to virus|anterior/posterior pattern specification|integral component of membrane|response to interferon-gamma|response to interferon-alpha|response to interferon-beta|negative regulation of viral genome replication|negative regulation of viral entry into host cell|somitogenesis|defense response to virus|molecular_funct…	rno04662	B cell receptor signaling pathway
Gfap	2.68978e-25	0.966	0.97	4.62293e-21	0.556595	1.12401	Up	ENSRNOG00000002919	protein_coding	glial fibrillary acidic protein	--	GO:1904714,GO:0051580,GO:0031102,GO:0005200,GO:0060020,GO:0042802,GO:0005515,GO:0060252,GO:0042995,GO:0005622,GO:0060291,GO:0005737,GO:0005882,GO:0009611,GO:0043209,GO:0010625,GO:0097386,GO:0044297,GO:0010977,GO:0097449,GO:0045103,GO:0014002,GO:0045109,GO:0016020,GO:0005178,GO:0097450,GO:0019900,GO:0005198,GO:0098574,GO:0045111,GO:0030198	regulation of chaperone-mediated autophagy|regulation of neurotransmitter uptake|neuron projection regeneration|structural constituent of cytoskeleton|Bergmann glial cell differentiation|identical protein binding|protein binding|positive regulation of glial cell proliferation|cell projection|intracellular|long-term synaptic potentiation|cytoplasm|intermediate filament|response to wounding|myelin …	rno04630	Jak-STAT signaling pathway
Cthrc1	4.04824e-72	0.647	0.104	6.9577e-68	-1.92433	1.05392	Up	ENSRNOG00000004578	protein_coding	collagen triple helix repeat containing 1	--	GO:0090177,GO:0005581,GO:0005615,GO:0005737,GO:0016477,GO:0017147,GO:0032092,GO:0033690,GO:0043932,GO:0045669,GO:0060071,GO:0060122,GO:0005109,GO:0090090,GO:0005576,GO:0090103,GO:0005578	establishment of planar polarity involved in neural tube closure|collagen trimer|extracellular space|cytoplasm|cell migration|Wnt-protein binding|positive regulation of protein binding|positive regulation of osteoblast proliferation|ossification involved in bone remodeling|positive regulation of osteoblast differentiation|Wnt signaling pathway, planar cell polarity pathway|inner ear receptor cell…	--	--
Cuedc2	9.04712e-68	0.955	0.795	1.55493e-63	0.391666	1.04652	Up	ENSRNOG00000019574	protein_coding	CUE domain containing 2	--	GO:0005829,GO:0010936,GO:0031965,GO:1900016,GO:0005654	cytosol|negative regulation of macrophage cytokine production|nuclear membrane|negative regulation of cytokine production involved in inflammatory response|nucleoplasm	--	--
Lyz2	4.83388e-63	0.997	0.992	8.30799e-59	1.07056	1.04604	Up	ENSRNOG00000005825	protein_coding	lysozyme 2	--	GO:0050830,GO:0030141,GO:0003796,GO:0031640,GO:0042742,GO:0005615,GO:0005737,GO:0005788,GO:0005795,GO:0042802,GO:0005902,GO:0048237,GO:0016798,GO:0050829,GO:0016998,GO:0000137,GO:0019835,GO:0030140	defense response to Gram-positive bacterium|secretory granule|lysozyme activity|killing of cells of other organism|defense response to bacterium|extracellular space|cytoplasm|endoplasmic reticulum lumen|Golgi stack|identical protein binding|microvillus|rough endoplasmic reticulum lumen|hydrolase activity, acting on glycosyl bonds|defense response to Gram-negative bacterium|cell wall macromolecule…	rno04970	Salivary secretion
Thbs4	1.13692e-68	0.816	0.285	1.95402e-64	-0.766851	1.04142	Up	ENSRNOG00000012471	protein_coding	thrombospondin 4	--	GO:0005604,GO:0005615,GO:0005783,GO:0031012,GO:0006986,GO:0007155,GO:0007399,GO:0031594,GO:0034103,GO:0051451,GO:0034976,GO:0051781,GO:0071603,GO:0090023,GO:0001938,GO:0001968,GO:0005178,GO:0005509,GO:0005518,GO:0005578,GO:0008083,GO:0008201,GO:0010469,GO:0016525,GO:0016529,GO:0043237,GO:0048266,GO:0030198,GO:0048771,GO:0048812,GO:0050731,GO:0051260	basement membrane|extracellular space|endoplasmic reticulum|extracellular matrix|response to unfolded protein|cell adhesion|nervous system development|neuromuscular junction|regulation of tissue remodeling|myoblast migration|response to endoplasmic reticulum stress|positive regulation of cell division|endothelial cell-cell adhesion|positive regulation of neutrophil chemotaxis|positive regulation …	rno04151,rno04512,rno04145,rno04510,rno05165,rno05144	PI3K-Akt signaling pathway|ECM-receptor interaction|Phagosome|Focal adhesion|Human papillomavirus infection|Malaria
Tmsb10	1.37375e-198	1	1	2.36106e-194	2.01159	1.029	Up	ENSRNOG00000042499	protein_coding	thymosin, beta 10	--	GO:0005737,GO:0005856,GO:0007015,GO:0007286,GO:0030036,GO:0031941,GO:0042989,GO:0003785	cytoplasm|cytoskeleton|actin filament organization|spermatid development|actin cytoskeleton organization|filamentous actin|sequestering of actin monomers|actin monomer binding	--	--
Crip1	2.16297e-124	1	0.997	3.71749e-120	1.27173	1.02	Up	ENSRNOG00000027990	protein_coding	cysteine rich protein 1	--	GO:0042277,GO:0005737,GO:0006955,GO:0060741,GO:0008270,GO:0008301,GO:0071236,GO:0008630,GO:0071493,GO:0010033,GO:0010043,GO:0003680,GO:0010468	peptide binding|cytoplasm|immune response|prostate gland stromal morphogenesis|zinc ion binding|DNA binding, bending|cellular response to antibiotic|intrinsic apoptotic signaling pathway in response to DNA damage|cellular response to UV-B|response to organic substance|response to zinc ion|AT DNA binding|regulation of gene expression	--	--
C1s	7.20244e-58	0.9	0.507	1.23788e-53	-0.12905	1.01953	Up	ENSRNOG00000011971	protein_coding	complement component 1, s subcomponent	--	GO:0004252,GO:0005509,GO:0005576,GO:0005615,GO:0006508,GO:0006958,GO:0010001,GO:0042802,GO:0051591,GO:0001867,GO:0003674	serine-type endopeptidase activity|calcium ion binding|extracellular region|extracellular space|proteolysis|complement activation, classical pathway|glial cell differentiation|identical protein binding|response to cAMP|complement activation, lectin pathway|molecular_function	rno04610,rno05322,rno05133,rno05150	Complement and coagulation cascades|Systemic lupus erythematosus|Pertussis|Staphylococcus aureus infection
C1qa	7.77847e-57	0.938	0.808	1.33689e-52	0.160042	1.00891	Up	ENSRNOG00000012807	protein_coding	complement C1q A chain	--	GO:0005615,GO:0006958,GO:0008150,GO:0010039,GO:0045087,GO:0003674,GO:0005575,GO:0005581	extracellular space|complement activation, classical pathway|biological_process|response to iron ion|innate immune response|molecular_function|cellular_component|collagen trimer	rno04610,rno05322,rno05020,rno05133,rno05150,rno05142	Complement and coagulation cascades|Systemic lupus erythematosus|Prion diseases|Pertussis|Staphylococcus aureus infection|Chagas disease (American trypanosomiasis)
Entpd2	1.61641e-52	0.89	0.6	2.77812e-48	-0.126609	0.999172	Up	ENSRNOG00000013102	protein_coding	ectonucleoside triphosphate diphosphohydrolase 2	--	GO:0051260,GO:0017111,GO:0005886,GO:0071222,GO:0071354,GO:0030168,GO:0071356,GO:0007186,GO:0009181,GO:0009986,GO:0031253,GO:0010996,GO:0035457,GO:0016021,GO:0042802,GO:0016887,GO:0005524,GO:0043262,GO:0017110,GO:0005605,GO:0044297	protein homooligomerization|nucleoside-triphosphatase activity|plasma membrane|cellular response to lipopolysaccharide|cellular response to interleukin-6|platelet activation|cellular response to tumor necrosis factor|G-protein coupled receptor signaling pathway|purine ribonucleoside diphosphate catabolic process|cell surface|cell projection membrane|response to auditory stimulus|cellular response…	rno00230,rno04742	Purine metabolism|Taste transduction
Ccnd1	2.67575e-52	0.873	0.559	4.59881e-48	-0.209008	0.996776	Up	ENSRNOG00000020918	protein_coding	cyclin D1	--	GO:0001934,GO:0003714,GO:0004672,GO:0004693,GO:0005622,GO:0005634,GO:0008284,GO:0010033,GO:0010039,GO:0005654,GO:0010165,GO:0010243,GO:0010971,GO:0031100,GO:0014070,GO:0031571,GO:0016020,GO:0016055,GO:0032026,GO:0032355,GO:0033197,GO:0033327,GO:0000082,GO:0051301,GO:0033598,GO:0051384,GO:0033601,GO:0000122,GO:0051412,GO:0042493,GO:0051592,GO:0000307,GO:0051726,GO:0000320,GO:0060070,GO:0001889,GO:…	positive regulation of protein phosphorylation|transcription corepressor activity|protein kinase activity|cyclin-dependent protein serine/threonine kinase activity|intracellular|nucleus|positive regulation of cell proliferation|response to organic substance|response to iron ion|nucleoplasm|response to X-ray|response to organonitrogen compound|positive regulation of G2/M transition of mitotic cell…	rno04310,rno04340,rno04390,rno04371,rno04630,rno04068,rno04151,rno04152,rno04110,rno04115,rno04218,rno04510,rno04530,rno04917,rno04921,rno04919,rno05200,rno05206,rno05205,rno05203,rno05210,rno05212,rno05225,rno05226,rno05214,rno05216,rno05221,rno05220,rno05218,rno05219,rno05215,rno05213,rno05224,rno05222,rno05223,rno05416,rno04933,rno04934,rno05166,rno05162,rno05161,rno05167,rno05165,rno01522	Wnt signaling pathway|Hedgehog signaling pathway|Hippo signaling pathway|Apelin signaling pathway|Jak-STAT signaling pathway|FoxO signaling pathway|PI3K-Akt signaling pathway|AMPK signaling pathway|Cell cycle|p53 signaling pathway|Cellular senescence|Focal adhesion|Tight junction|Prolactin signaling pathway|Oxytocin signaling pathway|Thyroid hormone signaling pathway|Pathways in cancer|MicroRNAs …
Htra3	1.00038e-64	0.753	0.225	1.71935e-60	-1.13218	0.988005	Up	ENSRNOG00000008182	protein_coding	HtrA serine peptidase 3	--	GO:0005520,GO:0005576,GO:0006508,GO:0008236,GO:0030512,GO:0030514,GO:0001558,GO:0004175,GO:0004252	insulin-like growth factor binding|extracellular region|proteolysis|serine-type peptidase activity|negative regulation of transforming growth factor beta receptor signaling pathway|negative regulation of BMP signaling pathway|regulation of cell growth|endopeptidase activity|serine-type endopeptidase activity	--	--
Bmp1	4.30165e-66	0.786	0.26	7.39325e-62	-0.966151	0.983769	Up	ENSRNOG00000010890	protein_coding	bone morphogenetic protein 1	--	GO:0005615,GO:0006508,GO:0008233,GO:0008270,GO:0031982,GO:0042802,GO:0061036,GO:0004222,GO:0005509	extracellular space|proteolysis|peptidase activity|zinc ion binding|vesicle|identical protein binding|positive regulation of cartilage development|metalloendopeptidase activity|calcium ion binding	--	--
Arpc1b	2.74611e-89	1	0.992	4.71974e-85	0.90558	0.971144	Up	ENSRNOG00000000991	protein_coding	actin related protein 2/3 complex, subunit 1B	--	GO:0005885,GO:0032355,GO:0034314,GO:0036284,GO:0043627,GO:0044877,GO:0051015,GO:0005200,GO:0005737	Arp2/3 protein complex|response to estradiol|Arp2/3 complex-mediated actin nucleation|tubulobulbar complex|response to estrogen|protein-containing complex binding|actin filament binding|structural constituent of cytoskeleton|cytoplasm	rno04144,rno04810,rno04666,rno05132,rno05100	Endocytosis|Regulation of actin cytoskeleton|Fc gamma R-mediated phagocytosis|Salmonella infection|Bacterial invasion of epithelial cells
Slc6a13	1.83829e-40	0.639	0.222	3.15948e-36	-1.19877	0.934043	Up	ENSRNOG00000012876	protein_coding	solute carrier family 6 member 13	--	GO:0005332,GO:0005887,GO:0006810,GO:0006836,GO:0015812,GO:0042165,GO:0043005,GO:0055085,GO:0005215	gamma-aminobutyric acid:sodium symporter activity|integral component of plasma membrane|transport|neurotransmitter transport|gamma-aminobutyric acid transport|neurotransmitter binding|neuron projection|transmembrane transport|transporter activity	rno04727	GABAergic synapse
Aebp1	1.03228e-64	0.955	0.781	1.77419e-60	0.128244	0.925195	Up	ENSRNOG00000013720	protein_coding	AE binding protein 1	--	GO:0005615,GO:0000977,GO:0006351,GO:0001227,GO:0006355,GO:0003714,GO:0004180,GO:0004181,GO:0006508,GO:0006518,GO:0004185,GO:0008270,GO:0005516,GO:0016485,GO:0005576,GO:0000122,GO:0031012	extracellular space|RNA polymerase II regulatory region sequence-specific DNA binding|transcription, DNA-templated|transcriptional repressor activity, RNA polymerase II transcription regulatory region sequence-specific DNA binding|regulation of transcription, DNA-templated|transcription corepressor activity|carboxypeptidase activity|metallocarboxypeptidase activity|proteolysis|peptide metabolic p…	--	--
Afap1l2	6.05224e-59	0.833	0.367	1.0402e-54	-0.669384	0.923301	Up	ENSRNOG00000017164	protein_coding	actin filament associated protein 1-like 2	--	GO:0005886,GO:0006954,GO:0007346,GO:0017124,GO:0030296,GO:0032675,GO:0032757,GO:0035591,GO:0042169,GO:0045742,GO:0005737,GO:0045893,GO:0005829,GO:0061098	plasma membrane|inflammatory response|regulation of mitotic cell cycle|SH3 domain binding|protein tyrosine kinase activator activity|regulation of interleukin-6 production|positive regulation of interleukin-8 production|signaling adaptor activity|SH2 domain binding|positive regulation of epidermal growth factor receptor signaling pathway|cytoplasm|positive regulation of transcription, DNA-templat…	--	--
C1qb	9.11071e-48	0.9	0.77	1.56586e-43	0.062791	0.917787	Up	ENSRNOG00000012749	protein_coding	complement C1q B chain	--	GO:0005615,GO:0006955,GO:0006958,GO:0007420,GO:0007568,GO:0010033,GO:0042803,GO:0045087,GO:0048839,GO:0003674,GO:0005581,GO:0051384,GO:0005602	extracellular space|immune response|complement activation, classical pathway|brain development|aging|response to organic substance|protein homodimerization activity|innate immune response|inner ear development|molecular_function|collagen trimer|response to glucocorticoid|complement component C1 complex	rno04610,rno05322,rno05020,rno05133,rno05150,rno05142	Complement and coagulation cascades|Systemic lupus erythematosus|Prion diseases|Pertussis|Staphylococcus aureus infection|Chagas disease (American trypanosomiasis)
AABR07007068.1	6.01496e-60	0.959	0.868	1.03379e-55	0.33478	0.907981	Up	ENSRNOG00000017438	protein_coding	--	GDNF family receptor alpha-1 precursor	GO:0001822,GO:0005030,GO:0005178,GO:0005615,GO:0005886,GO:0007399,GO:0007568,GO:0008584,GO:0009897,GO:0016477,GO:0030182,GO:0030424,GO:0031175,GO:0031225,GO:0043025,GO:0043235,GO:0050731,GO:0098797	kidney development|neurotrophin receptor activity|integrin binding|extracellular space|plasma membrane|nervous system development|aging|male gonad development|external side of plasma membrane|cell migration|neuron differentiation|axon|neuron projection development|anchored component of membrane|neuronal cell body|receptor complex|positive regulation of peptidyl-tyrosine phosphorylation|plasma mem…	--	--
Ugt1a5	2.8915e-61	0.699	0.186	4.96963e-57	-1.43492	0.904469	Up	ENSRNOG00000018740	protein_coding	UDP glucuronosyltransferase family 1 member A5	--	GO:0052696,GO:0005789,GO:0052697,GO:0008194,GO:0071361,GO:0014070,GO:0015020,GO:0016021,GO:0071385,GO:0019899,GO:0032870,GO:0042803,GO:0043231,GO:0001889,GO:0046982,GO:0001972,GO:0052695,GO:0005783	flavonoid glucuronidation|endoplasmic reticulum membrane|xenobiotic glucuronidation|UDP-glycosyltransferase activity|cellular response to ethanol|response to organic cyclic compound|glucuronosyltransferase activity|integral component of membrane|cellular response to glucocorticoid stimulus|enzyme binding|cellular response to hormone stimulus|protein homodimerization activity|intracellular membran…	rno00040,rno00053,rno00140,rno00830,rno00860,rno00980,rno00982,rno00983,rno05204	Pentose and glucuronate interconversions|Ascorbate and aldarate metabolism|Steroid hormone biosynthesis|Retinol metabolism|Porphyrin and chlorophyll metabolism|Metabolism of xenobiotics by cytochrome P450|Drug metabolism - cytochrome P450|Drug metabolism - other enzymes|Chemical carcinogenesis
Cd68	2.04691e-62	0.637	0.126	3.51802e-58	-1.77589	0.896352	Up	ENSRNOG00000037563	protein_coding	Cd68 molecule	--	GO:0005765,GO:0016021,GO:0071310	lysosomal membrane|integral component of membrane|cellular response to organic substance	rno04142	Lysosome
Loxl1	5.22448e-69	0.652	0.115	8.97932e-65	-1.88047	0.888992	Up	ENSRNOG00000008680	protein_coding	lysyl oxidase-like 1	--	GO:0035904,GO:0004720,GO:0048251,GO:0005507,GO:0055114,GO:0005578,GO:0005604,GO:0005615,GO:0005737,GO:0016641,GO:0030199,GO:0031012,GO:0001568,GO:0001669,GO:0032496,GO:0003674	aorta development|protein-lysine 6-oxidase activity|elastic fiber assembly|copper ion binding|oxidation-reduction process|proteinaceous extracellular matrix|basement membrane|extracellular space|cytoplasm|oxidoreductase activity, acting on the CH-NH2 group of donors, oxygen as acceptor|collagen fibril organization|extracellular matrix|blood vessel development|acrosomal vesicle|response to lipopol…	--	--
Bgn	4.1182e-61	0.957	0.789	7.07796e-57	0.230398	0.886375	Up	ENSRNOG00000055962	protein_coding	biglycan	--	GO:0042383,GO:0005576,GO:0046426,GO:0005578,GO:0050840,GO:0005615,GO:0005622,GO:0005737,GO:0006469,GO:0009986,GO:0019221,GO:0019800,GO:0030133,GO:0001974,GO:0031012,GO:0004860,GO:0005539	sarcolemma|extracellular region|negative regulation of JAK-STAT cascade|proteinaceous extracellular matrix|extracellular matrix binding|extracellular space|intracellular|cytoplasm|negative regulation of protein kinase activity|cell surface|cytokine-mediated signaling pathway|peptide cross-linking via chondroitin 4-sulfate glycosaminoglycan|transport vesicle|blood vessel remodeling|extracellular m…	--	--
Sox2	3.63169e-66	0.674	0.142	6.24179e-62	-1.65922	0.877785	Up	ENSRNOG00000012199	protein_coding	SRY box 2	HMG	GO:0003674,GO:0003677,GO:0003682,GO:0003700,GO:0005515,GO:0005634,GO:0010468,GO:0005654,GO:0019827,GO:0021879,GO:0005667,GO:0021983,GO:0021984,GO:0021987,GO:0043410,GO:0022409,GO:0043565,GO:0030178,GO:0043586,GO:0030539,GO:0044212,GO:0044798,GO:0045165,GO:0045596,GO:0000122,GO:0048663,GO:0045597,GO:0000976,GO:0048839,GO:0045665,GO:0000981,GO:0048852,GO:0045666,GO:0001077,GO:0048863,GO:0001649,GO:…	molecular_function|DNA binding|chromatin binding|DNA binding transcription factor activity|protein binding|nucleus|regulation of gene expression|nucleoplasm|stem cell population maintenance|forebrain neuron differentiation|transcription factor complex|pituitary gland development|adenohypophysis development|cerebral cortex development|positive regulation of MAPK cascade|positive regulation of cell…	rno04390,rno04550	Hippo signaling pathway|Signaling pathways regulating pluripotency of stem cells
Ngfr	3.5886e-59	0.974	0.975	6.16773e-55	0.627234	0.873702	Up	ENSRNOG00000005392	protein_coding	nerve growth factor receptor	--	GO:1902895,GO:1903588,GO:1904646,GO:2000179,GO:2000377,GO:2000463,GO:2001235,GO:0005622,GO:0005634,GO:0005635,GO:0005737,GO:0005739,GO:0006955,GO:0005791,GO:0007165,GO:0005794,GO:0007266,GO:0005886,GO:0007275,GO:0007411,GO:0016021,GO:0007417,GO:0016048,GO:0007623,GO:0016525,GO:0009611,GO:0017137,GO:0019233,GO:0021675,GO:0001540,GO:0033209,GO:0030135,GO:0005031,GO:0034599,GO:0031069,GO:0005035,GO:…	positive regulation of pri-miRNA transcription by RNA polymerase II|negative regulation of blood vessel endothelial cell proliferation involved in sprouting angiogenesis|cellular response to amyloid-beta|positive regulation of neural precursor cell proliferation|regulation of reactive oxygen species metabolic process|positive regulation of excitatory postsynaptic potential|positive regulation of …	rno04014,rno04015,rno04010,rno04151,rno04060,rno04215,rno04722,rno05202	Ras signaling pathway|Rap1 signaling pathway|MAPK signaling pathway|PI3K-Akt signaling pathway|Cytokine-cytokine receptor interaction|Apoptosis - multiple species|Neurotrophin signaling pathway|Transcriptional misregulation in cancers
Olfml2a	1.04863e-49	0.915	0.682	1.80228e-45	-0.0140022	0.86566	Up	ENSRNOG00000014034	protein_coding	olfactomedin-like 2A	--	GO:0050840,GO:0005578,GO:0030198,GO:0042803	extracellular matrix binding|proteinaceous extracellular matrix|extracellular matrix organization|protein homodimerization activity	--	--
Pltp	5.57308e-43	0.895	0.775	9.57845e-39	0.110701	0.864937	Up	ENSRNOG00000016488	protein_coding	phospholipid transfer protein	--	GO:0034364,GO:0005575,GO:0034375,GO:0005615,GO:0035620,GO:0006629,GO:0006869,GO:0008150,GO:0008429,GO:0008525,GO:0035627,GO:0010189,GO:0070300,GO:0010875,GO:0097001,GO:0015914,GO:1901611,GO:0019992,GO:0003674,GO:1904121,GO:0030317,GO:0005319,GO:1990050,GO:0031210,GO:0005548	high-density lipoprotein particle|cellular_component|high-density lipoprotein particle remodeling|extracellular space|ceramide transporter activity|lipid metabolic process|lipid transport|biological_process|phosphatidylethanolamine binding|phosphatidylcholine transporter activity|ceramide transport|vitamin E biosynthetic process|phosphatidic acid binding|positive regulation of cholesterol efflux|…	rno03320,rno04979	PPAR signaling pathway|Cholesterol metabolism
Dhrs3	6.51587e-52	0.827	0.381	1.11988e-47	-0.619103	0.863578	Up	ENSRNOG00000015736	protein_coding	dehydrogenase/reductase 3	--	GO:0004745,GO:0005811,GO:0016021,GO:0016616,GO:0030278,GO:0042572,GO:0048385,GO:0048387,GO:0055114,GO:0060021,GO:0001523,GO:0060349,GO:0060411,GO:0003151	retinol dehydrogenase activity|lipid droplet|integral component of membrane|oxidoreductase activity, acting on the CH-OH group of donors, NAD or NADP as acceptor|regulation of ossification|retinol metabolic process|regulation of retinoic acid receptor signaling pathway|negative regulation of retinoic acid receptor signaling pathway|oxidation-reduction process|roof of mouth development|retinoid me…	rno00830	Retinol metabolism
Txnip	8.21269e-73	0.987	0.929	1.41152e-68	0.461499	0.863326	Up	ENSRNOG00000021201	protein_coding	thioredoxin interacting protein	--	GO:0071228,GO:0042127,GO:0005634,GO:0042493,GO:0005737,GO:0042542,GO:0005758,GO:0006351,GO:0006606,GO:0006979,GO:0043065,GO:0009612,GO:0043086,GO:0009749,GO:0048008,GO:0030216,GO:0051592,GO:0031625,GO:0000122,GO:0051782,GO:0032355,GO:0003674,GO:0032570,GO:0004857	cellular response to tumor cell|regulation of cell proliferation|nucleus|response to drug|cytoplasm|response to hydrogen peroxide|mitochondrial intermembrane space|transcription, DNA-templated|protein import into nucleus|response to oxidative stress|positive regulation of apoptotic process|response to mechanical stimulus|negative regulation of catalytic activity|response to glucose|platelet-deriv…	rno04621	NOD-like receptor signaling pathway
Sapcd1	1.67186e-64	0.67	0.145	2.87343e-60	-1.69017	0.857353	Up	ENSRNOG00000000858	protein_coding	suppressor APC domain containing 1	--	--	--	--	--
RT1-A2	1.04466e-52	0.795	0.378	1.79546e-48	-0.856915	0.855547	Up	--	--	--	--	--	--	--	--
Flnc	1.66443e-63	0.696	0.173	2.86066e-59	-1.52692	0.85495	Up	ENSRNOG00000007281	protein_coding	filamin C	--	GO:0005856,GO:0005886,GO:0008092,GO:0016528,GO:0030018,GO:0030506,GO:0042383,GO:0042802,GO:0043034,GO:0005737,GO:0048747,GO:0005829,GO:0051015	cytoskeleton|plasma membrane|cytoskeletal protein binding|sarcoplasm|Z disc|ankyrin binding|sarcolemma|identical protein binding|costamere|cytoplasm|muscle fiber development|cytosol|actin filament binding	rno04010,rno04510,rno05205,rno05132	MAPK signaling pathway|Focal adhesion|Proteoglycans in cancer|Salmonella infection
Timp1	2.50139e-77	0.996	0.992	4.29914e-73	0.955934	0.852954	Up	ENSRNOG00000010208	protein_coding	TIMP metallopeptidase inhibitor 1	--	GO:0005615,GO:0006694,GO:0007568,GO:0008083,GO:0008191,GO:0031012,GO:0034097,GO:0042060,GO:0043066,GO:0043086,GO:0043434,GO:0051045,GO:0001775,GO:0002020,GO:0005125,GO:0005515,GO:0005578,GO:0005604,GO:0008270,GO:0008284,GO:0009725,GO:0010033,GO:0010469,GO:0051216,GO:0010951,GO:1901164,GO:1905049,GO:2001044	extracellular space|steroid biosynthetic process|aging|growth factor activity|metalloendopeptidase inhibitor activity|extracellular matrix|response to cytokine|wound healing|negative regulation of apoptotic process|negative regulation of catalytic activity|response to peptide hormone|negative regulation of membrane protein ectodomain proteolysis|cell activation|protease binding|cytokine activity|…	rno04066	HIF-1 signaling pathway
Sorcs2	4.84424e-53	0.66	0.181	8.32579e-49	-1.4647	0.846498	Up	ENSRNOG00000007033	protein_coding	sortilin-related VPS10 domain containing receptor 2	--	GO:0016021,GO:0003674,GO:0005575,GO:0008150	integral component of membrane|molecular_function|cellular_component|biological_process	--	--
Plekha1	2.97292e-46	0.895	0.718	5.10955e-42	-0.0721481	0.83302	Up	ENSRNOG00000020497	protein_coding	pleckstrin homology domain containing A1	--	GO:0070301,GO:0035264,GO:0009791,GO:0005634,GO:0043325,GO:0014065,GO:0005654,GO:0045184,GO:0016020,GO:0048008,GO:0005737,GO:0005829,GO:0030165,GO:0005886,GO:0048705,GO:0007283,GO:0050853,GO:0031529,GO:0008150,GO:0051898,GO:0032587,GO:0008209,GO:0001553,GO:0060021,GO:0033327,GO:0008210,GO:0003674,GO:0060325,GO:0035091,GO:0008585,GO:0005575	cellular response to hydrogen peroxide|multicellular organism growth|post-embryonic development|nucleus|phosphatidylinositol-3,4-bisphosphate binding|phosphatidylinositol 3-kinase signaling|nucleoplasm|establishment of protein localization|membrane|platelet-derived growth factor receptor signaling pathway|cytoplasm|cytosol|PDZ domain binding|plasma membrane|skeletal system morphogenesis|spermatog…	--	--
Crabp2	2.48153e-55	0.72	0.227	4.265e-51	-1.19537	0.82789	Up	ENSRNOG00000022101	protein_coding	cellular retinoic acid binding protein 2	--	GO:0035115,GO:0002138,GO:0042573,GO:0005634,GO:0005654,GO:0005737,GO:0005783,GO:0048385,GO:0005829,GO:0048672,GO:0006869,GO:0008289,GO:0001972,GO:0016918,GO:0019841	embryonic forelimb morphogenesis|retinoic acid biosynthetic process|retinoic acid metabolic process|nucleus|nucleoplasm|cytoplasm|endoplasmic reticulum|regulation of retinoic acid receptor signaling pathway|cytosol|positive regulation of collateral sprouting|lipid transport|lipid binding|retinoic acid binding|retinal binding|retinol binding	--	--
Serping1	4.28409e-68	0.996	0.978	7.36306e-64	0.921634	0.815315	Up	ENSRNOG00000007457	protein_coding	serpin family G member 1	--	GO:0042730,GO:0003674,GO:0045087,GO:0004867,GO:0005615,GO:0006958,GO:0007568,GO:0007596,GO:0008150,GO:0001848,GO:0010951,GO:0001869	fibrinolysis|molecular_function|innate immune response|serine-type endopeptidase inhibitor activity|extracellular space|complement activation, classical pathway|aging|blood coagulation|biological_process|complement binding|negative regulation of endopeptidase activity|negative regulation of complement activation, lectin pathway	rno04610,rno05133	Complement and coagulation cascades|Pertussis
Erbb3	8.61576e-62	0.984	0.91	1.48079e-57	0.544045	0.814564	Up	ENSRNOG00000004964	protein_coding	erb-b2 receptor tyrosine kinase 3	--	GO:0004871,GO:0004888,GO:0005524,GO:0005615,GO:0005622,GO:0005634,GO:0007623,GO:0005737,GO:0009611,GO:0009925,GO:0005887,GO:0009968,GO:0010628,GO:0018108,GO:0019838,GO:0014037,GO:0021545,GO:0023014,GO:0030154,GO:0030296,GO:0003197,GO:0042127,GO:0031434,GO:0004709,GO:0042476,GO:0031625,GO:0004713,GO:0042493,GO:0042802,GO:0004714,GO:0043066,GO:0051048,GO:0043235,GO:0004716,GO:0051402,GO:0055025,GO:…	signal transducer activity|transmembrane signaling receptor activity|ATP binding|extracellular space|intracellular|nucleus|circadian rhythm|cytoplasm|response to wounding|basal plasma membrane|integral component of plasma membrane|negative regulation of signal transduction|positive regulation of gene expression|peptidyl-tyrosine phosphorylation|growth factor binding|Schwann cell differentiation|c…	rno04010,rno04012,rno04020,rno04151,rno05206,rno05205,rno01521	MAPK signaling pathway|ErbB signaling pathway|Calcium signaling pathway|PI3K-Akt signaling pathway|MicroRNAs in cancer|Proteoglycans in cancer|EGFR tyrosine kinase inhibitor resistance
Htra1	7.67866e-69	1	0.992	1.31973e-64	0.825438	0.810693	Up	ENSRNOG00000020533	protein_coding	HtrA serine peptidase 1	--	GO:0031012,GO:0005520,GO:0042802,GO:0005615,GO:0050679,GO:0005829,GO:0005886,GO:0006508,GO:0050687,GO:0008236,GO:0060718,GO:0097187,GO:0030512,GO:0030514,GO:0001558,GO:0001890,GO:0004252	extracellular matrix|insulin-like growth factor binding|identical protein binding|extracellular space|positive regulation of epithelial cell proliferation|cytosol|plasma membrane|proteolysis|negative regulation of defense response to virus|serine-type peptidase activity|chorionic trophoblast cell differentiation|dentinogenesis|negative regulation of transforming growth factor beta receptor signal…	--	--
Slc16a11	5.08893e-54	0.623	0.145	8.74634e-50	-1.69445	0.800419	Up	ENSRNOG00000018748	protein_coding	solute carrier family 16, member 11	--	GO:0005887,GO:0006629,GO:0008028,GO:0015718,GO:0016021,GO:0050833,GO:1901475,GO:0005215,GO:0005789,GO:0005886	integral component of plasma membrane|lipid metabolic process|monocarboxylic acid transmembrane transporter activity|monocarboxylic acid transport|integral component of membrane|pyruvate transmembrane transporter activity|pyruvate transmembrane transport|transporter activity|endoplasmic reticulum membrane|plasma membrane	--	--
Ccnd3	1.85075e-47	0.836	0.411	3.18089e-43	-0.485779	0.796814	Up	ENSRNOG00000050258	protein_coding	cyclin D3	--	GO:0042127,GO:0010033,GO:0000307,GO:0043434,GO:0016020,GO:0045737,GO:0019901,GO:0001934,GO:0004693,GO:0005634,GO:0005737,GO:0046626,GO:0030213,GO:0007165,GO:0051301,GO:0042098,GO:0000082,GO:0051726,GO:0008284,GO:0000122,GO:0009749	regulation of cell proliferation|response to organic substance|cyclin-dependent protein kinase holoenzyme complex|response to peptide hormone|membrane|positive regulation of cyclin-dependent protein serine/threonine kinase activity|protein kinase binding|positive regulation of protein phosphorylation|cyclin-dependent protein serine/threonine kinase activity|nucleus|cytoplasm|regulation of insulin…	rno04310,rno04390,rno04630,rno04151,rno04110,rno04115,rno04218,rno04510,rno05200,rno05203,rno05166,rno05162,rno05165	Wnt signaling pathway|Hippo signaling pathway|Jak-STAT signaling pathway|PI3K-Akt signaling pathway|Cell cycle|p53 signaling pathway|Cellular senescence|Focal adhesion|Pathways in cancer|Viral carcinogenesis|HTLV-I infection|Measles|Human papillomavirus infection
Psap	1.13335e-144	1	1	1.9479e-140	1.86861	0.792978	Up	ENSRNOG00000000571	protein_coding	prosaposin	--	GO:0005615,GO:0005737,GO:0005739,GO:0005764,GO:0006665,GO:0043231,GO:0007193,GO:0043408,GO:0043410,GO:0046836,GO:0048589,GO:0060736,GO:1905574,GO:1905575,GO:0060742,GO:1905576,GO:1905577,GO:0001664,GO:0004565,GO:0005543,GO:0005576,GO:0008047,GO:0019216,GO:0031012,GO:0042802,GO:0042803,GO:0071310,GO:0043085,GO:1903206,GO:1905572,GO:1905573	extracellular space|cytoplasm|mitochondrion|lysosome|sphingolipid metabolic process|intracellular membrane-bounded organelle|adenylate cyclase-inhibiting G-protein coupled receptor signaling pathway|regulation of MAPK cascade|positive regulation of MAPK cascade|glycolipid transport|developmental growth|prostate gland growth|ganglioside GM2 binding|ganglioside GM3 binding|epithelial cell different…	rno04142	Lysosome
Olfml2b	4.0609e-48	0.779	0.332	6.97947e-44	-0.826359	0.792588	Up	ENSRNOG00000003018	protein_coding	olfactomedin-like 2B	--	GO:0042803,GO:0050840,GO:0005578,GO:0005615,GO:0030198	protein homodimerization activity|extracellular matrix binding|proteinaceous extracellular matrix|extracellular space|extracellular matrix organization	--	--
Baalc	3.59686e-55	0.703	0.211	6.18193e-51	-1.31585	0.790801	Up	ENSRNOG00000004697	protein_coding	brain and acute leukemia, cytoplasmic	--	GO:0005829,GO:0014069,GO:0030054,GO:0043005,GO:0045121,GO:0045211,GO:0005634,GO:0005737	cytosol|postsynaptic density|cell junction|neuron projection|membrane raft|postsynaptic membrane|nucleus|cytoplasm	--	--
Gpx1	3.6079e-70	0.992	0.986	6.20089e-66	0.651768	0.789289	Up	ENSRNOG00000048812	protein_coding	glutathione peroxidase 1	--	GO:0004602,GO:0005634,GO:0005737,GO:0005739,GO:0005829,GO:0008283,GO:0008631,GO:0006629,GO:0009410,GO:0009609,GO:0017124,GO:0009611,GO:0009636,GO:0018158,GO:0009650,GO:0032355,GO:0033194,GO:0000302,GO:0043154,GO:0033599,GO:0001659,GO:0043403,GO:0035094,GO:0001885,GO:0043523,GO:0002862,GO:0043534,GO:0051897,GO:0060047,GO:0045444,GO:0060055,GO:0061136,GO:0097413,GO:0071333,GO:0090201,GO:0098869,GO:…	glutathione peroxidase activity|nucleus|cytoplasm|mitochondrion|cytosol|cell proliferation|intrinsic apoptotic signaling pathway in response to oxidative stress|lipid metabolic process|response to xenobiotic stimulus|response to symbiotic bacterium|SH3 domain binding|response to wounding|response to toxic substance|protein oxidation|UV protection|response to estradiol|response to hydroperoxide|re…	rno00590,rno00480,rno04918,rno05014,rno05016	Arachidonic acid metabolism|Glutathione metabolism|Thyroid hormone synthesis|Amyotrophic lateral sclerosis (ALS)|Huntington's disease
LOC100359922	7.43472e-76	0.999	0.989	1.27781e-71	0.686745	0.788408	Up	ENSRNOG00000006283	pseudogene	--	RecName: Full=60S ribosomal protein L13	GO:0003735,GO:0006412,GO:0022625,GO:0097421	structural constituent of ribosome|translation|cytosolic large ribosomal subunit|liver regeneration	--	--
Tyrobp	5.47196e-39	0.915	0.781	9.40465e-35	0.0394962	0.786463	Up	ENSRNOG00000020845	protein_coding	Tyro protein tyrosine kinase binding protein	--	GO:0005102,GO:0005515,GO:0005622,GO:0007229,GO:0009986,GO:0016021,GO:0035556,GO:0042802,GO:2001204,GO:0002281,GO:0002283,GO:0005057	signaling receptor binding|protein binding|intracellular|integrin-mediated signaling pathway|cell surface|integral component of membrane|intracellular signal transduction|identical protein binding|regulation of osteoclast development|macrophage activation involved in immune response|neutrophil activation involved in immune response|signal transducer activity, downstream of receptor	rno04650,rno04380	Natural killer cell mediated cytotoxicity|Osteoclast differentiation
Tagln2	1.1635e-62	0.979	0.932	1.99972e-58	0.42964	0.782426	Up	ENSRNOG00000008301	protein_coding	transgelin 2	--	GO:0030855,GO:0045296	epithelial cell differentiation|cadherin binding	--	--
Kif22	4.2904e-47	0.731	0.277	7.37392e-43	-1.03399	0.781895	Up	ENSRNOG00000020281	protein_coding	kinesin family member 22	--	GO:0007080,GO:0005524,GO:0008017,GO:0005819,GO:0005829,GO:0005871,GO:0005874,GO:0016607,GO:0005929,GO:0006281,GO:0016887,GO:0007018,GO:0051310,GO:0007062,GO:0000785,GO:0003677,GO:0072686,GO:0003777	mitotic metaphase plate congression|ATP binding|microtubule binding|spindle|cytosol|kinesin complex|microtubule|nuclear speck|cilium|DNA repair|ATPase activity|microtubule-based movement|metaphase plate congression|sister chromatid cohesion|chromatin|DNA binding|mitotic spindle|microtubule motor activity	rno04914	Progesterone-mediated oocyte maturation
Slc22a23	2.5742e-42	0.873	0.647	4.42427e-38	-0.225597	0.781218	Up	ENSRNOG00000017210	protein_coding	solute carrier family 22, member 23	--	GO:0015347,GO:0015711,GO:0016021,GO:0043252,GO:0055085,GO:0005452,GO:0005887,GO:0008514	sodium-independent organic anion transmembrane transporter activity|organic anion transport|integral component of membrane|sodium-independent organic anion transport|transmembrane transport|inorganic anion exchanger activity|integral component of plasma membrane|organic anion transmembrane transporter activity	--	--
LOC100360413	5.80445e-64	0.995	0.948	9.97611e-60	0.568471	0.774586	Up	ENSRNOG00000051885	protein_coding	--	PREDICTED: elongation factor 1-alpha 1-like isoform X1	GO:0000049,GO:0003729,GO:0003746,GO:0003924,GO:0005516,GO:0005525,GO:0005634,GO:0005730,GO:0005737,GO:0005829,GO:0005886,GO:0006412,GO:0006414,GO:0008144,GO:0010942,GO:0010976,GO:0019901,GO:0030864,GO:0032587,GO:0043209,GO:0051260,GO:0071364,GO:1903427	tRNA binding|mRNA binding|translation elongation factor activity|GTPase activity|calmodulin binding|GTP binding|nucleus|nucleolus|cytoplasm|cytosol|plasma membrane|translation|translational elongation|drug binding|positive regulation of cell death|positive regulation of neuron projection development|protein kinase binding|cortical actin cytoskeleton|ruffle membrane|myelin sheath|protein homooligo…	--	--
Gjb2	3.52799e-34	0.599	0.216	6.06356e-30	-1.36812	0.773519	Up	ENSRNOG00000008855	protein_coding	gap junction protein, beta 2	--	GO:1905867,GO:0044752,GO:0016328,GO:0005515,GO:0046677,GO:0030054,GO:0005737,GO:0046697,GO:0032355,GO:0005829,GO:0048471,GO:0005886,GO:0005921,GO:0005922,GO:0032496,GO:0007267,GO:0048839,GO:0032526,GO:0007565,GO:0055085,GO:0032570,GO:0007568,GO:0071377,GO:0034599,GO:0007605,GO:0002931,GO:0071549,GO:0042802,GO:0016021,GO:0005243,GO:0097449,GO:0044297,GO:0016264	epididymis development|response to human chorionic gonadotropin|lateral plasma membrane|protein binding|response to antibiotic|cell junction|cytoplasm|decidualization|response to estradiol|cytosol|perinuclear region of cytoplasm|plasma membrane|gap junction|connexin complex|response to lipopolysaccharide|cell-cell signaling|inner ear development|response to retinoic acid|female pregnancy|transmem…	--	--
Sipa1	2.38555e-53	0.744	0.26	4.10004e-49	-1.09677	0.765837	Up	ENSRNOG00000020726	protein_coding	signal-induced proliferation-associated 1	--	GO:0032991,GO:0042631,GO:0043547,GO:0051056,GO:0051726,GO:0005096,GO:0008022,GO:0030133	protein-containing complex|cellular response to water deprivation|positive regulation of GTPase activity|regulation of small GTPase mediated signal transduction|regulation of cell cycle|GTPase activator activity|protein C-terminus binding|transport vesicle	rno04015,rno04670	Rap1 signaling pathway|Leukocyte transendothelial migration
RT1-CE10	5.80082e-60	0.972	0.956	9.96987e-56	0.392565	0.760508	Up	--	--	--	--	--	--	--	--
Mt2A	2.9551e-31	0.656	0.29	5.07894e-27	-1.11378	0.753565	Up	ENSRNOG00000043098	protein_coding	metallothionein 2A	--	GO:0045926,GO:0006882,GO:0046870,GO:0048143,GO:0007263,GO:0008144,GO:0008270,GO:0048471,GO:0071294,GO:0010273,GO:0035690,GO:0005575,GO:0036016,GO:0005634,GO:0036018,GO:0005737	negative regulation of growth|cellular zinc ion homeostasis|cadmium ion binding|astrocyte activation|nitric oxide mediated signal transduction|drug binding|zinc ion binding|perinuclear region of cytoplasm|cellular response to zinc ion|detoxification of copper ion|cellular response to drug|cellular_component|cellular response to interleukin-3|nucleus|cellular response to erythropoietin|cytoplasm	rno04978	Mineral absorption
Tcim	1.84483e-55	0.784	0.296	3.1707e-51	-0.945257	0.752914	Up	ENSRNOG00000047977	protein_coding	--	rCG43249	GO:0002264,GO:0005112,GO:0005622,GO:0005634,GO:0005654,GO:0005730,GO:0005737,GO:0005829,GO:0005886,GO:0006915,GO:0010739,GO:0016607,GO:0034605,GO:0043066,GO:0043620,GO:0045746,GO:1900020,GO:1901224,GO:1902806,GO:1903706	endothelial cell activation involved in immune response|Notch binding|intracellular|nucleus|nucleoplasm|nucleolus|cytoplasm|cytosol|plasma membrane|apoptotic process|positive regulation of protein kinase A signaling|nuclear speck|cellular response to heat|negative regulation of apoptotic process|regulation of DNA-templated transcription in response to stress|negative regulation of Notch signaling…	--	--
Ppp1r18	2.46781e-52	0.786	0.312	4.24143e-48	-0.862091	0.745656	Up	ENSRNOG00000000816	protein_coding	protein phosphatase 1, regulatory subunit 18	--	GO:0019902	phosphatase binding	--	--
Myof	2.82026e-50	0.555	0.11	4.84717e-46	-2.15523	0.745409	Up	ENSRNOG00000016117	protein_coding	myoferlin	--	GO:0005901,GO:0007520,GO:0016021,GO:0030947,GO:0031410,GO:0034605,GO:0043231,GO:0001778,GO:0005543,GO:0005886	caveola|myoblast fusion|integral component of membrane|regulation of vascular endothelial growth factor receptor signaling pathway|cytoplasmic vesicle|cellular response to heat|intracellular membrane-bounded organelle|plasma membrane repair|phospholipid binding|plasma membrane	--	--
Gbp2	1.20214e-46	0.587	0.148	2.06612e-42	-1.84361	0.744604	Up	ENSRNOG00000031743	protein_coding	guanylate binding protein 2	--	GO:0071346,GO:0042832,GO:0005654,GO:0044406,GO:0005829,GO:0015629,GO:0020005,GO:0048471,GO:0050830,GO:0031410,GO:0071222,GO:0035458,GO:0000139,GO:0003924,GO:0005525	cellular response to interferon-gamma|defense response to protozoan|nucleoplasm|adhesion of symbiont to host|cytosol|actin cytoskeleton|symbiont-containing vacuole membrane|perinuclear region of cytoplasm|defense response to Gram-positive bacterium|cytoplasmic vesicle|cellular response to lipopolysaccharide|cellular response to interferon-beta|Golgi membrane|GTPase activity|GTP binding	rno04621	NOD-like receptor signaling pathway
Fbn1	2.33813e-46	0.827	0.397	4.01854e-42	-0.577523	0.736686	Up	ENSRNOG00000007302	protein_coding	fibrillin 1	--	GO:2001205,GO:0042802,GO:0008201,GO:0001822,GO:0043010,GO:0009653,GO:0044877,GO:0031012,GO:0003674,GO:0045671,GO:0005178,GO:0005201,GO:0005509,GO:0005576,GO:0048048,GO:0048050,GO:0005578,GO:0071560,GO:0033627,GO:0005604,GO:0001501,GO:0090287,GO:0035582,GO:0005615,GO:0001527,GO:1990314,GO:0035583,GO:0007507,GO:0001656	negative regulation of osteoclast development|identical protein binding|heparin binding|kidney development|camera-type eye development|anatomical structure morphogenesis|protein-containing complex binding|extracellular matrix|molecular_function|negative regulation of osteoclast differentiation|integrin binding|extracellular matrix structural constituent|calcium ion binding|extracellular region|em…	--	--
LOC100360841	3.81788e-101	1	1	6.5618e-97	1.23387	0.727733	Up	ENSRNOG00000034180	protein_coding	ribosomal protein L37-like	--	GO:0019843,GO:0046872,GO:0003723,GO:0003735,GO:0006412	rRNA binding|metal ion binding|RNA binding|structural constituent of ribosome|translation	--	--
C1r	2.02526e-42	0.904	0.559	3.48081e-38	-0.133525	0.725009	Up	ENSRNOG00000011796	protein_coding	complement C1r subcomponent	--	GO:0005575,GO:0005615,GO:0006958,GO:0008150,GO:0031638,GO:0003674,GO:0004252,GO:0005509	cellular_component|extracellular space|complement activation, classical pathway|biological_process|zymogen activation|molecular_function|serine-type endopeptidase activity|calcium ion binding	rno04145,rno04610,rno05322,rno05133,rno05150	Phagosome|Complement and coagulation cascades|Systemic lupus erythematosus|Pertussis|Staphylococcus aureus infection
Rpl41	2.562e-133	1	1	4.40331e-129	2.06428	0.724673	Up	ENSRNOG00000042233	protein_coding	ribosomal protein L41	--	GO:0003735,GO:0006412,GO:0022625,GO:0042788,GO:0048027,GO:0002181,GO:0003730	structural constituent of ribosome|translation|cytosolic large ribosomal subunit|polysomal ribosome|mRNA 5'-UTR binding|cytoplasmic translation|mRNA 3'-UTR binding	rno03010	Ribosome
Nudt4	8.40121e-51	0.975	0.942	1.44392e-46	0.428024	0.722395	Up	ENSRNOG00000009094	protein_coding	nudix hydrolase 4	--	GO:1901907,GO:0050072,GO:0005829,GO:1901909,GO:0052840,GO:0008486,GO:1901911,GO:0052843,GO:0016818,GO:0030515,GO:0052844,GO:0034431,GO:0052845,GO:0034432,GO:0052846,GO:0046488,GO:0052847,GO:0046872,GO:0000298,GO:0052848,GO:0005634,GO:0071543,GO:0005737	diadenosine pentaphosphate catabolic process|m7G(5')pppN diphosphatase activity|cytosol|diadenosine hexaphosphate catabolic process|inositol diphosphate tetrakisphosphate diphosphatase activity|diphosphoinositol-polyphosphate diphosphatase activity|adenosine 5'-(hexahydrogen pentaphosphate) catabolic process|inositol-1-diphosphate-2,3,4,5,6-pentakisphosphate diphosphatase activity|hydrolase activ…	--	--
Cyba	2.72463e-49	0.795	0.34	4.68282e-45	-0.797325	0.721235	Up	ENSRNOG00000013014	protein_coding	cytochrome b-245 alpha chain	--	GO:0005925,GO:0006801,GO:0006954,GO:0008217,GO:0009055,GO:0032755,GO:0014823,GO:0032760,GO:0014895,GO:0032930,GO:0016175,GO:0033864,GO:0034137,GO:0042493,GO:0042554,GO:0050665,GO:0050766,GO:0051279,GO:0043020,GO:0055114,GO:0070257,GO:0070555,GO:0001666,GO:1904845,GO:0071230,GO:0001725,GO:0071260,GO:0001938,GO:0071310,GO:0003106,GO:0005515,GO:0005634,GO:0005737,GO:0005768,GO:0005794,GO:0016324,GO:…	focal adhesion|superoxide metabolic process|inflammatory response|regulation of blood pressure|electron transfer activity|positive regulation of interleukin-6 production|response to activity|positive regulation of tumor necrosis factor production|smooth muscle hypertrophy|positive regulation of superoxide anion generation|superoxide-generating NADPH oxidase activity|positive regulation of NAD(P)H…	rno04145,rno04621,rno04670,rno04380,rno05418,rno05140	Phagosome|NOD-like receptor signaling pathway|Leukocyte transendothelial migration|Osteoclast differentiation|Fluid shear stress and atherosclerosis|Leishmaniasis
Postn	9.69261e-48	0.439	0.047	1.66587e-43	-2.85513	0.720496	Up	ENSRNOG00000012660	protein_coding	periostin	--	GO:1904209,GO:0032355,GO:0009888,GO:0003674,GO:1990138,GO:0042060,GO:0014850,GO:0005578,GO:1990523,GO:0044344,GO:0014911,GO:0046872,GO:0005615,GO:0005737,GO:0030198,GO:0005802,GO:0050839,GO:0007155,GO:0071307,GO:0031012,GO:0071356,GO:0008201,GO:0001666,GO:0071560,GO:0008593,GO:0001953,GO:1900025,GO:0031594,GO:0009612,GO:0003073	positive regulation of chemokine (C-C motif) ligand 2 secretion|response to estradiol|tissue development|molecular_function|neuron projection extension|wound healing|response to muscle activity|proteinaceous extracellular matrix|bone regeneration|cellular response to fibroblast growth factor stimulus|positive regulation of smooth muscle cell migration|metal ion binding|extracellular space|cytopla…	--	--
Sulf2	6.2205e-47	0.573	0.134	1.06912e-42	-1.91447	0.719359	Up	ENSRNOG00000006052	protein_coding	sulfatase 2	--	GO:0035860,GO:0004065,GO:0040037,GO:0005509,GO:0048706,GO:0005783,GO:0005794,GO:0005886,GO:0008449,GO:0009611,GO:0051216,GO:0009986,GO:0060348,GO:0010575,GO:0060384,GO:0014846,GO:0090263,GO:0030177,GO:0001822,GO:0097421,GO:0030201,GO:0002063,GO:2000345,GO:0032836,GO:0003094	glial cell-derived neurotrophic factor receptor signaling pathway|arylsulfatase activity|negative regulation of fibroblast growth factor receptor signaling pathway|calcium ion binding|embryonic skeletal system development|endoplasmic reticulum|Golgi apparatus|plasma membrane|N-acetylglucosamine-6-sulfatase activity|response to wounding|cartilage development|cell surface|bone development|positive …	--	--
Inmt	6.51475e-47	0.543	0.112	1.11969e-42	-2.11344	0.71691	Up	ENSRNOG00000011250	protein_coding	indolethylamine N-methyltransferase	--	GO:0030748,GO:0032259,GO:0004790,GO:0005829,GO:0009308	amine N-methyltransferase activity|methylation|thioether S-methyltransferase activity|cytosol|amine metabolic process	rno00380,rno00450	Tryptophan metabolism|Selenocompound metabolism
Tafa5	4.37057e-46	0.678	0.227	7.5117e-42	-1.33962	0.712453	Up	ENSRNOG00000049349	protein_coding	--	Chemokine-like protein, FAM19A2 containing protein	GO:0016021	integral component of membrane	--	--
Btg1	1.87815e-42	0.853	0.46	3.22798e-38	-0.381716	0.710679	Up	ENSRNOG00000004284	protein_coding	BTG anti-proliferation factor 1	--	GO:2000271,GO:0019899,GO:0005634,GO:0043434,GO:0045603,GO:0005737,GO:0006479,GO:0006979,GO:0007283,GO:0045663,GO:0007286,GO:0045766,GO:0008285,GO:0005515,GO:0045930	positive regulation of fibroblast apoptotic process|enzyme binding|nucleus|response to peptide hormone|positive regulation of endothelial cell differentiation|cytoplasm|protein methylation|response to oxidative stress|spermatogenesis|positive regulation of myoblast differentiation|spermatid development|positive regulation of angiogenesis|negative regulation of cell proliferation|protein binding|n…	rno03018	RNA degradation
Tnc	1.89782e-49	0.506	0.079	3.26178e-45	-2.38764	0.710219	Up	ENSRNOG00000058645	protein_coding	tenascin C	--	GO:0071305,GO:0031175,GO:0005604,GO:0071774,GO:0042060,GO:0005614,GO:0071799,GO:0042475,GO:0005615,GO:0007155,GO:0007162,GO:0007528,GO:0008284,GO:0045471,GO:0009611,GO:0045545,GO:0009612,GO:0060447,GO:0010628,GO:0060739,GO:0014012,GO:0003674,GO:0060740,GO:0031012,GO:0005576,GO:0071300,GO:0005578	cellular response to vitamin D|neuron projection development|basement membrane|response to fibroblast growth factor|wound healing|interstitial matrix|cellular response to prostaglandin D stimulus|odontogenesis of dentin-containing tooth|extracellular space|cell adhesion|negative regulation of cell adhesion|neuromuscular junction development|positive regulation of cell proliferation|response to et…	rno04151,rno04512,rno04510,rno05206,rno05165	PI3K-Akt signaling pathway|ECM-receptor interaction|Focal adhesion|MicroRNAs in cancer|Human papillomavirus infection
Col6a2	4.2442e-40	0.941	0.789	7.2945e-36	0.183197	0.705217	Up	ENSRNOG00000001254	protein_coding	collagen, type VI, alpha 2	--	GO:0005576,GO:0005578,GO:0005581,GO:0005615,GO:0009749,GO:0031012,GO:0042383,GO:0070208,GO:0003674,GO:0005575	extracellular region|proteinaceous extracellular matrix|collagen trimer|extracellular space|response to glucose|extracellular matrix|sarcolemma|protein heterotrimerization|molecular_function|cellular_component	rno04151,rno04512,rno04510,rno04974,rno05165	PI3K-Akt signaling pathway|ECM-receptor interaction|Focal adhesion|Protein digestion and absorption|Human papillomavirus infection
Cd44	3.7675e-51	0.599	0.14	6.4752e-47	-1.78366	0.70168	Up	ENSRNOG00000006094	protein_coding	CD44 molecule (Indian blood group)	--	GO:0005515,GO:0005540,GO:0005634,GO:0005794,GO:0010628,GO:0005829,GO:0014070,GO:0016021,GO:0005886,GO:0016055,GO:0016323,GO:0016324,GO:0033031,GO:0033138,GO:0016477,GO:0033189,GO:0033674,GO:0034116,GO:0001558,GO:0044344,GO:0034238,GO:0001658,GO:0035692,GO:0001955,GO:0045590,GO:0002246,GO:0050728,GO:0002906,GO:0050731,GO:0004896,GO:0051216,GO:0005114,GO:2000392,GO:0005154,GO:2000562,GO:0051219,GO:…	protein binding|hyaluronic acid binding|nucleus|Golgi apparatus|positive regulation of gene expression|cytosol|response to organic cyclic compound|integral component of membrane|plasma membrane|Wnt signaling pathway|basolateral plasma membrane|apical plasma membrane|positive regulation of neutrophil apoptotic process|positive regulation of peptidyl-serine phosphorylation|cell migration|response t…	rno04512,rno04640,rno05206,rno05205,rno05169	ECM-receptor interaction|Hematopoietic cell lineage|MicroRNAs in cancer|Proteoglycans in cancer|Epstein-Barr virus infection
Ugdh	6.27011e-43	0.665	0.23	1.07764e-38	-1.34155	0.699119	Up	ENSRNOG00000002643	protein_coding	UDP-glucose 6-dehydrogenase	--	GO:0003979,GO:0005634,GO:0005654,GO:0005829,GO:0006024,GO:0006065,GO:0051287,GO:0055114,GO:0001702	UDP-glucose 6-dehydrogenase activity|nucleus|nucleoplasm|cytosol|glycosaminoglycan biosynthetic process|UDP-glucuronate biosynthetic process|NAD binding|oxidation-reduction process|gastrulation with mouth forming second	rno00040,rno00053,rno00520	Pentose and glucuronate interconversions|Ascorbate and aldarate metabolism|Amino sugar and nucleotide sugar metabolism
Efemp2	2.73796e-49	0.781	0.321	4.70573e-45	-0.816417	0.698423	Up	ENSRNOG00000020587	protein_coding	EGF-containing fibulin-like extracellular matrix protein 2	--	GO:0005509,GO:0005615,GO:0048251	calcium ion binding|extracellular space|elastic fiber assembly	--	--
Gadd45a	5.60773e-33	0.778	0.436	9.638e-29	-0.638746	0.695204	Up	ENSRNOG00000005615	protein_coding	growth arrest and DNA-damage-inducible, alpha	--	GO:0005737,GO:0006469,GO:0006974,GO:0007098,GO:0046982,GO:0016607,GO:0047485,GO:0019900,GO:0051726,GO:0071260,GO:0071479,GO:0071850,GO:0000086,GO:0000185,GO:0000979,GO:0005634,GO:0042770,GO:0042803,GO:0043065,GO:0046330,GO:1900745,GO:2000379	cytoplasm|negative regulation of protein kinase activity|cellular response to DNA damage stimulus|centrosome cycle|protein heterodimerization activity|nuclear speck|protein N-terminus binding|kinase binding|regulation of cell cycle|cellular response to mechanical stimulus|cellular response to ionizing radiation|mitotic cell cycle arrest|G2/M transition of mitotic cell cycle|activation of MAPKKK a…	rno04010,rno04068,rno04110,rno04210,rno04115,rno04218,rno05200,rno05202,rno05210,rno05212,rno05225,rno05226,rno05214,rno05216,rno05220,rno05217,rno05218,rno05213,rno05224,rno05222,rno05223	MAPK signaling pathway|FoxO signaling pathway|Cell cycle|Apoptosis|p53 signaling pathway|Cellular senescence|Pathways in cancer|Transcriptional misregulation in cancers|Colorectal cancer|Pancreatic cancer|Hepatocellular carcinoma|Gastric cancer|Glioma|Thyroid cancer|Chronic myeloid leukemia|Basal cell carcinoma|Melanoma|Endometrial cancer|Breast cancer|Small cell lung cancer|Non-small cell lung c…
Emp3	6.94047e-38	0.888	0.767	1.19286e-33	-0.0532501	0.693877	Up	ENSRNOG00000021104	protein_coding	epithelial membrane protein 3	--	GO:0032060,GO:0005886,GO:0008219,GO:0016021	bleb assembly|plasma membrane|cell death|integral component of membrane	--	--
Igfbp5	2.55027e-23	0.934	0.929	4.38314e-19	0.352505	0.693293	Up	ENSRNOG00000017206	protein_coding	insulin-like growth factor binding protein 5	--	GO:0005615,GO:0006006,GO:0007565,GO:0007568,GO:0010906,GO:0014912,GO:0017148,GO:0045668,GO:0030336,GO:0045926,GO:0031069,GO:0048286,GO:0031994,GO:0048662,GO:0051146,GO:0051897,GO:0060056,GO:0060416,GO:0071320,GO:0071407,GO:0001558,GO:0001649,GO:0001968,GO:0005520,GO:0005576,GO:0031995,GO:0035556,GO:0040008,GO:0042567,GO:0042593,GO:0043567,GO:1901862,GO:0043568,GO:1904205,GO:0043569,GO:0044342	extracellular space|glucose metabolic process|female pregnancy|aging|regulation of glucose metabolic process|negative regulation of smooth muscle cell migration|negative regulation of translation|negative regulation of osteoblast differentiation|negative regulation of cell migration|negative regulation of growth|hair follicle morphogenesis|lung alveolus development|insulin-like growth factor I bi…	--	--
Cd276	4.97934e-42	0.643	0.214	8.558e-38	-1.44734	0.689556	Up	ENSRNOG00000033608	protein_coding	Cd276 molecule	--	GO:0050776,GO:0009897,GO:0050852,GO:0016021,GO:0030501,GO:0042102,GO:0042110,GO:0042130,GO:1900042,GO:0042802,GO:0045077,GO:0045078,GO:0045085,GO:0001817,GO:0045669,GO:0005102,GO:0050728	regulation of immune response|external side of plasma membrane|T cell receptor signaling pathway|integral component of membrane|positive regulation of bone mineralization|positive regulation of T cell proliferation|T cell activation|negative regulation of T cell proliferation|positive regulation of interleukin-2 secretion|identical protein binding|negative regulation of interferon-gamma biosynthe…	rno04514	Cell adhesion molecules (CAMs)
Mt-co3	2.04257e-111	1	1	3.51056e-107	2.43668	0.681903	Up	--	--	--	--	--	--	--	--
Kank2	9.33501e-50	0.766	0.301	1.60441e-45	-0.947852	0.67769	Up	ENSRNOG00000010643	protein_coding	KN motif and ankyrin repeat domains 2	--	GO:0005737,GO:0005739,GO:0005856,GO:0008285,GO:0030837,GO:0033147,GO:0043069,GO:0070563,GO:0000122,GO:2000134	cytoplasm|mitochondrion|cytoskeleton|negative regulation of cell proliferation|negative regulation of actin filament polymerization|negative regulation of intracellular estrogen receptor signaling pathway|negative regulation of programmed cell death|negative regulation of vitamin D receptor signaling pathway|negative regulation of transcription by RNA polymerase II|negative regulation of G1/S tra…	--	--
LOC100362027	3.41297e-45	0.983	0.926	5.86586e-41	0.508037	0.673307	Up	ENSRNOG00000005975	protein_coding	ribosomal protein L30-like	--	GO:0002181,GO:0003735,GO:0005829	cytoplasmic translation|structural constituent of ribosome|cytosol	--	--
Rhbdf1	1.91849e-50	0.761	0.293	3.2973e-46	-0.966541	0.67016	Up	ENSRNOG00000020594	protein_coding	rhomboid 5 homolog 1	--	GO:0061136,GO:0019838,GO:0004252,GO:0042058,GO:0005789,GO:0008283,GO:0015031,GO:0050708,GO:0016021,GO:0016477,GO:0050709,GO:0000139,GO:0016485	regulation of proteasomal protein catabolic process|growth factor binding|serine-type endopeptidase activity|regulation of epidermal growth factor receptor signaling pathway|endoplasmic reticulum membrane|cell proliferation|protein transport|regulation of protein secretion|integral component of membrane|cell migration|negative regulation of protein secretion|Golgi membrane|protein processing	--	--
Anxa1	1.74388e-52	0.735	0.258	2.9972e-48	-1.11604	0.664399	Up	ENSRNOG00000017469	protein_coding	annexin A1	--	GO:0048306,GO:0050482,GO:0050709,GO:0050727,GO:0051384,GO:0070062,GO:0097350,GO:0098609,GO:0070301,GO:0098641,GO:0070365,GO:1900087,GO:1900138,GO:2000483,GO:0003697,GO:0003727,GO:0004386,GO:0005198,GO:0005509,GO:0005543,GO:0005829,GO:0005544,GO:0005884,GO:0005886,GO:0005913,GO:0006909,GO:0016323,GO:0006954,GO:0016324,GO:0007165,GO:0016328,GO:0018149,GO:0019834,GO:0000733,GO:0031514,GO:0001533,GO:…	calcium-dependent protein binding|arachidonic acid secretion|negative regulation of protein secretion|regulation of inflammatory response|response to glucocorticoid|extracellular exosome|neutrophil clearance|cell-cell adhesion|cellular response to hydrogen peroxide|cadherin binding involved in cell-cell adhesion|hepatocyte differentiation|positive regulation of G1/S transition of mitotic cell cyc…	--	--
Plac8	3.94128e-47	0.419	0.038	6.77388e-43	-3.12481	0.662693	Up	ENSRNOG00000002217	protein_coding	placenta-specific 8	--	GO:0040015,GO:0042742,GO:0043066,GO:0045944,GO:0050873,GO:0003682,GO:0008284,GO:0009409	negative regulation of multicellular organism growth|defense response to bacterium|negative regulation of apoptotic process|positive regulation of transcription by RNA polymerase II|brown fat cell differentiation|chromatin binding|positive regulation of cell proliferation|response to cold	--	--
Plod1	2.51299e-38	0.859	0.512	4.31908e-34	-0.418501	0.658134	Up	ENSRNOG00000007763	protein_coding	procollagen-lysine, 2-oxoglutarate 5-dioxygenase 1	--	GO:0046947,GO:0017185,GO:0005506,GO:0055114,GO:0030867,GO:0005581,GO:1902494,GO:0031418,GO:0005783,GO:0006493,GO:0008198,GO:0008475,GO:0032870,GO:0033823,GO:0008544,GO:0042277,GO:0001666	hydroxylysine biosynthetic process|peptidyl-lysine hydroxylation|iron ion binding|oxidation-reduction process|rough endoplasmic reticulum membrane|collagen trimer|catalytic complex|L-ascorbic acid binding|endoplasmic reticulum|protein O-linked glycosylation|ferrous iron binding|procollagen-lysine 5-dioxygenase activity|cellular response to hormone stimulus|procollagen glucosyltransferase activity…	rno00310	Lysine degradation
Plcd1	7.48277e-50	0.622	0.164	1.28606e-45	-1.6423	0.655948	Up	ENSRNOG00000032238	protein_coding	phospholipase C, delta 1	--	GO:0005509,GO:0005515,GO:0005543,GO:0005544,GO:0005546,GO:0031966,GO:0032794,GO:0005634,GO:0032962,GO:0034696,GO:0035556,GO:0042127,GO:1901981,GO:0043434,GO:0045121,GO:0001525,GO:0001786,GO:0004435,GO:0004629,GO:0004871,GO:0005737,GO:0005829,GO:0007186,GO:0010044,GO:0010243,GO:0051480,GO:0010701,GO:0051482,GO:0016020,GO:0051592,GO:0016042,GO:0055093,GO:0060716,GO:0070300,GO:0070679,GO:1900274	calcium ion binding|protein binding|phospholipid binding|calcium-dependent phospholipid binding|phosphatidylinositol-4,5-bisphosphate binding|mitochondrial membrane|GTPase activating protein binding|nucleus|positive regulation of inositol trisphosphate biosynthetic process|response to prostaglandin F|intracellular signal transduction|regulation of cell proliferation|phosphatidylinositol phosphate…	rno00562,rno04020,rno04070,rno04919,rno04933	Inositol phosphate metabolism|Calcium signaling pathway|Phosphatidylinositol signaling system|Thyroid hormone signaling pathway|AGE-RAGE signaling pathway in diabetic complications
C1qc	7.0561e-39	0.852	0.471	1.21273e-34	-0.385091	0.654626	Up	ENSRNOG00000012804	protein_coding	complement C1q C chain	--	GO:0005615,GO:0006958,GO:0008150,GO:0030853,GO:0045087,GO:0045650,GO:0003674,GO:0005575,GO:0005581	extracellular space|complement activation, classical pathway|biological_process|negative regulation of granulocyte differentiation|innate immune response|negative regulation of macrophage differentiation|molecular_function|cellular_component|collagen trimer	rno04610,rno05322,rno05020,rno05133,rno05150,rno05142	Complement and coagulation cascades|Systemic lupus erythematosus|Prion diseases|Pertussis|Staphylococcus aureus infection|Chagas disease (American trypanosomiasis)
Ifitm3	5.39735e-43	0.983	0.921	9.27643e-39	0.572824	0.653626	Up	ENSRNOG00000015078	protein_coding	interferon induced transmembrane protein 3	--	GO:0055007,GO:0032897,GO:0005737,GO:0060337,GO:0034341,GO:0005765,GO:0035455,GO:0005783,GO:0005886,GO:0006898,GO:0007507,GO:0035456,GO:0008285,GO:0045071,GO:0009615,GO:0045177,GO:0009986,GO:0046597,GO:0016021,GO:0003674,GO:0051607,GO:0031410,GO:0005575,GO:0031902,GO:0005634	cardiac muscle cell differentiation|negative regulation of viral transcription|cytoplasm|type I interferon signaling pathway|response to interferon-gamma|lysosomal membrane|response to interferon-alpha|endoplasmic reticulum|plasma membrane|receptor-mediated endocytosis|heart development|response to interferon-beta|negative regulation of cell proliferation|negative regulation of viral genome repli…	--	--
S100a11	5.43486e-31	0.887	0.663	9.34089e-27	-0.072344	0.651447	Up	ENSRNOG00000010105	protein_coding	S100 calcium binding protein A11	--	GO:0005634,GO:0005737,GO:0005913,GO:0007283,GO:0042127,GO:0042803,GO:0044548,GO:0048306,GO:0098609,GO:0098641,GO:0001726,GO:0005509,GO:0005576	nucleus|cytoplasm|cell-cell adherens junction|spermatogenesis|regulation of cell proliferation|protein homodimerization activity|S100 protein binding|calcium-dependent protein binding|cell-cell adhesion|cadherin binding involved in cell-cell adhesion|ruffle|calcium ion binding|extracellular region	--	--
LOC100359583	3.90037e-66	1	1	6.70357e-62	1.31211	0.649165	Up	ENSRNOG00000018584	protein_coding	hypothetical protein LOC100359583	--	GO:0051092	positive regulation of NF-kappaB transcription factor activity	--	--
Qprt	3.25437e-37	0.691	0.285	5.59329e-33	-1.06659	0.647717	Up	ENSRNOG00000016980	protein_coding	quinolinate phosphoribosyltransferase	--	GO:0005737,GO:0009435,GO:0034213,GO:0042803,GO:0046874,GO:0051259,GO:0004514	cytoplasm|NAD biosynthetic process|quinolinate catabolic process|protein homodimerization activity|quinolinate metabolic process|protein complex oligomerization|nicotinate-nucleotide diphosphorylase (carboxylating) activity	rno00760	Nicotinate and nicotinamide metabolism
Dclk1	5.96484e-30	0.806	0.57	1.02518e-25	-0.500607	0.647486	Up	ENSRNOG00000032922	protein_coding	doublecortin-like kinase 1	--	GO:0048812,GO:0018105,GO:0004672,GO:0048813,GO:0018107,GO:0004674,GO:1900181,GO:0021952,GO:0005524,GO:0005622,GO:0006468,GO:0030424,GO:0030426,GO:0007409,GO:0030900,GO:0007420,GO:0035556,GO:0009615,GO:0001764,GO:0014069,GO:0048675	neuron projection morphogenesis|peptidyl-serine phosphorylation|protein kinase activity|dendrite morphogenesis|peptidyl-threonine phosphorylation|protein serine/threonine kinase activity|negative regulation of protein localization to nucleus|central nervous system projection neuron axonogenesis|ATP binding|intracellular|protein phosphorylation|axon|growth cone|axonogenesis|forebrain development|b…	--	--
Lgi4	1.31129e-45	0.987	0.989	2.25372e-41	0.786672	0.646589	Up	ENSRNOG00000021087	protein_coding	leucine-rich repeat LGI family, member 4	--	GO:0014044,GO:0021782,GO:0022011,GO:0031641,GO:0042063,GO:0042551,GO:0042552,GO:0005615,GO:0008344,GO:0014009	Schwann cell development|glial cell development|myelination in peripheral nervous system|regulation of myelination|gliogenesis|neuron maturation|myelination|extracellular space|adult locomotory behavior|glial cell proliferation	--	--
Trem2	1.90483e-47	0.601	0.156	3.27382e-43	-1.74392	0.646566	Up	ENSRNOG00000013578	protein_coding	triggering receptor expressed on myeloid cells 2	--	GO:0097028,GO:0005886,GO:0097110,GO:0006911,GO:1903078,GO:0016021,GO:0032497,GO:0032499,GO:0042834,GO:0050731,GO:1903082,GO:0050850,GO:2000350,GO:0070374,GO:0070392,GO:0070891,GO:0001530,GO:0071223,GO:0002588,GO:0071224,GO:0005543	dendritic cell differentiation|plasma membrane|scaffold protein binding|phagocytosis, engulfment|positive regulation of protein localization to plasma membrane|integral component of membrane|detection of lipopolysaccharide|detection of peptidoglycan|peptidoglycan binding|positive regulation of peptidyl-tyrosine phosphorylation|positive regulation of C-C chemokine receptor CCR7 signaling pathway|p…	rno04380	Osteoclast differentiation
Rdh10	1.17132e-46	0.612	0.167	2.01314e-42	-1.72552	0.646566	Up	ENSRNOG00000006681	protein_coding	retinol dehydrogenase 10 (all-trans)	--	GO:0060449,GO:0042574,GO:0016020,GO:0003674,GO:0043583,GO:0016021,GO:0004745,GO:0043584,GO:0016616,GO:0044297,GO:0005575,GO:0005634,GO:0005737,GO:0005789,GO:0031076,GO:0005811,GO:0048568,GO:0031090,GO:0007601,GO:0048703,GO:0035115,GO:0008150,GO:0052650,GO:0042572,GO:0008406,GO:0001656,GO:0055114,GO:0009887,GO:0001701,GO:0060431,GO:0014032,GO:0002138	bud elongation involved in lung branching|retinal metabolic process|membrane|molecular_function|ear development|integral component of membrane|retinol dehydrogenase activity|nose development|oxidoreductase activity, acting on the CH-OH group of donors, NAD or NADP as acceptor|cell body|cellular_component|nucleus|cytoplasm|endoplasmic reticulum membrane|embryonic camera-type eye development|lipid …	rno00830	Retinol metabolism
NEWGENE-1308171	7.44068e-38	0.572	0.173	1.27883e-33	-1.7261	0.645826	Up	--	--	--	--	--	--	--	--
Tmem123	1.94375e-38	0.591	0.186	3.34073e-34	-1.67057	0.644406	Up	ENSRNOG00000010584	protein_coding	transmembrane protein 123	--	GO:0009897,GO:0016021,GO:0031410,GO:0070267,GO:0003674,GO:0005575,GO:0008150	external side of plasma membrane|integral component of membrane|cytoplasmic vesicle|oncosis|molecular_function|cellular_component|biological_process	--	--
Ifngr2	7.82697e-45	0.636	0.195	1.34522e-40	-1.61937	0.64276	Up	ENSRNOG00000002032	protein_coding	interferon gamma receptor 2	--	GO:0016021,GO:0019221,GO:0051607,GO:0004896,GO:0004920,GO:0005886	integral component of membrane|cytokine-mediated signaling pathway|defense response to virus|cytokine receptor activity|interleukin-10 receptor activity|plasma membrane	rno04630,rno04066,rno04060,rno04217,rno04650,rno04658,rno04659,rno04380,rno05200,rno05321,rno05132,rno05152,rno05162,rno05164,rno05168,rno05145,rno05140,rno05142	Jak-STAT signaling pathway|HIF-1 signaling pathway|Cytokine-cytokine receptor interaction|Necroptosis|Natural killer cell mediated cytotoxicity|Th1 and Th2 cell differentiation|Th17 cell differentiation|Osteoclast differentiation|Pathways in cancer|Inflammatiory bowel disease (IBD)|Salmonella infection|Tuberculosis|Measles|Influenza A|Herpes simplex infection|Toxoplasmosis|Leishmaniasis|Chagas di…
Rassf8	9.17689e-50	0.582	0.134	1.57723e-45	-1.88108	0.641168	Up	ENSRNOG00000015986	protein_coding	Ras association domain family member 8	--	GO:0007165,GO:0034334	signal transduction|adherens junction maintenance	--	--
LOC100361457	3.33898e-116	1	1	5.7387e-112	1.82103	0.640089	Up	ENSRNOG00000053452	protein_coding	actin, gamma 1 propeptide-like	--	GO:0005886,GO:0005925,GO:0097433,GO:0005524,GO:0005829,GO:0005856	plasma membrane|focal adhesion|dense body|ATP binding|cytosol|cytoskeleton	--	--
B2m	7.10534e-82	1	1	1.2212e-77	1.53121	0.638554	Up	ENSRNOG00000017123	protein_coding	beta-2 microglobulin	--	GO:1904437,GO:0046686,GO:0019885,GO:0002726,GO:1990712,GO:0048260,GO:0032092,GO:0003674,GO:0055072,GO:0033077,GO:0005615,GO:0071281,GO:0005794,GO:0005829,GO:0033216,GO:0071283,GO:0042026,GO:0005886,GO:1900121,GO:0042493,GO:0006826,GO:1900122,GO:0042612,GO:0006955,GO:0001916,GO:1900390,GO:0042802,GO:0009897,GO:0002237,GO:1904434,GO:0045646,GO:0010977,GO:0002481	positive regulation of transferrin receptor binding|response to cadmium ion|antigen processing and presentation of endogenous peptide antigen via MHC class I|positive regulation of T cell cytokine production|HFE-transferrin receptor complex|positive regulation of receptor-mediated endocytosis|positive regulation of protein binding|molecular_function|iron ion homeostasis|T cell differentiation in …	rno04612	Antigen processing and presentation
Ece1	1.00649e-31	0.771	0.425	1.72986e-27	-0.728302	0.636324	Up	ENSRNOG00000014241	protein_coding	endothelin converting enzyme 1	--	GO:0005769,GO:0005886,GO:0006508,GO:0006915,GO:0007507,GO:0016020,GO:0008217,GO:0016021,GO:0008270,GO:0016485,GO:0016486,GO:0030141,GO:0042803,GO:0031410,GO:0043583,GO:0031982,GO:0033093,GO:0043950,GO:0045745,GO:0046686,GO:0048471,GO:0001666,GO:0001921,GO:0060037,GO:0004175,GO:0004222,GO:0005768,GO:0009897,GO:0010613,GO:0010814,GO:0010815,GO:0034959,GO:0010816,GO:0035994,GO:0042447,GO:0042493,GO:…	early endosome|plasma membrane|proteolysis|apoptotic process|heart development|membrane|regulation of blood pressure|integral component of membrane|zinc ion binding|protein processing|peptide hormone processing|secretory granule|protein homodimerization activity|cytoplasmic vesicle|ear development|vesicle|Weibel-Palade body|positive regulation of cAMP-mediated signaling|positive regulation of G-p…	--	--
Lmna	6.19568e-51	0.997	1	1.06485e-46	0.972733	0.634875	Up	ENSRNOG00000019638	protein_coding	lamin A/C	--	GO:0005654,GO:0005882,GO:0006997,GO:0006998,GO:0007283,GO:0034504,GO:0007517,GO:0008157,GO:0034613,GO:0008285,GO:0042802,GO:0045669,GO:0048471,GO:0055015,GO:1903243,GO:0071456,GO:1904178,GO:2001237,GO:0005198,GO:0005515,GO:0005634,GO:0005635,GO:0005638,GO:0009612,GO:0010628,GO:0016363,GO:0030334,GO:0030951,GO:0072201,GO:0031965,GO:0090201,GO:0032204,GO:0090343,GO:0090398,GO:1900180	nucleoplasm|intermediate filament|nucleus organization|nuclear envelope organization|spermatogenesis|protein localization to nucleus|muscle organ development|protein phosphatase 1 binding|cellular protein localization|negative regulation of cell proliferation|identical protein binding|positive regulation of osteoblast differentiation|perinuclear region of cytoplasm|ventricular cardiac muscle cell…	rno04210,rno05410,rno05412,rno05414	Apoptosis|Hypertrophic cardiomyopathy (HCM)|Arrhythmogenic right ventricular cardiomyopathy (ARVC)|Dilated cardiomyopathy (DCM)
Rnd3	7.99498e-45	0.582	0.153	1.3741e-40	-1.73728	0.63296	Up	ENSRNOG00000004624	protein_coding	Rho family GTPase 3	--	GO:0016477,GO:0004871,GO:0019901,GO:0005525,GO:0030334,GO:0005622,GO:0005737,GO:0005886,GO:0030950,GO:0005938,GO:0031410,GO:0007015,GO:0032153,GO:0007163,GO:0032956,GO:0007264,GO:0000910,GO:0043231,GO:0007266,GO:0003924,GO:0051017,GO:0008360	cell migration|signal transducer activity|protein kinase binding|GTP binding|regulation of cell migration|intracellular|cytoplasm|plasma membrane|establishment or maintenance of actin cytoskeleton polarity|cell cortex|cytoplasmic vesicle|actin filament organization|cell division site|establishment or maintenance of cell polarity|regulation of actin cytoskeleton organization|small GTPase mediated …	--	--
Pomc	1.07993e-23	0.309	0.058	1.85608e-19	-2.97984	0.62657	Up	ENSRNOG00000012686	protein_coding	proopiomelanocortin	--	GO:0005615,GO:0005737,GO:0006091,GO:0007165,GO:0031782,GO:0007218,GO:0032098,GO:0007267,GO:0032720,GO:0033059,GO:0042593,GO:0045944,GO:0001664,GO:0003674,GO:0005102,GO:0005179,GO:0005184,GO:0005576,GO:0007631,GO:0008217,GO:0010469,GO:0030141,GO:0031781,GO:0070873,GO:0070996,GO:2000852	extracellular space|cytoplasm|generation of precursor metabolites and energy|signal transduction|type 4 melanocortin receptor binding|neuropeptide signaling pathway|regulation of appetite|cell-cell signaling|negative regulation of tumor necrosis factor production|cellular pigmentation|glucose homeostasis|positive regulation of transcription by RNA polymerase II|G-protein coupled receptor binding|…	rno04920,rno04916,rno04925,rno04927,rno04934	Adipocytokine signaling pathway|Melanogenesis|Aldosterone synthesis and secretion|Cortisol synthesis and secretion|Cushing's syndrome
Plat	4.31146e-38	0.958	0.893	7.41011e-34	0.291394	0.626331	Up	ENSRNOG00000019018	protein_coding	plasminogen activator, tissue type	--	GO:0051219,GO:0031639,GO:0005102,GO:0051591,GO:0035249,GO:0005615,GO:0060279,GO:0042060,GO:0070542,GO:0005737,GO:0006508,GO:0009986,GO:0045177,GO:0014909,GO:0071372,GO:0045202,GO:0071373,GO:0045861,GO:0030141,GO:0071549,GO:0048008,GO:0031012,GO:0001666,GO:0003674,GO:0048167,GO:0004252	phosphoprotein binding|plasminogen activation|signaling receptor binding|response to cAMP|synaptic transmission, glutamatergic|extracellular space|positive regulation of ovulation|wound healing|response to fatty acid|cytoplasm|proteolysis|cell surface|apical part of cell|smooth muscle cell migration|cellular response to follicle-stimulating hormone stimulus|synapse|cellular response to luteinizin…	rno04371,rno04610,rno05202,rno05215,rno05418	Apelin signaling pathway|Complement and coagulation cascades|Transcriptional misregulation in cancers|Prostate cancer|Fluid shear stress and atherosclerosis
Efnb1	5.13889e-39	0.698	0.282	8.83221e-35	-1.10774	0.624386	Up	ENSRNOG00000006877	protein_coding	ephrin B1	--	GO:0046875,GO:0009880,GO:0005634,GO:0016021,GO:0031295,GO:0005737,GO:0005886,GO:0007399,GO:0048013,GO:0042102,GO:0007411,GO:0045121,GO:0001755,GO:0045202,GO:0005515	ephrin receptor binding|embryonic pattern specification|nucleus|integral component of membrane|T cell costimulation|cytoplasm|plasma membrane|nervous system development|ephrin receptor signaling pathway|positive regulation of T cell proliferation|axon guidance|membrane raft|neural crest cell migration|synapse|protein binding	rno04360	Axon guidance
Fn1	8.12903e-30	0.961	0.841	1.39714e-25	0.416958	0.623615	Up	ENSRNOG00000014288	protein_coding	fibronectin 1	--	GO:0005178,GO:0005201,GO:0005515,GO:0005576,GO:0005577,GO:0007044,GO:0007155,GO:0005578,GO:0007160,GO:0007161,GO:0008022,GO:0016324,GO:0016504,GO:0008201,GO:0008284,GO:0018149,GO:0019899,GO:0030198,GO:0001503,GO:0042493,GO:0030335,GO:0001525,GO:0042802,GO:0031012,GO:0001775,GO:0001932,GO:0043066,GO:0002020,GO:0045340,GO:0045773,GO:0002931,GO:0070372,GO:0048146,GO:0005102,GO:0071222,GO:0071288,GO:…	integrin binding|extracellular matrix structural constituent|protein binding|extracellular region|fibrinogen complex|cell-substrate junction assembly|cell adhesion|proteinaceous extracellular matrix|cell-matrix adhesion|calcium-independent cell-matrix adhesion|protein C-terminus binding|apical plasma membrane|peptidase activator activity|heparin binding|positive regulation of cell proliferation|p…	rno04151,rno04512,rno04510,rno04810,rno05200,rno05205,rno05222,rno04933,rno05100,rno05165,rno05146	PI3K-Akt signaling pathway|ECM-receptor interaction|Focal adhesion|Regulation of actin cytoskeleton|Pathways in cancer|Proteoglycans in cancer|Small cell lung cancer|AGE-RAGE signaling pathway in diabetic complications|Bacterial invasion of epithelial cells|Human papillomavirus infection|Amoebiasis
Ninj1	7.31113e-35	0.827	0.471	1.25656e-30	-0.505156	0.622745	Up	ENSRNOG00000016587	protein_coding	ninjurin 1	--	GO:0042246,GO:1990384,GO:0001954,GO:0007155,GO:0016021	tissue regeneration|hyaloid vascular plexus regression|positive regulation of cell-matrix adhesion|cell adhesion|integral component of membrane	--	--
Tmem88	1.33623e-33	0.589	0.208	2.29658e-29	-1.52701	0.620405	Up	ENSRNOG00000009870	protein_coding	transmembrane protein 88	--	GO:0005886,GO:0016021,GO:0030165,GO:0050821,GO:0072659,GO:0090090,GO:0005829	plasma membrane|integral component of membrane|PDZ domain binding|protein stabilization|protein localization to plasma membrane|negative regulation of canonical Wnt signaling pathway|cytosol	--	--
Furin	2.17166e-38	0.673	0.26	3.73244e-34	-1.23472	0.620063	Up	ENSRNOG00000011352	protein_coding	furin (paired basic amino acid cleaving enzyme)	--	GO:0004867,GO:0005615,GO:0005783,GO:0005789,GO:0005802,GO:0016021,GO:0005886,GO:0016485,GO:0006465,GO:0016486,GO:0019058,GO:0032911,GO:0030140,GO:0032940,GO:0042176,GO:0042277,GO:0000139,GO:0043043,GO:0002020,GO:0045121,GO:0004175,GO:0004252,GO:0007568,GO:0008233,GO:0008283,GO:0009966,GO:0009986,GO:0030335,GO:0030511,GO:0010008,GO:0031638,GO:0010951,GO:0031985,GO:0032804,GO:0032902,GO:0045714,GO:…	serine-type endopeptidase inhibitor activity|extracellular space|endoplasmic reticulum|endoplasmic reticulum membrane|trans-Golgi network|integral component of membrane|plasma membrane|protein processing|signal peptide processing|peptide hormone processing|viral life cycle|negative regulation of transforming growth factor beta1 production|trans-Golgi network transport vesicle|secretion by cell|re…	rno05164	Influenza A
RT1-CE4	4.80816e-54	0.995	0.973	8.26379e-50	0.685042	0.618072	Up	--	--	--	--	--	--	--	--
Pdlim4	5.65269e-37	0.741	0.34	9.71527e-33	-0.86724	0.617928	Up	ENSRNOG00000050794	protein_coding	PDZ and LIM domain 4	--	GO:0051496,GO:0043197,GO:0031532,GO:0005515,GO:0055038,GO:0045211,GO:0031901,GO:0005634,GO:0098976,GO:0046872,GO:0031905,GO:0048471,GO:0005737,GO:0005856,GO:0015629,GO:0019903,GO:0031941,GO:0030027,GO:0051393,GO:0034777,GO:0042803,GO:0030036,GO:0001725,GO:0030054,GO:0042805	positive regulation of stress fiber assembly|dendritic spine|actin cytoskeleton reorganization|protein binding|recycling endosome membrane|postsynaptic membrane|early endosome membrane|nucleus|excitatory chemical synaptic transmission|metal ion binding|early endosome lumen|perinuclear region of cytoplasm|cytoplasm|cytoskeleton|actin cytoskeleton|protein phosphatase binding|filamentous actin|lamel…	--	--
Col8a2	5.17296e-37	0.781	0.386	8.89077e-33	-0.75876	0.6146	Up	ENSRNOG00000010841	protein_coding	collagen, type VIII, alpha 2	--	GO:0050673,GO:0005581,GO:0031012,GO:0048593	epithelial cell proliferation|collagen trimer|extracellular matrix|camera-type eye morphogenesis	--	--
Spata13	7.09518e-40	0.623	0.208	1.21945e-35	-1.44105	0.613521	Up	ENSRNOG00000013707	protein_coding	spermatogenesis associated 13	--	GO:0042802,GO:0005654,GO:0046847,GO:0005737,GO:0005829,GO:0008150,GO:0016477,GO:0030027,GO:0030032,GO:0030175,GO:0030334,GO:0030676,GO:0032587,GO:0003674,GO:0035023,GO:0005085,GO:0035556,GO:0005575	identical protein binding|nucleoplasm|filopodium assembly|cytoplasm|cytosol|biological_process|cell migration|lamellipodium|lamellipodium assembly|filopodium|regulation of cell migration|Rac guanyl-nucleotide exchange factor activity|ruffle membrane|molecular_function|regulation of Rho protein signal transduction|guanyl-nucleotide exchange factor activity|intracellular signal transduction|cellula…	rno04810	Regulation of actin cytoskeleton
Metrn	1.14455e-33	0.979	0.962	1.96714e-29	0.544269	0.613507	Up	ENSRNOG00000019692	protein_coding	meteorin, glial cell differentiation regulator	--	GO:0005615,GO:0010001,GO:0050772	extracellular space|glial cell differentiation|positive regulation of axonogenesis	--	--
Mgp	3.17981e-26	0.999	0.997	5.46514e-22	1.31149	0.613155	Up	ENSRNOG00000005695	protein_coding	matrix Gla protein	--	GO:0031012,GO:0005509,GO:0005615,GO:0032991,GO:0005783,GO:0007584,GO:0009612,GO:0009725,GO:0010033,GO:0048306,GO:0030154,GO:0048754,GO:0030324,GO:0051216,GO:0030500,GO:0051384,GO:0001503,GO:0051592,GO:0005201,GO:0065003	extracellular matrix|calcium ion binding|extracellular space|protein-containing complex|endoplasmic reticulum|response to nutrient|response to mechanical stimulus|response to hormone|response to organic substance|calcium-dependent protein binding|cell differentiation|branching morphogenesis of an epithelial tube|lung development|cartilage development|regulation of bone mineralization|response to …	--	--
Dbi	2.09213e-110	1	1	3.59575e-106	1.79724	0.612575	Up	ENSRNOG00000046889	protein_coding	diazepam binding inhibitor, acyl-CoA binding protein	--	GO:0036042,GO:0008289,GO:0001942,GO:0036151,GO:0014009,GO:0005515,GO:0043292,GO:0018345,GO:0005615,GO:0043588,GO:0005634,GO:0005737,GO:0005794,GO:0005886,GO:0021670,GO:0006637,GO:0046889,GO:0030156,GO:0006641,GO:0046983,GO:0030157,GO:0006694,GO:0051281,GO:0031670,GO:0007420,GO:0000062,GO:0060291,GO:0031999,GO:0007611,GO:0097038,GO:0032228,GO:0008021,GO:0001662	long-chain fatty acyl-CoA binding|lipid binding|hair follicle development|phosphatidylcholine acyl-chain remodeling|glial cell proliferation|protein binding|contractile fiber|protein palmitoylation|extracellular space|skin development|nucleus|cytoplasm|Golgi apparatus|plasma membrane|lateral ventricle development|acyl-CoA metabolic process|positive regulation of lipid biosynthetic process|benzodi…	rno03320	PPAR signaling pathway
Tspan11	7.78136e-48	0.449	0.052	1.33738e-43	-2.8917	0.61027	Up	ENSRNOG00000054360	protein_coding	tetraspanin 11	--	GO:0005887,GO:0007166	integral component of plasma membrane|cell surface receptor signaling pathway	--	--
Stard13	1.61955e-42	0.639	0.208	2.78352e-38	-1.5162	0.610099	Up	ENSRNOG00000001090	protein_coding	StAR-related lipid transfer domain containing 13	--	GO:0060055,GO:0090051,GO:0097498,GO:1903671,GO:0007165,GO:0008289,GO:0043542	angiogenesis involved in wound healing|negative regulation of cell migration involved in sprouting angiogenesis|endothelial tube lumen extension|negative regulation of sprouting angiogenesis|signal transduction|lipid binding|endothelial cell migration	--	--
Id3	1.19711e-36	0.926	0.795	2.05747e-32	0.0589038	0.609266	Up	ENSRNOG00000026124	protein_coding	inhibitor of DNA binding 3, HLH protein	bHLH	GO:0005737,GO:0006275,GO:0006351,GO:0007417,GO:0007507,GO:0007517,GO:0042476,GO:0007623,GO:0043065,GO:0043392,GO:0008134,GO:0043425,GO:0043433,GO:0045596,GO:0045662,GO:0045665,GO:0045668,GO:0045892,GO:0000122,GO:0001085,GO:0001191,GO:0001656,GO:0003700,GO:0005634,GO:0008284,GO:0009611,GO:0010629,GO:0019904,GO:0030182,GO:0046983,GO:0030855,GO:0051726,GO:0030903,GO:0072750,GO:1901707	cytoplasm|regulation of DNA replication|transcription, DNA-templated|central nervous system development|heart development|muscle organ development|odontogenesis|circadian rhythm|positive regulation of apoptotic process|negative regulation of DNA binding|transcription factor binding|bHLH transcription factor binding|negative regulation of DNA binding transcription factor activity|negative regulati…	rno04350,rno04550	TGF-beta signaling pathway|Signaling pathways regulating pluripotency of stem cells
Ftl1	4.6562e-89	1	1	8.0026e-85	1.83568	0.606841	Up	ENSRNOG00000031506	protein_coding	ferritin light chain 1	--	GO:0005506,GO:0005575,GO:0005737,GO:0006826,GO:0006879,GO:0006880,GO:0008043,GO:0008199,GO:0010288,GO:0003674,GO:0042802,GO:0044754	iron ion binding|cellular_component|cytoplasm|iron ion transport|cellular iron ion homeostasis|intracellular sequestering of iron ion|intracellular ferritin complex|ferric iron binding|response to lead ion|molecular_function|identical protein binding|autolysosome	rno04216,rno04217,rno04978	Ferroptosis|Necroptosis|Mineral absorption
Jun	2.43275e-31	0.898	0.805	4.18116e-27	0.0184454	0.604549	Up	ENSRNOG00000026293	protein_coding	Jun proto-oncogene, AP-1 transcription factor subunit	TF_bZIP	GO:0046982,GO:0048146,GO:0048661,GO:0051365,GO:0051591,GO:1904707,GO:0051726,GO:1990441,GO:2000144,GO:0051899,GO:0001525,GO:0001774,GO:0001836,GO:0001889,GO:0001938,GO:0003151,GO:0005654,GO:0003677,GO:0003682,GO:0005667,GO:0003690,GO:0005719,GO:0005829,GO:0006351,GO:0008285,GO:0006355,GO:0009314,GO:0006366,GO:0009612,GO:0009987,GO:0010033,GO:0000122,GO:0033554,GO:0000790,GO:0033613,GO:0010634,GO:…	protein heterodimerization activity|positive regulation of fibroblast proliferation|positive regulation of smooth muscle cell proliferation|cellular response to potassium ion starvation|response to cAMP|positive regulation of vascular smooth muscle cell proliferation|regulation of cell cycle|negative regulation of transcription from RNA polymerase II promoter in response to endoplasmic reticulum …	rno04010,rno04012,rno04310,rno04668,rno04024,rno04137,rno04210,rno04510,rno04530,rno04620,rno04621,rno04625,rno04660,rno04658,rno04659,rno04657,rno04662,rno04912,rno04915,rno04921,rno04926,rno04722,rno04380,rno05200,rno05231,rno05203,rno05210,rno05211,rno05224,rno05323,rno05321,rno05030,rno05031,rno05418,rno04932,rno04933,rno05132,rno05133,rno05166,rno05164,rno05161,rno05168,rno05167,rno05169,rno…	MAPK signaling pathway|ErbB signaling pathway|Wnt signaling pathway|TNF signaling pathway|cAMP signaling pathway|Mitophagy - animal|Apoptosis|Focal adhesion|Tight junction|Toll-like receptor signaling pathway|NOD-like receptor signaling pathway|C-type lectin receptor signaling pathway|T cell receptor signaling pathway|Th1 and Th2 cell differentiation|Th17 cell differentiation|IL-17 signaling path…
Ppp1r14b	1.43504e-36	0.929	0.836	2.46641e-32	0.11951	0.602223	Up	ENSRNOG00000021151	protein_coding	protein phosphatase 1, regulatory (inhibitor) subunit 14B	--	GO:0019212,GO:0019888,GO:0032515,GO:0035304,GO:0042325,GO:0045087,GO:0004864,GO:0004865,GO:0005737	phosphatase inhibitor activity|protein phosphatase regulator activity|negative regulation of phosphoprotein phosphatase activity|regulation of protein dephosphorylation|regulation of phosphorylation|innate immune response|protein phosphatase inhibitor activity|protein serine/threonine phosphatase inhibitor activity|cytoplasm	--	--
Sh3gl3	3.76691e-36	0.637	0.238	6.47419e-32	-1.34206	0.60196	Up	ENSRNOG00000019776	protein_coding	SH3 domain-containing GRB2-like 3	--	GO:2000369,GO:0005737,GO:0005769,GO:0006897,GO:0008022,GO:0008289,GO:0016191,GO:0031901,GO:0042802,GO:0045202,GO:0045666,GO:0001669,GO:0098793,GO:0005515,GO:1900186	regulation of clathrin-dependent endocytosis|cytoplasm|early endosome|endocytosis|protein C-terminus binding|lipid binding|synaptic vesicle uncoating|early endosome membrane|identical protein binding|synapse|positive regulation of neuron differentiation|acrosomal vesicle|presynapse|protein binding|negative regulation of clathrin-dependent endocytosis	rno04144	Endocytosis
Tubb6	2.41205e-40	0.693	0.271	4.1456e-36	-1.14499	0.601759	Up	ENSRNOG00000018371	protein_coding	tubulin, beta 6 class V	--	GO:0005200,GO:0005525,GO:0005737,GO:0005874,GO:0007010,GO:0007017,GO:0000226,GO:0000278,GO:0003924	structural constituent of cytoskeleton|GTP binding|cytoplasm|microtubule|cytoskeleton organization|microtubule-based process|microtubule cytoskeleton organization|mitotic cell cycle|GTPase activity	rno04145,rno04540	Phagosome|Gap junction
Agrn	2.35932e-40	0.664	0.244	4.05497e-36	-1.27605	0.598874	Up	ENSRNOG00000020205	protein_coding	agrin	--	GO:0005578,GO:0005604,GO:0005605,GO:0005615,GO:0016021,GO:0005829,GO:0030054,GO:0030548,GO:0005886,GO:0031012,GO:0032092,GO:0033691,GO:0043395,GO:0035374,GO:0043525,GO:0043547,GO:0036122,GO:0044295,GO:0044325,GO:0045202,GO:0001932,GO:0071340,GO:0045213,GO:0001934,GO:0086036,GO:0045887,GO:0099601,GO:0002162,GO:1902667,GO:0005509,GO:1903277,GO:1903407,GO:2000541,GO:0005515,GO:0005576,GO:0007009,GO:…	proteinaceous extracellular matrix|basement membrane|basal lamina|extracellular space|integral component of membrane|cytosol|cell junction|acetylcholine receptor regulator activity|plasma membrane|extracellular matrix|positive regulation of protein binding|sialic acid binding|heparan sulfate proteoglycan binding|chondroitin sulfate binding|positive regulation of neuron apoptotic process|positive …	rno04512	ECM-receptor interaction
Pou3f1	1.29512e-33	0.762	0.384	2.22593e-29	-0.727089	0.598105	Up	ENSRNOG00000047686	pseudogene	POU class 3 homeobox 1	--	GO:0042552,GO:0006366,GO:0001105,GO:0043565,GO:0008544,GO:0003677,GO:0010001,GO:0003700,GO:0045892,GO:0003705,GO:0005634,GO:0010628,GO:0045893,GO:0014044,GO:0005654,GO:0045944,GO:0022011,GO:0005667,GO:0000122,GO:0030216,GO:0006355,GO:0000978,GO:0030900,GO:0001078	myelination|transcription by RNA polymerase II|RNA polymerase II transcription coactivator activity|sequence-specific DNA binding|epidermis development|DNA binding|glial cell differentiation|DNA binding transcription factor activity|negative regulation of transcription, DNA-templated|transcription factor activity, RNA polymerase II distal enhancer sequence-specific binding|nucleus|positive regula…	--	--
Grn	2.79061e-43	0.965	0.937	4.79621e-39	0.367828	0.598002	Up	ENSRNOG00000021031	protein_coding	granulin	--	GO:0045202,GO:0005575,GO:0048488,GO:0005615,GO:0050679,GO:0005764,GO:0005768,GO:0005783,GO:0060179,GO:0060999,GO:0007566,GO:0061351,GO:0010469,GO:0010976,GO:0001835,GO:0032355,GO:0005125,GO:0035988,GO:0005515	synapse|cellular_component|synaptic vesicle endocytosis|extracellular space|positive regulation of epithelial cell proliferation|lysosome|endosome|endoplasmic reticulum|male mating behavior|positive regulation of dendritic spine development|embryo implantation|neural precursor cell proliferation|regulation of signaling receptor activity|positive regulation of neuron projection development|blastoc…	--	--
Tnfrsf1a	3.46217e-40	0.757	0.34	5.95043e-36	-0.903487	0.597745	Up	ENSRNOG00000031312	protein_coding	TNF receptor superfamily member 1A	--	GO:0005031,GO:0005515,GO:0005615,GO:0005634,GO:0005739,GO:0007166,GO:0007275,GO:0005829,GO:0008630,GO:0005887,GO:0009611,GO:0009986,GO:0033013,GO:0033160,GO:0010628,GO:0033209,GO:0010629,GO:0042127,GO:0000139,GO:0043200,GO:0042531,GO:0043235,GO:0042742,GO:0001666,GO:0043279,GO:0002020,GO:0043410,GO:0043525,GO:0044877,GO:0050729,GO:0045121,GO:0051291,GO:0071260,GO:0071392,GO:0072659,GO:0097190,GO:…	tumor necrosis factor-activated receptor activity|protein binding|extracellular space|nucleus|mitochondrion|cell surface receptor signaling pathway|multicellular organism development|cytosol|intrinsic apoptotic signaling pathway in response to DNA damage|integral component of plasma membrane|response to wounding|cell surface|tetrapyrrole metabolic process|positive regulation of protein import int…	rno04010,rno04064,rno04668,rno04071,rno04150,rno04060,rno04210,rno04215,rno04217,rno04920,rno04380,rno05010,rno05014,rno05418,rno04932,rno04931,rno05152,rno05166,rno05164,rno05160,rno05168,rno05167,rno05165,rno05145,rno05142	MAPK signaling pathway|NF-kappa B signaling pathway|TNF signaling pathway|Sphingolipid signaling pathway|mTOR signaling pathway|Cytokine-cytokine receptor interaction|Apoptosis|Apoptosis - multiple species|Necroptosis|Adipocytokine signaling pathway|Osteoclast differentiation|Alzheimer's disease|Amyotrophic lateral sclerosis (ALS)|Fluid shear stress and atherosclerosis|Non-alcoholic fatty liver d…
Ncf1	1.61047e-49	0.444	0.047	2.76792e-45	-2.93654	0.592909	Up	ENSRNOG00000001480	protein_coding	neutrophil cytosolic factor 1	--	GO:0005829,GO:0005886,GO:0006612,GO:0006691,GO:0006801,GO:0017124,GO:0006915,GO:0019898,GO:0006954,GO:0030425,GO:0006968,GO:0034614,GO:0035091,GO:0045986,GO:0042554,GO:0046330,GO:0042742,GO:0050665,GO:0043020,GO:0050830,GO:0050832,GO:0055114,GO:0070946,GO:0001878,GO:0070947,GO:0001909,GO:0071276,GO:0002102,GO:0071800,GO:0002679,GO:0005737,GO:0005791,GO:0005794,GO:0008283,GO:0009617,GO:0014068,GO:…	cytosol|plasma membrane|protein targeting to membrane|leukotriene metabolic process|superoxide metabolic process|SH3 domain binding|apoptotic process|extrinsic component of membrane|inflammatory response|dendrite|cellular defense response|cellular response to reactive oxygen species|phosphatidylinositol binding|negative regulation of smooth muscle contraction|superoxide anion generation|positive …	rno04145,rno04666,rno04670,rno04062,rno04380,rno05418,rno05140	Phagosome|Fc gamma R-mediated phagocytosis|Leukocyte transendothelial migration|Chemokine signaling pathway|Osteoclast differentiation|Fluid shear stress and atherosclerosis|Leishmaniasis
Tnfrsf12a	4.58583e-45	0.514	0.101	7.88167e-41	-2.27521	0.592231	Up	ENSRNOG00000003546	protein_coding	TNF receptor superfamily member 12A	--	GO:0007155,GO:0009986,GO:0016021,GO:0043065,GO:0045765,GO:0045773,GO:0061041,GO:0097191,GO:2001238,GO:0001726,GO:0005886,GO:0006931	cell adhesion|cell surface|integral component of membrane|positive regulation of apoptotic process|regulation of angiogenesis|positive regulation of axon extension|regulation of wound healing|extrinsic apoptotic signaling pathway|positive regulation of extrinsic apoptotic signaling pathway|ruffle|plasma membrane|substrate-dependent cell migration, cell attachment to substrate	rno04060	Cytokine-cytokine receptor interaction
Triobp	1.24309e-30	0.724	0.359	2.13649e-26	-0.872704	0.590295	Up	ENSRNOG00000059015	protein_coding	TRIO and F-actin binding protein	--	GO:0120044,GO:0031625,GO:1900026,GO:0032420,GO:0032437,GO:0032956,GO:0051015,GO:0051017,GO:0060088,GO:0120043,GO:0007605,GO:0015629	stereocilium base|ubiquitin protein ligase binding|positive regulation of substrate adhesion-dependent cell spreading|stereocilium|cuticular plate|regulation of actin cytoskeleton organization|actin filament binding|actin filament bundle assembly|auditory receptor cell stereocilium organization|stereocilium shaft|sensory perception of sound|actin cytoskeleton	--	--
Smpdl3a	2.71205e-42	0.474	0.085	4.66121e-38	-2.47342	0.589699	Up	ENSRNOG00000000815	protein_coding	sphingomyelin phosphodiesterase, acid-like 3A	--	GO:0005576,GO:0005615,GO:0006685,GO:0008081,GO:0008270,GO:0009143,GO:0004767	extracellular region|extracellular space|sphingomyelin catabolic process|phosphoric diester hydrolase activity|zinc ion binding|nucleoside triphosphate catabolic process|sphingomyelin phosphodiesterase activity	--	--
Fxyd5	4.08245e-39	0.735	0.321	7.01651e-35	-0.977589	0.589128	Up	ENSRNOG00000021062	protein_coding	FXYD domain-containing ion transport regulator 5	--	GO:0016021,GO:0017080,GO:0034220,GO:0045296,GO:2000649,GO:0003779,GO:0005216,GO:0005887	integral component of membrane|sodium channel regulator activity|ion transmembrane transport|cadherin binding|regulation of sodium ion transmembrane transporter activity|actin binding|ion channel activity|integral component of plasma membrane	--	--
Sppl2b	1.22478e-31	0.812	0.468	2.10502e-27	-0.51968	0.588664	Up	ENSRNOG00000057881	protein_coding	signal peptide peptidase-like 2B	--	GO:0005886,GO:0006465,GO:0006509,GO:0010008,GO:0015629,GO:0042500,GO:0016020,GO:0042803,GO:0050776,GO:0071458,GO:0000139,GO:0005654,GO:0005765,GO:0005813,GO:0030660,GO:0031293,GO:0033619,GO:0071556	plasma membrane|signal peptide processing|membrane protein ectodomain proteolysis|endosome membrane|actin cytoskeleton|aspartic endopeptidase activity, intramembrane cleaving|membrane|protein homodimerization activity|regulation of immune response|integral component of cytoplasmic side of endoplasmic reticulum membrane|Golgi membrane|nucleoplasm|lysosomal membrane|centrosome|Golgi-associated vesi…	--	--
Mdk	3.07325e-32	0.974	0.893	5.28199e-28	0.448557	0.586582	Up	ENSRNOG00000017560	protein_coding	midkine	--	GO:0051384,GO:0021987,GO:0007614,GO:0051781,GO:0030154,GO:0008083,GO:1901215,GO:0030325,GO:0008201,GO:0009611,GO:0030421,GO:0009725,GO:0042493,GO:0010469,GO:0042995,GO:0016477,GO:0043524,GO:0021542,GO:0001662,GO:0045893,GO:0021681,GO:0005576,GO:0050795,GO:0021766,GO:0005737	response to glucocorticoid|cerebral cortex development|short-term memory|positive regulation of cell division|cell differentiation|growth factor activity|negative regulation of neuron death|adrenal gland development|heparin binding|response to wounding|defecation|response to hormone|response to drug|regulation of signaling receptor activity|cell projection|cell migration|negative regulation of ne…	--	--
Crispld2	3.67823e-27	0.522	0.603	6.32177e-23	-0.658859	-0.58661	Down	ENSRNOG00000016752	protein_coding	cysteine-rich secretory protein LCCL domain containing 2	--	GO:0005615,GO:0008201,GO:0030133,GO:0030198,GO:0030324,GO:0060325,GO:0005539,GO:0005578	extracellular space|heparin binding|transport vesicle|extracellular matrix organization|lung development|face morphogenesis|glycosaminoglycan binding|proteinaceous extracellular matrix	--	--
Vamp1	1.38482e-43	0.716	0.986	2.38009e-39	-0.0383959	-0.587475	Down	ENSRNOG00000019219	protein_coding	vesicle-associated membrane protein 1	--	GO:0035577,GO:0005741,GO:0035579,GO:0005829,GO:0043195,GO:0006886,GO:0006887,GO:0006906,GO:0009986,GO:0016021,GO:0070821,GO:0016192,GO:0019905,GO:0030054,GO:0030672,GO:0000149,GO:0031201,GO:0005484,GO:0035493,GO:0005515	azurophil granule membrane|mitochondrial outer membrane|specific granule membrane|cytosol|terminal bouton|intracellular protein transport|exocytosis|vesicle fusion|cell surface|integral component of membrane|tertiary granule membrane|vesicle-mediated transport|syntaxin binding|cell junction|synaptic vesicle membrane|SNARE binding|SNARE complex|SNAP receptor activity|SNARE complex assembly|protein…	rno04130	SNARE interactions in vesicular transport
Tmem189	3.31863e-36	0.976	1	5.70372e-32	0.958407	-0.590108	Down	ENSRNOG00000060571	protein_coding	transmembrane protein 189	--	GO:0031625,GO:0061630,GO:0005737,GO:0005783,GO:0016567	ubiquitin protein ligase binding|ubiquitin protein ligase activity|cytoplasm|endoplasmic reticulum|protein ubiquitination	--	--
Sema3b	8.00067e-36	0.899	0.899	1.37508e-31	0.459217	-0.590965	Down	ENSRNOG00000016512	protein_coding	semaphorin 3B	--	GO:0030335,GO:0038191,GO:0045499,GO:0048843,GO:0050919,GO:0071526,GO:0001755,GO:0005615,GO:0030215	positive regulation of cell migration|neuropilin binding|chemorepellent activity|negative regulation of axon extension involved in axon guidance|negative chemotaxis|semaphorin-plexin signaling pathway|neural crest cell migration|extracellular space|semaphorin receptor binding	rno04360	Axon guidance
Rps10	2.82615e-33	0.218	0.444	4.8573e-29	-1.8283	-0.592477	Down	ENSRNOG00000000490	protein_coding	ribosomal protein S10	--	GO:0003735,GO:0005515,GO:0005730,GO:0005829,GO:0022627,GO:0000028,GO:0000049	structural constituent of ribosome|protein binding|nucleolus|cytosol|cytosolic small ribosomal subunit|ribosomal small subunit assembly|tRNA binding	rno03010	Ribosome
Gstm2	1.49083e-27	0.386	0.562	2.56229e-23	-1.04161	-0.596012	Down	ENSRNOG00000018937	protein_coding	glutathione S-transferase mu 2	--	GO:0005737,GO:0005829,GO:0005886,GO:0006749,GO:0032991,GO:0006805,GO:0033595,GO:0007568,GO:0042178,GO:0007608,GO:0042803,GO:0070458,GO:0043295,GO:0071313,GO:0098869,GO:1902168,GO:0004364,GO:0004602,GO:0005102,GO:0010038,GO:0010880,GO:0014070,GO:0016529,GO:0018916,GO:0043651,GO:0019899,GO:0045171,GO:0046982,GO:0060315,GO:0060316	cytoplasm|cytosol|plasma membrane|glutathione metabolic process|protein-containing complex|xenobiotic metabolic process|response to genistein|aging|xenobiotic catabolic process|sensory perception of smell|protein homodimerization activity|cellular detoxification of nitrogen compound|glutathione binding|cellular response to caffeine|cellular oxidant detoxification|response to catechin|glutathione …	rno00480,rno00980,rno00982,rno00983,rno05200,rno05204,rno05225,rno05418,rno01524	Glutathione metabolism|Metabolism of xenobiotics by cytochrome P450|Drug metabolism - cytochrome P450|Drug metabolism - other enzymes|Pathways in cancer|Chemical carcinogenesis|Hepatocellular carcinoma|Fluid shear stress and atherosclerosis|Platinum drug resistance
Cplx1	4.4195e-44	0.825	0.997	7.5958e-40	0.293335	-0.603473	Down	ENSRNOG00000000060	protein_coding	complexin 1	--	GO:0043195,GO:0005829,GO:0045202,GO:0016079,GO:0046928,GO:0017075,GO:0030073,GO:0070032,GO:0030425,GO:0031201,GO:0032991,GO:0000149,GO:0043025,GO:0005326	terminal bouton|cytosol|synapse|synaptic vesicle exocytosis|regulation of neurotransmitter secretion|syntaxin-1 binding|insulin secretion|synaptobrevin 2-SNAP-25-syntaxin-1a-complexin I complex|dendrite|SNARE complex|protein-containing complex|SNARE binding|neuronal cell body|neurotransmitter transporter activity	rno04721	Synaptic vesicle cycle
Map1a	5.38951e-39	0.833	0.989	9.26294e-35	0.281338	-0.612595	Down	ENSRNOG00000014230	protein_coding	microtubule-associated protein 1A	--	GO:0031114,GO:0008017,GO:0003779,GO:0042995,GO:0043025,GO:0005515,GO:0045202,GO:0005518,GO:0005829,GO:0005874,GO:0014069,GO:0045494,GO:0015631,GO:0005875,GO:0016358,GO:0030424,GO:0007026,GO:0000226,GO:0030425,GO:0007409,GO:0007605,GO:0001750	regulation of microtubule depolymerization|microtubule binding|actin binding|cell projection|neuronal cell body|protein binding|synapse|collagen binding|cytosol|microtubule|postsynaptic density|photoreceptor cell maintenance|tubulin binding|microtubule associated complex|dendrite development|axon|negative regulation of microtubule depolymerization|microtubule cytoskeleton organization|dendrite|ax…	--	--
Cacnb3	2.84658e-33	0.681	0.918	4.89241e-29	-0.158712	-0.619716	Down	ENSRNOG00000054274	protein_coding	calcium voltage-gated channel auxiliary subunit beta 3	--	GO:0050852,GO:0005515,GO:0060402,GO:0005891,GO:0061577,GO:0006816,GO:0007268,GO:0070588,GO:0007528,GO:0072659,GO:0008331,GO:0098903,GO:1901385,GO:0016020,GO:0005245,GO:1990454,GO:0016324,GO:0019901	T cell receptor signaling pathway|protein binding|calcium ion transport into cytosol|voltage-gated calcium channel complex|calcium ion transmembrane transport via high voltage-gated calcium channel|calcium ion transport|chemical synaptic transmission|calcium ion transmembrane transport|neuromuscular junction development|protein localization to plasma membrane|high voltage-gated calcium channel ac…	rno04010,rno04921,rno04260,rno04261,rno05410,rno05412,rno05414	MAPK signaling pathway|Oxytocin signaling pathway|Cardiac muscle contraction|Adrenergic signaling in cardiomyocytes|Hypertrophic cardiomyopathy (HCM)|Arrhythmogenic right ventricular cardiomyopathy (ARVC)|Dilated cardiomyopathy (DCM)
Pmp22	7.38023e-60	1	1	1.26844e-55	2.49168	-0.622423	Down	ENSRNOG00000003338	protein_coding	peripheral myelin protein 22	--	GO:0007422,GO:0008219,GO:0008285,GO:0010977,GO:0016021,GO:0030154,GO:0032060,GO:0032288,GO:0042552,GO:0005886,GO:0043218,GO:0005923,GO:0007050	peripheral nervous system development|cell death|negative regulation of cell proliferation|negative regulation of neuron projection development|integral component of membrane|cell differentiation|bleb assembly|myelin assembly|myelination|plasma membrane|compact myelin|bicellular tight junction|cell cycle arrest	--	--
Nid1	3.4847e-37	0.585	0.688	5.98915e-33	-0.519751	-0.626993	Down	ENSRNOG00000002461	protein_coding	nidogen 1	--	GO:0071944,GO:0031012,GO:0005518,GO:0032836,GO:0005578,GO:0005604,GO:0005605,GO:0005615,GO:0043236,GO:0007160,GO:0043237,GO:0010811,GO:0043394,GO:0005509,GO:0030198,GO:0005515,GO:0050840	cell periphery|extracellular matrix|collagen binding|glomerular basement membrane development|proteinaceous extracellular matrix|basement membrane|basal lamina|extracellular space|laminin binding|cell-matrix adhesion|laminin-1 binding|positive regulation of cell-substrate adhesion|proteoglycan binding|calcium ion binding|extracellular matrix organization|protein binding|extracellular matrix bindi…	--	--
Sfrp4	1.00592e-29	0.309	0.49	1.72887e-25	-1.36055	-0.627827	Down	ENSRNOG00000054957	protein_coding	secreted frizzled-related protein 4	--	GO:0005634,GO:0005737,GO:0007186,GO:0007275,GO:0007565,GO:0017147,GO:0008285,GO:0030154,GO:0030510,GO:0032355,GO:0035567,GO:0060070,GO:0042813,GO:0060349,GO:0043065,GO:0043433,GO:0090090,GO:0002092,GO:0090263,GO:0004930,GO:0005576,GO:0005615,GO:0009986,GO:0010628,GO:0016021,GO:0016055,GO:0043434,GO:0045606,GO:0046329,GO:0046697,GO:0051384,GO:1902174,GO:0055062,GO:2000051,GO:0060056,GO:2000119	nucleus|cytoplasm|G-protein coupled receptor signaling pathway|multicellular organism development|female pregnancy|Wnt-protein binding|negative regulation of cell proliferation|cell differentiation|regulation of BMP signaling pathway|response to estradiol|non-canonical Wnt signaling pathway|canonical Wnt signaling pathway|Wnt-activated receptor activity|bone morphogenesis|positive regulation of a…	rno04310	Wnt signaling pathway
LOC103694872	3.69349e-42	0.778	0.986	6.348e-38	0.104396	-0.630022	Down	ENSRNOG00000028356	protein_coding	--	Coiled-coil-helix-coiled-coil-helix domain containing 10	GO:0005634,GO:0005739,GO:0005758,GO:0006119,GO:0006754,GO:0007005,GO:0032984,GO:0061617,GO:0090144,GO:0090200,GO:1901030,GO:1903852,GO:2000984	nucleus|mitochondrion|mitochondrial intermembrane space|oxidative phosphorylation|ATP biosynthetic process|mitochondrion organization|protein-containing complex disassembly|MICOS complex|mitochondrial nucleoid organization|positive regulation of release of cytochrome c from mitochondria|positive regulation of mitochondrial outer membrane permeabilization involved in apoptotic signaling pathway|po…	--	--
Ckmt1	2.67136e-39	0.528	0.882	4.59127e-35	-0.589175	-0.634282	Down	ENSRNOG00000014573	protein_coding	--	creatine kinase U-type, mitochondrial precursor	GO:0001822,GO:0004111,GO:0005524,GO:0005739,GO:0005743,GO:0007420,GO:0007519,GO:0021549,GO:0042803,GO:0043204,GO:0044289,GO:0048565	kidney development|creatine kinase activity|ATP binding|mitochondrion|mitochondrial inner membrane|brain development|skeletal muscle tissue development|cerebellum development|protein homodimerization activity|perikaryon|contact site|digestive tract development	rno00330	Arginine and proline metabolism
Itm2a	2.08003e-29	0.938	0.995	3.57494e-25	0.778412	-0.63552	Down	ENSRNOG00000002365	protein_coding	integral membrane protein 2A	--	GO:0005794,GO:0005886,GO:0007399,GO:0016021,GO:0042985,GO:0070062,GO:0001540,GO:0002317,GO:0002377	Golgi apparatus|plasma membrane|nervous system development|integral component of membrane|negative regulation of amyloid precursor protein biosynthetic process|extracellular exosome|amyloid-beta binding|plasma cell differentiation|immunoglobulin production	--	--
Rps25	2.98759e-42	0.915	0.986	5.13478e-38	0.48815	-0.635911	Down	ENSRNOG00000027503	protein_coding	ribosomal protein s25	--	GO:0005634,GO:0005730,GO:0005840,GO:0005844,GO:0022627,GO:0034198,GO:0000028,GO:0003735	nucleus|nucleolus|ribosome|polysome|cytosolic small ribosomal subunit|cellular response to amino acid starvation|ribosomal small subunit assembly|structural constituent of ribosome	rno03010	Ribosome
Osbpl5	8.39108e-38	0.698	0.808	1.44217e-33	-0.0967945	-0.63684	Down	ENSRNOG00000020713	protein_coding	oxysterol binding protein-like 5	--	GO:0015914,GO:0016021,GO:0043231,GO:0070273,GO:0001786,GO:0005548,GO:0015485	phospholipid transport|integral component of membrane|intracellular membrane-bounded organelle|phosphatidylinositol-4-phosphate binding|phosphatidylserine binding|phospholipid transporter activity|cholesterol binding	rno04979	Cholesterol metabolism
Sc5d	6.7797e-35	0.72	0.937	1.16523e-30	-0.0537737	-0.638875	Down	ENSRNOG00000008305	protein_coding	sterol-C5-desaturase	--	GO:0005506,GO:0005789,GO:0006629,GO:0006631,GO:0016020,GO:0016021,GO:0016126,GO:0016491,GO:0033490,GO:0043231,GO:0000248,GO:0050046,GO:0055114	iron ion binding|endoplasmic reticulum membrane|lipid metabolic process|fatty acid metabolic process|membrane|integral component of membrane|sterol biosynthetic process|oxidoreductase activity|cholesterol biosynthetic process via lathosterol|intracellular membrane-bounded organelle|C-5 sterol desaturase activity|lathosterol oxidase activity|oxidation-reduction process	rno00100	Steroid biosynthesis
Slc22a17	3.63448e-49	0.986	1	6.24658e-45	0.907951	-0.639459	Down	ENSRNOG00000016414	protein_coding	solute carrier family 22, member 17	--	GO:0031301,GO:0005774,GO:0043252,GO:0005887,GO:0055072,GO:0007165,GO:0008514,GO:0015347,GO:0055085,GO:0015711,GO:0015891,GO:0004888,GO:0016021,GO:0005452	integral component of organelle membrane|vacuolar membrane|sodium-independent organic anion transport|integral component of plasma membrane|iron ion homeostasis|signal transduction|organic anion transmembrane transporter activity|sodium-independent organic anion transmembrane transporter activity|transmembrane transport|organic anion transport|siderophore transport|transmembrane signaling recepto…	--	--
Fa2h	2.23675e-36	0.951	1	3.8443e-32	0.801687	-0.639892	Down	ENSRNOG00000018950	protein_coding	fatty acid 2-hydroxylase	--	GO:0055114,GO:0005783,GO:0080132,GO:0005789,GO:0006631,GO:0006633,GO:0016021,GO:0020037,GO:0030258,GO:0031090,GO:0032286,GO:0032287,GO:0001949,GO:0042127,GO:0005506,GO:0042634	oxidation-reduction process|endoplasmic reticulum|fatty acid alpha-hydroxylase activity|endoplasmic reticulum membrane|fatty acid metabolic process|fatty acid biosynthetic process|integral component of membrane|heme binding|lipid modification|organelle membrane|central nervous system myelin maintenance|peripheral nervous system myelin maintenance|sebaceous gland cell differentiation|regulation of…	--	--
Rab3a	1.27273e-47	0.689	0.981	2.18744e-43	-0.10112	-0.646019	Down	ENSRNOG00000019433	protein_coding	RAB3A, member RAS oncogene family	--	GO:0005886,GO:0006886,GO:0006904,GO:0007005,GO:0007274,GO:0007409,GO:0017157,GO:0008021,GO:0030324,GO:0030424,GO:0030742,GO:0031410,GO:0031489,GO:0048172,GO:0031630,GO:0048790,GO:0050808,GO:0050975,GO:0051021,GO:0051117,GO:0001669,GO:0051602,GO:0001671,GO:0061670,GO:0003016,GO:0098993,GO:0003924,GO:0005515,GO:0005525,GO:0005768,GO:0005829,GO:0008022,GO:0009306,GO:0009791,GO:0012505,GO:0015031,GO:…	plasma membrane|intracellular protein transport|vesicle docking involved in exocytosis|mitochondrion organization|neuromuscular synaptic transmission|axonogenesis|regulation of exocytosis|synaptic vesicle|lung development|axon|GTP-dependent protein binding|cytoplasmic vesicle|myosin V binding|regulation of short-term neuronal synaptic plasticity|regulation of synaptic vesicle fusion to presynapti…	rno04911,rno04721	Insulin secretion|Synaptic vesicle cycle
Oaz1	3.54892e-40	0.898	0.978	6.09952e-36	0.398828	-0.647331	Down	ENSRNOG00000019459	protein_coding	ornithine decarboxylase antizyme 1	--	GO:0046982,GO:0006595,GO:0090316,GO:0006596,GO:0008073,GO:0019899,GO:1902268,GO:0043086,GO:0045732,GO:0005634,GO:0005737,GO:0005829	protein heterodimerization activity|polyamine metabolic process|positive regulation of intracellular protein transport|polyamine biosynthetic process|ornithine decarboxylase inhibitor activity|enzyme binding|negative regulation of polyamine transmembrane transport|negative regulation of catalytic activity|positive regulation of protein catabolic process|nucleus|cytoplasm|cytosol	--	--
Mt3	7.78805e-58	1	1	1.33853e-53	1.76899	-0.647964	Down	ENSRNOG00000018958	protein_coding	metallothionein 3	--	GO:0050774,GO:0050794,GO:0050821,GO:0051354,GO:0055069,GO:0071276,GO:0055073,GO:0071280,GO:0071294,GO:0071456,GO:0071732,GO:0097214,GO:0097449,GO:0005615,GO:0005622,GO:0005634,GO:0005737,GO:0006882,GO:0005741,GO:0005791,GO:0006915,GO:0005840,GO:0006979,GO:0007420,GO:0008021,GO:0010942,GO:0008144,GO:0014002,GO:0014069,GO:0016234,GO:0000060,GO:0030949,GO:0016570,GO:0032095,GO:0001666,GO:0019430,GO:…	negative regulation of dendrite morphogenesis|regulation of cellular process|protein stabilization|negative regulation of oxidoreductase activity|zinc ion homeostasis|cellular response to cadmium ion|cadmium ion homeostasis|cellular response to copper ion|cellular response to zinc ion|cellular response to hypoxia|cellular response to nitric oxide|positive regulation of lysosomal membrane permeabi…	--	--
Aplp1	3.83137e-56	0.656	0.986	6.58497e-52	-0.113481	-0.660695	Down	ENSRNOG00000020851	protein_coding	amyloid beta precursor like protein 1	--	GO:0071874,GO:0006378,GO:0106072,GO:0006417,GO:0008201,GO:0016020,GO:0016021,GO:0030198,GO:0030900,GO:0031694,GO:0031695,GO:0031696,GO:0042802,GO:0005515,GO:0046914,GO:0005794,GO:0048471,GO:0005886	cellular response to norepinephrine stimulus|mRNA polyadenylation|negative regulation of adenylate cyclase-activating G-protein coupled receptor signaling pathway|regulation of translation|heparin binding|membrane|integral component of membrane|extracellular matrix organization|forebrain development|alpha-2A adrenergic receptor binding|alpha-2B adrenergic receptor binding|alpha-2C adrenergic rece…	--	--
Tmbim6	2.06968e-39	0.823	0.962	3.55717e-35	0.189115	-0.66691	Down	ENSRNOG00000055579	protein_coding	transmembrane BAX inhibitor motif containing 6	--	GO:0010523,GO:0016021,GO:0019899,GO:0030324,GO:0031625,GO:1902065,GO:0031966,GO:1902236,GO:0032091,GO:1903298,GO:1904721,GO:1990441,GO:2001234,GO:0003674,GO:0005575,GO:0005737,GO:0005783,GO:0005789,GO:0006914,GO:0006986,GO:0007283,GO:0032469,GO:0034976,GO:0043066,GO:0051025,GO:0060698,GO:0060702,GO:0070059	negative regulation of calcium ion transport into cytosol|integral component of membrane|enzyme binding|lung development|ubiquitin protein ligase binding|response to L-glutamate|mitochondrial membrane|negative regulation of endoplasmic reticulum stress-induced intrinsic apoptotic signaling pathway|negative regulation of protein binding|negative regulation of hypoxia-induced intrinsic apoptotic si…	--	--
Fdps	2.74402e-47	0.954	1	4.71615e-43	0.69042	-0.669238	Down	ENSRNOG00000043377	protein_coding	farnesyl diphosphate synthase	--	GO:0061051,GO:0033384,GO:0004337,GO:0070723,GO:0033574,GO:0071398,GO:0042493,GO:0005654,GO:0005737,GO:0005759,GO:0005777,GO:0005829,GO:0043434,GO:0006695,GO:0045337,GO:0007283,GO:0008299,GO:0004161,GO:0045542,GO:0008584,GO:0004311,GO:0046872,GO:0016740	positive regulation of cell growth involved in cardiac muscle cell development|geranyl diphosphate biosynthetic process|geranyltranstransferase activity|response to cholesterol|response to testosterone|cellular response to fatty acid|response to drug|nucleoplasm|cytoplasm|mitochondrial matrix|peroxisome|cytosol|response to peptide hormone|cholesterol biosynthetic process|farnesyl diphosphate bios…	rno00900,rno05166,rno05164	Terpenoid backbone biosynthesis|HTLV-I infection|Influenza A
Mt-atp8	4.46379e-39	0.754	0.956	7.67192e-35	0.150364	-0.683988	Down	--	--	--	--	--	--	--	--
AY172581.24	2.05695e-58	1	1	3.53528e-54	2.07667	-0.690912	Down	ENSRNOG00000043866	Mt_rRNA	--	hypothetical 18K protein - goldfish mitochondrion	--	--	--	--
Rhobtb3	8.67603e-42	0.511	0.688	1.49115e-37	-0.664673	-0.69713	Down	ENSRNOG00000012414	protein_coding	Rho-related BTB domain containing 3	--	GO:0031410,GO:0008360,GO:0005524,GO:0031982,GO:0008584,GO:0005525,GO:0032488,GO:0016477,GO:0032956,GO:0005737,GO:0005829,GO:0005856,GO:0016887,GO:0005886,GO:0042147,GO:0017137,GO:0005938,GO:0042995,GO:0019901,GO:0006897,GO:0043231,GO:0030031,GO:0007015,GO:0003924,GO:0030036,GO:0007163,GO:0030865,GO:0007266,GO:0004871	cytoplasmic vesicle|regulation of cell shape|ATP binding|vesicle|male gonad development|GTP binding|Cdc42 protein signal transduction|cell migration|regulation of actin cytoskeleton organization|cytoplasm|cytosol|cytoskeleton|ATPase activity|plasma membrane|retrograde transport, endosome to Golgi|Rab GTPase binding|cell cortex|cell projection|protein kinase binding|endocytosis|intracellular membr…	--	--
Cryab	5.98666e-67	1	1	1.02893e-62	1.76012	-0.698953	Down	ENSRNOG00000010524	protein_coding	crystallin, alpha B	--	GO:0005737,GO:0005739,GO:0005794,GO:0005829,GO:0005886,GO:0006457,GO:0007021,GO:0031109,GO:0007517,GO:0031430,GO:0007568,GO:0031674,GO:0008017,GO:0032355,GO:0032387,GO:0032432,GO:0032463,GO:0044877,GO:0042542,GO:0045202,GO:0042802,GO:0046872,GO:0050821,GO:0051082,GO:0051260,GO:0001540,GO:0051403,GO:0060561,GO:0001666,GO:0071480,GO:0002088,GO:0005212,GO:0005515,GO:0005634,GO:0008092,GO:0009986,GO:…	cytoplasm|mitochondrion|Golgi apparatus|cytosol|plasma membrane|protein folding|tubulin complex assembly|microtubule polymerization or depolymerization|muscle organ development|M band|aging|I band|microtubule binding|response to estradiol|negative regulation of intracellular transport|actin filament bundle|negative regulation of protein homooligomerization|protein-containing complex binding|respo…	rno04141,rno04213	Protein processing in endoplasmic reticulum|Longevity regulating pathway - multiple species
Fez1	1.4741e-51	0.736	0.986	2.53354e-47	0.0714506	-0.715522	Down	ENSRNOG00000006075	protein_coding	fasciculation and elongation protein zeta 1	--	GO:0071363,GO:0030426,GO:0005737,GO:1902902,GO:0042995,GO:0043015,GO:0005739,GO:0005794,GO:0005813,GO:0005874,GO:0005886,GO:0043025,GO:0010976,GO:0045666,GO:0021766,GO:0047485,GO:0030010,GO:0051654,GO:0030424,GO:0005080,GO:0061881,GO:0005515,GO:0070584,GO:0030425	cellular response to growth factor stimulus|growth cone|cytoplasm|negative regulation of autophagosome assembly|cell projection|gamma-tubulin binding|mitochondrion|Golgi apparatus|centrosome|microtubule|plasma membrane|neuronal cell body|positive regulation of neuron projection development|positive regulation of neuron differentiation|hippocampus development|protein N-terminus binding|establishme…	--	--
Mal	8.64935e-58	0.999	1	1.48656e-53	1.61132	-0.731593	Down	ENSRNOG00000015445	protein_coding	mal, T-cell differentiation protein	--	GO:0098737,GO:0006886,GO:0120003,GO:0016021,GO:1902043,GO:0016324,GO:0019898,GO:0019911,GO:0042552,GO:0044853,GO:0001766,GO:0045121,GO:0002175,GO:0005783	protein insertion into plasma membrane|intracellular protein transport|hinge region between urothelial plaques of apical plasma membrane|integral component of membrane|positive regulation of extrinsic apoptotic signaling pathway via death domain receptors|apical plasma membrane|extrinsic component of membrane|structural constituent of myelin sheath|myelination|plasma membrane raft|membrane raft p…	--	--
LOC498555	1.65889e-47	0.699	0.847	2.85113e-43	-0.1175	-0.731861	Down	ENSRNOG00000038074	protein_coding	--	60S acidic ribosomal protein P2, partial	GO:0003735,GO:0005506,GO:0006414,GO:0022625,GO:0043021,GO:0045727,GO:0071320,GO:1904401	structural constituent of ribosome|iron ion binding|translational elongation|cytosolic large ribosomal subunit|ribonucleoprotein complex binding|positive regulation of translation|cellular response to cAMP|cellular response to Thyroid stimulating hormone	rno03010	Ribosome
LOC108348061	3.15104e-36	0.418	0.644	5.4157e-32	-0.828629	-0.734452	Down	ENSRNOG00000013484	protein_coding	glutathione S-transferase alpha-3	--	GO:0042178,GO:0043295,GO:0098869,GO:0004364,GO:0005829	xenobiotic catabolic process|glutathione binding|cellular oxidant detoxification|glutathione transferase activity|cytosol	--	--
Idi1	1.37955e-51	0.498	0.647	2.37104e-47	-0.682829	-0.735694	Down	ENSRNOG00000016690	protein_coding	isopentenyl-diphosphate delta isomerase 1	--	GO:0050992,GO:0004452,GO:0005737,GO:0005777,GO:0006695,GO:0008299,GO:0009240,GO:0016787,GO:0000287,GO:0030145,GO:0035634	dimethylallyl diphosphate biosynthetic process|isopentenyl-diphosphate delta-isomerase activity|cytoplasm|peroxisome|cholesterol biosynthetic process|isoprenoid biosynthetic process|isopentenyl diphosphate biosynthetic process|hydrolase activity|magnesium ion binding|manganese ion binding|response to stilbenoid	rno00900	Terpenoid backbone biosynthesis
Sqle	1.28198e-44	0.556	0.866	2.20335e-40	-0.457161	-0.736598	Down	ENSRNOG00000009550	protein_coding	squalene epoxidase	--	GO:0005789,GO:0006725,GO:0008203,GO:0010033,GO:0016021,GO:0016126,GO:0031090,GO:0043231,GO:0050660,GO:0055114,GO:0004506,GO:0005783	endoplasmic reticulum membrane|cellular aromatic compound metabolic process|cholesterol metabolic process|response to organic substance|integral component of membrane|sterol biosynthetic process|organelle membrane|intracellular membrane-bounded organelle|flavin adenine dinucleotide binding|oxidation-reduction process|squalene monooxygenase activity|endoplasmic reticulum	rno00100	Steroid biosynthesis
Cntf	3.2389e-35	0.919	0.984	5.5667e-31	0.838325	-0.742826	Down	ENSRNOG00000012460	protein_coding	ciliary neurotrophic factor	--	GO:0005737,GO:0005829,GO:0007259,GO:0007399,GO:0008083,GO:0032838,GO:0040007,GO:0008284,GO:0042531,GO:0043025,GO:0048644,GO:0043410,GO:0043524,GO:0048666,GO:0048680,GO:0048691,GO:0005125,GO:0051291,GO:0051602,GO:0005127,GO:0060075,GO:0005138,GO:0005615,GO:0005634,GO:0009642,GO:0010469,GO:0010628,GO:0014068,GO:0030307,GO:0030424,GO:0046427,GO:0046533,GO:0046668,GO:0060081,GO:0046887,GO:0070120,GO:…	cytoplasm|cytosol|JAK-STAT cascade|nervous system development|growth factor activity|plasma membrane bounded cell projection cytoplasm|growth|positive regulation of cell proliferation|positive regulation of tyrosine phosphorylation of STAT protein|neuronal cell body|muscle organ morphogenesis|positive regulation of MAPK cascade|negative regulation of neuron apoptotic process|neuron development|po…	rno04630,rno04060	Jak-STAT signaling pathway|Cytokine-cytokine receptor interaction
Hmgcr	2.7287e-41	0.733	0.926	4.68982e-37	0.0332588	-0.744595	Down	ENSRNOG00000016122	protein_coding	3-hydroxy-3-methylglutaryl-CoA reductase	--	GO:0007568,GO:0007584,GO:0008284,GO:0008299,GO:0008542,GO:0010142,GO:0044255,GO:0010664,GO:0045445,GO:0010666,GO:0045471,GO:0015936,GO:0048643,GO:0048661,GO:0050662,GO:0051262,GO:0051721,GO:0055114,GO:0061045,GO:0004420,GO:0005778,GO:0005783,GO:0005789,GO:0006695,GO:0006743,GO:0016021,GO:0016126,GO:0032874,GO:0042282,GO:0042803,GO:0061179,GO:0043066,GO:0070374,GO:0043231,GO:0070402,GO:0043407,GO:…	aging|response to nutrient|positive regulation of cell proliferation|isoprenoid biosynthetic process|visual learning|farnesyl diphosphate biosynthetic process, mevalonate pathway|cellular lipid metabolic process|negative regulation of striated muscle cell apoptotic process|myoblast differentiation|positive regulation of cardiac muscle cell apoptotic process|response to ethanol|coenzyme A metaboli…	rno00900,rno04152,rno04976	Terpenoid backbone biosynthesis|AMPK signaling pathway|Bile secretion
Dhcr24	1.03191e-58	0.958	1	1.77354e-54	0.782375	-0.747373	Down	ENSRNOG00000006787	protein_coding	24-dehydrocholesterol reductase	--	GO:0005783,GO:0005789,GO:0005829,GO:0005856,GO:0006695,GO:0016021,GO:0006979,GO:0016125,GO:0016491,GO:0007265,GO:0016614,GO:0016628,GO:0019899,GO:0050614,GO:0050660,GO:0030539,GO:0055114,GO:0031639,GO:0061024,GO:0000139,GO:0000246,GO:0005634,GO:0005737,GO:0008104,GO:0008202,GO:0008203,GO:0008285,GO:0009725,GO:0009888,GO:0042605,GO:0016020,GO:0042987,GO:0043066,GO:0043154,GO:0043588	endoplasmic reticulum|endoplasmic reticulum membrane|cytosol|cytoskeleton|cholesterol biosynthetic process|integral component of membrane|response to oxidative stress|sterol metabolic process|oxidoreductase activity|Ras protein signal transduction|oxidoreductase activity, acting on CH-OH group of donors|oxidoreductase activity, acting on the CH-CH group of donors, NAD or NADP as acceptor|enzyme b…	rno00100	Steroid biosynthesis
Sema5a	2.3515e-46	0.92	0.986	4.04153e-42	0.695425	-0.747847	Down	ENSRNOG00000011977	protein_coding	semaphorin 5A	--	GO:0007413,GO:0008046,GO:0016020,GO:0016021,GO:0021536,GO:0048843,GO:0030215,GO:0050908,GO:0050918,GO:0030836,GO:0050919,GO:0051897,GO:2001028,GO:0060326,GO:0071526,GO:0001569,GO:0001938,GO:0002043,GO:0005615,GO:0007162,GO:0007411,GO:0035373,GO:0038191,GO:0043395,GO:0045545,GO:0045766,GO:0048675,GO:0090263,GO:0048754,GO:0048842,GO:0097485,GO:1990138,GO:1990256,GO:2000352	axonal fasciculation|axon guidance receptor activity|membrane|integral component of membrane|diencephalon development|negative regulation of axon extension involved in axon guidance|semaphorin receptor binding|detection of light stimulus involved in visual perception|positive chemotaxis|positive regulation of actin filament depolymerization|negative chemotaxis|positive regulation of protein kinas…	rno04360	Axon guidance
Mpc2	9.87039e-51	0.67	0.836	1.69642e-46	-0.18055	-0.750962	Down	ENSRNOG00000003150	protein_coding	mitochondrial pyruvate carrier 2	--	GO:0035774,GO:0050833,GO:0061732,GO:0005739,GO:0006850,GO:0031305	positive regulation of insulin secretion involved in cellular response to glucose stimulus|pyruvate transmembrane transporter activity|mitochondrial acetyl-CoA biosynthetic process from pyruvate|mitochondrion|mitochondrial pyruvate transmembrane transport|integral component of mitochondrial inner membrane	--	--
Gnas.1	6.18007e-44	0.283	0.542	1.06217e-39	-1.39925	-0.754249	Down	ENSRNOG00000047374	protein_coding	--	GNAS isoform XLas	GO:0001664,GO:0001726,GO:0001934,GO:0001965,GO:0003924,GO:0005159,GO:0005525,GO:0005737,GO:0005768,GO:0005829,GO:0005834,GO:0005886,GO:0006357,GO:0007186,GO:0007188,GO:0007189,GO:0007191,GO:0008284,GO:0010765,GO:0016020,GO:0016324,GO:0019904,GO:0031681,GO:0031683,GO:0031698,GO:0031748,GO:0031852,GO:0035255,GO:0035814,GO:0043014,GO:0043025,GO:0045121,GO:0045776,GO:0046872,GO:0048471,GO:0051430,GO:…	G protein-coupled receptor binding|ruffle|positive regulation of protein phosphorylation|G-protein alpha-subunit binding|GTPase activity|insulin-like growth factor receptor binding|GTP binding|cytoplasm|endosome|cytosol|heterotrimeric G-protein complex|plasma membrane|regulation of transcription by RNA polymerase II|G protein-coupled receptor signaling pathway|adenylate cyclase-modulating G prote…	--	--
Cd59	2.97615e-46	0.643	0.904	5.11511e-42	-0.165412	-0.76845	Down	ENSRNOG00000042821	protein_coding	CD59 molecule	--	GO:0043218,GO:0001971,GO:0045916,GO:0005615,GO:0045918,GO:0005886,GO:0007166,GO:0009986,GO:0030449,GO:0031362,GO:0042102,GO:0001848,GO:0042383,GO:0043066	compact myelin|negative regulation of activation of membrane attack complex|negative regulation of complement activation|extracellular space|negative regulation of cytolysis|plasma membrane|cell surface receptor signaling pathway|cell surface|regulation of complement activation|anchored component of external side of plasma membrane|positive regulation of T cell proliferation|complement binding|sa…	rno04640,rno04610	Hematopoietic cell lineage|Complement and coagulation cascades
Msmo1	2.61688e-55	0.957	1	4.49762e-51	0.80708	-0.781241	Down	ENSRNOG00000032297	protein_coding	methylsterol monooxygenase 1	--	GO:0006629,GO:0016020,GO:0016021,GO:0016126,GO:0016491,GO:0055114,GO:0000254,GO:0005506,GO:0005789	lipid metabolic process|membrane|integral component of membrane|sterol biosynthetic process|oxidoreductase activity|oxidation-reduction process|C-4 methylsterol oxidase activity|iron ion binding|endoplasmic reticulum membrane	rno00100	Steroid biosynthesis
Myoc	1.82276e-40	0.991	1	3.13278e-36	1.33387	-0.788223	Down	ENSRNOG00000003221	protein_coding	myocilin	--	GO:0005109,GO:0005578,GO:0005615,GO:0005737,GO:0005741,GO:0005794,GO:0005929,GO:0005743,GO:0014068,GO:0014734,GO:0031012,GO:0031175,GO:0021675,GO:0031410,GO:0001649,GO:0038133,GO:0032027,GO:0043220,GO:0033268,GO:0001953,GO:0043408,GO:0001968,GO:0045162,GO:0051897,GO:0003674,GO:0051901,GO:0046872,GO:0060348,GO:1900026,GO:0070062,GO:0097453,GO:1990090,GO:0005758,GO:0005783,GO:0022011,GO:0005791,GO:…	frizzled binding|proteinaceous extracellular matrix|extracellular space|cytoplasm|mitochondrial outer membrane|Golgi apparatus|cilium|mitochondrial inner membrane|positive regulation of phosphatidylinositol 3-kinase signaling|skeletal muscle hypertrophy|extracellular matrix|neuron projection development|nerve development|cytoplasmic vesicle|osteoblast differentiation|ERBB2-ERBB3 signaling pathway…	--	--
Cyp51	1.0406e-60	0.904	1	1.78849e-56	0.589501	-0.799222	Down	ENSRNOG00000007234	protein_coding	cytochrome P450, family 51	--	GO:0033488,GO:0005789,GO:0043231,GO:0005886,GO:0045540,GO:0006694,GO:0008398,GO:0016021,GO:0055114,GO:0016125,GO:0016126,GO:0070988,GO:0016491,GO:0020037,GO:0005506,GO:0031090,GO:0005783	cholesterol biosynthetic process via 24,25-dihydrolanosterol|endoplasmic reticulum membrane|intracellular membrane-bounded organelle|plasma membrane|regulation of cholesterol biosynthetic process|steroid biosynthetic process|sterol 14-demethylase activity|integral component of membrane|oxidation-reduction process|sterol metabolic process|sterol biosynthetic process|demethylation|oxidoreductase ac…	rno00100	Steroid biosynthesis
Tuba1c	1.92795e-52	0.858	0.973	3.31357e-48	0.519583	-0.806841	Down	ENSRNOG00000021438	protein_coding	tubulin, alpha 1C	--	GO:0005200,GO:0005525,GO:0005634,GO:0005737,GO:0005874,GO:0005881,GO:0007010,GO:0007017,GO:0000226,GO:0015630,GO:0000278,GO:0045121,GO:0003924	structural constituent of cytoskeleton|GTP binding|nucleus|cytoplasm|microtubule|cytoplasmic microtubule|cytoskeleton organization|microtubule-based process|microtubule cytoskeleton organization|microtubule cytoskeleton|mitotic cell cycle|membrane raft|GTPase activity	rno04145,rno04210,rno04530,rno04540	Phagosome|Apoptosis|Tight junction|Gap junction
Akr1b1	3.03321e-56	1	1	5.21319e-52	1.31292	-0.809893	Down	ENSRNOG00000009513	protein_coding	aldo-keto reductase family 1 member B	--	GO:0005829,GO:0005996,GO:0006061,GO:0008106,GO:0009414,GO:0010033,GO:0046427,GO:0016491,GO:0048471,GO:0018931,GO:0048661,GO:0031098,GO:0055114,GO:0060135,GO:0070301,GO:0071475,GO:0072001,GO:0001894,GO:0003091,GO:0004032,GO:0005615,GO:0005654,GO:0032838,GO:0033010,GO:0035809,GO:0042415,GO:0042629,GO:0043066,GO:0043220,GO:0072061,GO:0043795,GO:0097066,GO:0044597,GO:0097238,GO:0044598,GO:0097454,GO:…	cytosol|monosaccharide metabolic process|sorbitol biosynthetic process|alcohol dehydrogenase (NADP+) activity|response to water deprivation|response to organic substance|positive regulation of JAK-STAT cascade|oxidoreductase activity|perinuclear region of cytoplasm|naphthalene metabolic process|positive regulation of smooth muscle cell proliferation|stress-activated protein kinase signaling casca…	rno00040,rno00051,rno00052,rno00561,rno00790	Pentose and glucuronate interconversions|Fructose and mannose metabolism|Galactose metabolism|Glycerolipid metabolism|Folate biosynthesis
Zbed5	4.84631e-56	0.796	0.967	8.32935e-52	0.174959	-0.822085	Down	ENSRNOG00000000918	protein_coding	zinc finger, BED-type containing 5	--	GO:0005737,GO:0006357,GO:0000981,GO:0003677,GO:0005654	cytoplasm|regulation of transcription by RNA polymerase II|RNA polymerase II transcription factor activity, sequence-specific DNA binding|DNA binding|nucleoplasm	--	--
Sbspon	6.32649e-49	0.506	0.721	1.08733e-44	-0.548842	-0.837101	Down	ENSRNOG00000007258	protein_coding	somatomedin B and thrombospondin, type 1 domain containing	--	GO:0030247,GO:0031012,GO:0005044,GO:0006898,GO:0006955	polysaccharide binding|extracellular matrix|scavenger receptor activity|receptor-mediated endocytosis|immune response	--	--
Insig1	1.04021e-57	0.46	0.693	1.7878e-53	-0.723059	-0.839275	Down	ENSRNOG00000006859	protein_coding	insulin induced gene 1	--	GO:0070862,GO:0042472,GO:0006641,GO:1901303,GO:0042474,GO:0006695,GO:0042632,GO:0006991,GO:0008203,GO:0010894,GO:0016126,GO:0032355,GO:0043434,GO:0032869,GO:0045599,GO:0032933,GO:0045717,GO:0032937,GO:0060021,GO:0033993,GO:0003674,GO:0060363,GO:0036315,GO:0005575,GO:0070542,GO:0036316,GO:0005783	negative regulation of protein exit from endoplasmic reticulum|inner ear morphogenesis|triglyceride metabolic process|negative regulation of cargo loading into COPII-coated vesicle|middle ear morphogenesis|cholesterol biosynthetic process|cholesterol homeostasis|response to sterol depletion|cholesterol metabolic process|negative regulation of steroid biosynthetic process|sterol biosynthetic proce…	--	--
Ppia	2.2881e-81	0.991	1	3.93255e-77	1.05515	-0.840624	Down	ENSRNOG00000027864	protein_coding	peptidylprolyl isomerase A (cyclophilin A)	--	GO:0032991,GO:0000413,GO:0034389,GO:0003755,GO:0043209,GO:0005615,GO:0005634,GO:0045069,GO:0005829,GO:0006457,GO:0045070,GO:0016018,GO:0050714,GO:0030182,GO:0032515	protein-containing complex|protein peptidyl-prolyl isomerization|lipid particle organization|peptidyl-prolyl cis-trans isomerase activity|myelin sheath|extracellular space|nucleus|regulation of viral genome replication|cytosol|protein folding|positive regulation of viral genome replication|cyclosporin A binding|positive regulation of protein secretion|neuron differentiation|negative regulation of…	rno04217	Necroptosis
Tecr	1.09624e-72	0.925	1	1.88411e-68	0.630855	-0.848325	Down	ENSRNOG00000021808	protein_coding	trans-2,3-enoyl-CoA reductase	--	GO:0030176,GO:0030497,GO:0042761,GO:0055114,GO:0102758,GO:0005783,GO:0006694,GO:0016491	integral component of endoplasmic reticulum membrane|fatty acid elongation|very long-chain fatty acid biosynthetic process|oxidation-reduction process|very-long-chain enoyl-CoA reductase activity|endoplasmic reticulum|steroid biosynthetic process|oxidoreductase activity	rno00062,rno01040	Fatty acid elongation|Biosynthesis of unsaturated fatty acids
AY172581.9	3.8375e-85	1	1	6.59551e-81	1.74688	-0.865645	Down	ENSRNOG00000030478	Mt_rRNA	--	Bm13240	--	--	--	--
Rpl32	3.96548e-73	0.98	1	6.81547e-69	0.925215	-0.871886	Down	ENSRNOG00000010746	protein_coding	ribosomal protein L32	--	GO:0006412,GO:0022625,GO:0042788,GO:0071549,GO:0097421,GO:0002181,GO:0003674,GO:0003735	translation|cytosolic large ribosomal subunit|polysomal ribosome|cellular response to dexamethasone stimulus|liver regeneration|cytoplasmic translation|molecular_function|structural constituent of ribosome	rno03010	Ribosome
Ugt8	8.52765e-73	0.983	1	1.46565e-68	1.18971	-0.881692	Down	ENSRNOG00000009345	protein_coding	UDP glycosyltransferase 8	--	GO:0007010,GO:0008194,GO:0008489,GO:0015020,GO:0016021,GO:0030913,GO:0042552,GO:0043231,GO:0047263,GO:0048812,GO:0002175,GO:0006682,GO:0006688	cytoskeleton organization|UDP-glycosyltransferase activity|UDP-galactose:glucosylceramide beta-1,4-galactosyltransferase activity|glucuronosyltransferase activity|integral component of membrane|paranodal junction assembly|myelination|intracellular membrane-bounded organelle|N-acylsphingosine galactosyltransferase activity|neuron projection morphogenesis|protein localization to paranode region of …	rno00565,rno00600	Ether lipid metabolism|Sphingolipid metabolism
Fdft1	1.40105e-66	0.753	0.989	2.40798e-62	0.165284	-0.908228	Down	ENSRNOG00000021314	protein_coding	farnesyl diphosphate farnesyl transferase 1	--	GO:0005783,GO:0005789,GO:0006695,GO:0006696,GO:0008299,GO:0016021,GO:0043231,GO:0045338,GO:0004310,GO:0051996	endoplasmic reticulum|endoplasmic reticulum membrane|cholesterol biosynthetic process|ergosterol biosynthetic process|isoprenoid biosynthetic process|integral component of membrane|intracellular membrane-bounded organelle|farnesyl diphosphate metabolic process|farnesyl-diphosphate farnesyltransferase activity|squalene synthase activity	rno00100	Steroid biosynthesis
Rpl37	4.14802e-98	0.995	1	7.1292e-94	1.13346	-0.937552	Down	ENSRNOG00000033803	protein_coding	ribosomal protein L37	--	GO:0008150,GO:0019838,GO:0019843,GO:0022625,GO:0046872,GO:0003723,GO:0003735,GO:0006412	biological_process|growth factor binding|rRNA binding|cytosolic large ribosomal subunit|metal ion binding|RNA binding|structural constituent of ribosome|translation	rno03010	Ribosome
Txn1	7.26028e-95	0.975	1	1.24782e-90	0.920072	-0.955213	Down	ENSRNOG00000012081	protein_coding	thioredoxin 1	--	GO:0005739,GO:0005829,GO:0006351,GO:0006662,GO:0009314,GO:0033138,GO:0033158,GO:0010269,GO:0034599,GO:0035690,GO:0042493,GO:0055114,GO:0043025,GO:0071236,GO:0043388,GO:0071333,GO:0071455,GO:0071548,GO:0097068,GO:0098869,GO:0000122,GO:1903206,GO:0004791,GO:0005634,GO:0005737,GO:0014823,GO:0015035,GO:0015037,GO:0016671,GO:0019899,GO:0030424,GO:0045454,GO:0030425,GO:0046826,GO:0047134,GO:0048678	mitochondrion|cytosol|transcription, DNA-templated|glycerol ether metabolic process|response to radiation|positive regulation of peptidyl-serine phosphorylation|regulation of protein import into nucleus, translocation|response to selenium ion|cellular response to oxidative stress|cellular response to drug|response to drug|oxidation-reduction process|neuronal cell body|cellular response to antibio…	rno04621,rno05418	NOD-like receptor signaling pathway|Fluid shear stress and atherosclerosis
AC134224.3	1.1225e-74	0.988	1	1.92924e-70	1.21924	-0.963907	Down	ENSRNOG00000062158	lincRNA	--	--	--	--	--	--
Eef1a1	7.22973e-74	0.909	0.995	1.24257e-69	0.678677	-0.971529	Down	ENSRNOG00000009439	protein_coding	eukaryotic translation elongation factor 1 alpha 1	--	GO:0030864,GO:0005886,GO:0003924,GO:0032587,GO:0006412,GO:0005516,GO:0035690,GO:0006414,GO:0005525,GO:0043209,GO:0005634,GO:0005730,GO:0051260,GO:0007568,GO:0005737,GO:0071364,GO:0008144,GO:0010942,GO:0005829,GO:0000049,GO:1903427,GO:0010976,GO:0003729,GO:1990090,GO:0019901,GO:0003746	cortical actin cytoskeleton|plasma membrane|GTPase activity|ruffle membrane|translation|calmodulin binding|cellular response to drug|translational elongation|GTP binding|myelin sheath|nucleus|nucleolus|protein homooligomerization|aging|cytoplasm|cellular response to epidermal growth factor stimulus|drug binding|positive regulation of cell death|cytosol|tRNA binding|negative regulation of reactive…	rno03013,rno05134	RNA transport|Legionellosis
AABR07000398.1	4.01623e-78	0.984	1	6.9027e-74	1.38285	-0.973139	Down	ENSRNOG00000047746	protein_coding	--	Ac1147	--	--	--	--
Faim2	1.06186e-74	0.376	0.882	1.82502e-70	-0.771029	-0.975865	Down	ENSRNOG00000053258	protein_coding	Fas apoptotic inhibitory molecule 2	--	GO:0043523,GO:0006915,GO:0007417,GO:0043524,GO:0016020,GO:0016021,GO:0021549,GO:0021680,GO:0045121,GO:0021681,GO:0045211,GO:1902042,GO:0021702,GO:0002931,GO:2001234,GO:0005783,GO:0030054,GO:0005794	regulation of neuron apoptotic process|apoptotic process|central nervous system development|negative regulation of neuron apoptotic process|membrane|integral component of membrane|cerebellum development|cerebellar Purkinje cell layer development|membrane raft|cerebellar granular layer development|postsynaptic membrane|negative regulation of extrinsic apoptotic signaling pathway via death domain r…	--	--
Tubb4a	2.71775e-85	0.804	0.997	4.67099e-81	0.449924	-0.982917	Down	ENSRNOG00000047505	protein_coding	tubulin, beta 4A class IVa	--	GO:0007017,GO:0005200,GO:0031115,GO:0033269,GO:0005509,GO:0005525,GO:0005737,GO:0042995,GO:0005874,GO:0043025,GO:0043209,GO:0005929,GO:0005930,GO:0000226,GO:0007010,GO:0000278,GO:0003924	microtubule-based process|structural constituent of cytoskeleton|negative regulation of microtubule polymerization|internode region of axon|calcium ion binding|GTP binding|cytoplasm|cell projection|microtubule|neuronal cell body|myelin sheath|cilium|axoneme|microtubule cytoskeleton organization|cytoskeleton organization|mitotic cell cycle|GTPase activity	rno04145,rno04540	Phagosome|Gap junction
Rpl30	4.89312e-88	0.88	0.986	8.4098e-84	0.543588	-1.01072	Down	ENSRNOG00000032825	protein_coding	ribosomal protein L30	--	GO:1904571,GO:0003735,GO:0005634,GO:0005829,GO:0005840,GO:0022625,GO:0031640,GO:0035368,GO:0042788,GO:0050829,GO:0002181,GO:0061844,GO:0097421,GO:0003723	positive regulation of selenocysteine incorporation|structural constituent of ribosome|nucleus|cytosol|ribosome|cytosolic large ribosomal subunit|killing of cells of other organism|selenocysteine insertion sequence binding|polysomal ribosome|defense response to Gram-negative bacterium|cytoplasmic translation|antimicrobial humoral immune response mediated by antimicrobial peptide|liver regeneratio…	rno03010	Ribosome
Sfrp5	8.54827e-81	0.882	1	1.46919e-76	0.942525	-1.03313	Down	ENSRNOG00000014940	protein_coding	secreted frizzled-related protein 5	--	GO:2000057,GO:0048546,GO:0005576,GO:0051898,GO:0005615,GO:0060028,GO:0007186,GO:0008150,GO:0008285,GO:0016021,GO:0017147,GO:0060070,GO:0030510,GO:0090090,GO:0035567,GO:0036342,GO:0090175,GO:0042813,GO:0003674,GO:0090179,GO:0043433,GO:0004930,GO:2000041,GO:0043508,GO:0005575	negative regulation of Wnt signaling pathway involved in digestive tract morphogenesis|digestive tract morphogenesis|extracellular region|negative regulation of protein kinase B signaling|extracellular space|convergent extension involved in axis elongation|G-protein coupled receptor signaling pathway|biological_process|negative regulation of cell proliferation|integral component of membrane|Wnt-p…	rno04310	Wnt signaling pathway
Secisbp2l	2.56355e-84	0.693	0.871	4.40598e-80	0.0328898	-1.06077	Down	ENSRNOG00000008629	protein_coding	SECIS binding protein 2-like	--	GO:0043021,GO:0001514,GO:0003730,GO:0035368	ribonucleoprotein complex binding|selenocysteine incorporation|mRNA 3'-UTR binding|selenocysteine insertion sequence binding	--	--
Mrap	1.02139e-83	0.75	0.901	1.75546e-79	0.231741	-1.09283	Down	ENSRNOG00000021524	protein_coding	melanocortin 2 receptor accessory protein	--	GO:1903077,GO:0005886,GO:0008150,GO:0016021,GO:0031780,GO:0031781,GO:0031782,GO:0031783,GO:0042802,GO:0050873,GO:0070996,GO:0072659,GO:0003674,GO:0106071,GO:0005575,GO:0106072,GO:0005783	negative regulation of protein localization to plasma membrane|plasma membrane|biological_process|integral component of membrane|corticotropin hormone receptor binding|type 3 melanocortin receptor binding|type 4 melanocortin receptor binding|type 5 melanocortin receptor binding|identical protein binding|brown fat cell differentiation|type 1 melanocortin receptor binding|protein localization to pl…	rno04927,rno04934	Cortisol synthesis and secretion|Cushing's syndrome
Hmgcs1	1.02695e-105	0.98	1	1.76501e-101	1.11001	-1.10429	Down	ENSRNOG00000016552	protein_coding	3-hydroxy-3-methylglutaryl-CoA synthase 1	--	GO:0043177,GO:0010033,GO:0004421,GO:0046690,GO:0010142,GO:0070723,GO:0014070,GO:0005829,GO:0071372,GO:0006084,GO:0006695,GO:0014074,GO:0007420,GO:0071397,GO:0016853,GO:0008144,GO:0071404,GO:0033197,GO:0008299,GO:0071407,GO:0034698,GO:0008584,GO:0001889,GO:0042493,GO:0009645,GO:0042803,GO:0009725	organic acid binding|response to organic substance|hydroxymethylglutaryl-CoA synthase activity|response to tellurium ion|farnesyl diphosphate biosynthetic process, mevalonate pathway|response to cholesterol|response to organic cyclic compound|cytosol|cellular response to follicle-stimulating hormone stimulus|acetyl-CoA metabolic process|cholesterol biosynthetic process|response to purine-containi…	rno00650,rno00072,rno00280,rno00900	Butanoate metabolism|Synthesis and degradation of ketone bodies|Valine, leucine and isoleucine degradation|Terpenoid backbone biosynthesis
Gapdh	1.89642e-162	0.999	1	3.25938e-158	1.41313	-1.11925	Down	ENSRNOG00000018630	protein_coding	glyceraldehyde-3-phosphate dehydrogenase	--	GO:0005829,GO:0005886,GO:0005975,GO:0006094,GO:0006096,GO:0006915,GO:0043231,GO:0007275,GO:0050661,GO:0008017,GO:0050715,GO:0010951,GO:0050821,GO:0050832,GO:0051287,GO:0051402,GO:0051873,GO:0052501,GO:0000226,GO:0004365,GO:0005515,GO:0005634,GO:0005737,GO:0005811,GO:0015630,GO:0017148,GO:0019828,GO:0019899,GO:0031640,GO:0031965,GO:0035605,GO:0055114,GO:0035606,GO:0060359,GO:0042802,GO:0061844,GO:…	cytosol|plasma membrane|carbohydrate metabolic process|gluconeogenesis|glycolytic process|apoptotic process|intracellular membrane-bounded organelle|multicellular organism development|NADP binding|microtubule binding|positive regulation of cytokine secretion|negative regulation of endopeptidase activity|protein stabilization|defense response to fungus|NAD binding|neuron apoptotic process|killing …	rno00010,rno04066,rno05010	Glycolysis / Gluconeogenesis|HIF-1 signaling pathway|Alzheimer's disease
Fxyd2	3.17756e-88	0.452	0.847	5.46127e-84	-0.460863	-1.1932	Down	ENSRNOG00000016469	protein_coding	FXYD domain-containing ion transport regulator 2	--	GO:0005515,GO:0005890,GO:0006813,GO:0006814,GO:0010248,GO:0016020,GO:0016323,GO:0017080,GO:0042127,GO:0043231,GO:0001558,GO:2000649,GO:0005216,GO:0005391	protein binding|sodium:potassium-exchanging ATPase complex|potassium ion transport|sodium ion transport|establishment or maintenance of transmembrane electrochemical gradient|membrane|basolateral plasma membrane|sodium channel regulator activity|regulation of cell proliferation|intracellular membrane-bounded organelle|regulation of cell growth|regulation of sodium ion transmembrane transporter ac…	rno04024,rno04022,rno04911,rno04918,rno04919,rno04260,rno04261,rno04970,rno04972,rno04976,rno04973,rno04974,rno04978,rno04960,rno04961,rno04964	cAMP signaling pathway|cGMP - PKG signaling pathway|Insulin secretion|Thyroid hormone synthesis|Thyroid hormone signaling pathway|Cardiac muscle contraction|Adrenergic signaling in cardiomyocytes|Salivary secretion|Pancreatic secretion|Bile secretion|Carbohydrate digestion and absorption|Protein digestion and absorption|Mineral absorption|Aldosterone-regulated sodium reabsorption|Endocrine and ot…
Hbb	4.758e-32	0.748	0.973	8.17757e-28	0.399721	-1.20663	Down	ENSRNOG00000058105	protein_coding	hemoglobin subunit beta	--	GO:0042744,GO:0019825,GO:0005506,GO:0043209,GO:0020037,GO:0005615,GO:0048821,GO:0030097,GO:0005833,GO:0051291,GO:0006749,GO:0010942,GO:0030492,GO:0010999,GO:0031720,GO:0015671,GO:0070293,GO:0031721,GO:0098869,GO:0031722,GO:0004601,GO:0031838,GO:0005344,GO:0042542	hydrogen peroxide catabolic process|oxygen binding|iron ion binding|myelin sheath|heme binding|extracellular space|erythrocyte development|hemopoiesis|hemoglobin complex|protein heterooligomerization|glutathione metabolic process|positive regulation of cell death|hemoglobin binding|regulation of eIF2 alpha phosphorylation by heme|haptoglobin binding|oxygen transport|renal absorption|hemoglobin al…	rno05144,rno05143	Malaria|African trypanosomiasis
Cnmd	1.28012e-93	0.919	1	2.20014e-89	1.1359	-1.22711	Down	ENSRNOG00000012821	protein_coding	--	Leukocyte cell derived chemotaxin 1	GO:0005576,GO:0012505,GO:0016021,GO:0016525,GO:0030154,GO:0051216	extracellular region|endomembrane system|integral component of membrane|negative regulation of angiogenesis|cell differentiation|cartilage development	--	--
Mlip	9.68852e-113	0.682	0.904	1.66517e-108	0.122254	-1.3617	Down	ENSRNOG00000005934	protein_coding	muscular LMNA-interacting protein	--	GO:0005521,GO:0005634,GO:0005635,GO:0010614,GO:0016605,GO:0031981,GO:0042383,GO:0045944,GO:1903243,GO:0000122,GO:0001191	lamin binding|nucleus|nuclear envelope|negative regulation of cardiac muscle hypertrophy|PML body|nuclear lumen|sarcolemma|positive regulation of transcription by RNA polymerase II|negative regulation of cardiac muscle hypertrophy in response to stress|negative regulation of transcription by RNA polymerase II|transcriptional repressor activity, RNA polymerase II transcription factor binding	--	--
Gsn	5.92468e-123	0.992	1	1.01828e-118	1.2645	-1.38285	Down	ENSRNOG00000018991	protein_coding	gelsolin	--	GO:0005634,GO:0005737,GO:0005829,GO:0005886,GO:0005925,GO:0006911,GO:0030155,GO:0006915,GO:0030478,GO:0007568,GO:0030864,GO:0008154,GO:0031648,GO:0032991,GO:0042060,GO:0051015,GO:0042246,GO:0051016,GO:0042989,GO:0051127,GO:0043209,GO:0051593,GO:0051693,GO:0060271,GO:0001726,GO:0071276,GO:0002102,GO:0071346,GO:0003779,GO:0071801,GO:0005509,GO:0005576,GO:0005615,GO:0010628,GO:0014003,GO:0014891,GO:…	nucleus|cytoplasm|cytosol|plasma membrane|focal adhesion|phagocytosis, engulfment|regulation of cell adhesion|apoptotic process|actin cap|aging|cortical actin cytoskeleton|actin polymerization or depolymerization|protein destabilization|protein-containing complex|wound healing|actin filament binding|tissue regeneration|barbed-end actin filament capping|sequestering of actin monomers|positive regu…	rno04810,rno04666,rno05203	Regulation of actin cytoskeleton|Fc gamma R-mediated phagocytosis|Viral carcinogenesis
LOC100360087	1.32032e-147	0.907	0.997	2.26923e-143	0.685031	-1.42141	Down	ENSRNOG00000020843	protein_coding	ferritin light chain 1-like	--	GO:0006880,GO:0008043,GO:0008199,GO:0005506,GO:0006826	intracellular sequestering of iron ion|intracellular ferritin complex|ferric iron binding|iron ion binding|iron ion transport	--	--
