# Supplementary material for: In situ tissue profile of rat trigeminal nerve in trigeminal neuralgia using spatial transcriptome sequencing
Source: Int J Surg. 2024 Jan 25;110(3):1463–74. doi: 10.1097/JS9.0000000000001110 (PMC10942187; doi:10.1097/JS9.0000000000001110)
Supplement: SUPPLEMENTARY MATERIAL [file js9-110-1463-s005.xlsx]

## Sheet: Sheet1
gene	pvalue	pct.1	pct.2	padj	baseMean	log2FoldChange	up_down	ensembl_id	gene_type	product	TFs_Family	GO_id	GO_term	pathway	pathway_description
Atp1a3	6.23004e-121	0.884	0.26	1.07076e-116	-1.0855	0.937575	Up	ENSRNOG00000020263	protein_coding	ATPase Na+/K+ transporting subunit alpha 3	--	GO:0005634,GO:0005737,GO:0005783,GO:0005794,GO:0005886,GO:0010107,GO:0010248,GO:0015991,GO:0005890,GO:0016020,GO:0021987,GO:0030007,GO:0044327,GO:0030424,GO:0045202,GO:0046872,GO:0031748,GO:0051087,GO:0060048,GO:0071300,GO:0086036,GO:0001540,GO:0086037,GO:0097067,GO:1904646,GO:0005391,GO:0005515,GO:0005524,GO:0006813,GO:0006814,GO:0006883,GO:0007613,GO:0035235,GO:0008344,GO:0036376,GO:0008542,GO:…	nucleus|cytoplasm|endoplasmic reticulum|Golgi apparatus|plasma membrane|potassium ion import|establishment or maintenance of transmembrane electrochemical gradient|ATP hydrolysis coupled proton transport|sodium:potassium-exchanging ATPase complex|membrane|cerebral cortex development|cellular potassium ion homeostasis|dendritic spine head|axon|synapse|metal ion binding|D1 dopamine receptor binding…	rno04024,rno04022,rno04911,rno04918,rno04919,rno04925,rno04260,rno04261,rno04970,rno04971,rno04972,rno04976,rno04973,rno04974,rno04978,rno04960,rno04961,rno04964	cAMP signaling pathway|cGMP - PKG signaling pathway|Insulin secretion|Thyroid hormone synthesis|Thyroid hormone signaling pathway|Aldosterone synthesis and secretion|Cardiac muscle contraction|Adrenergic signaling in cardiomyocytes|Salivary secretion|Gastric acid secretion|Pancreatic secretion|Bile secretion|Carbohydrate digestion and absorption|Protein digestion and absorption|Mineral absorption…
Thy1	3.5987e-158	0.906	0.202	6.18508e-154	-1.28203	0.923736	Up	ENSRNOG00000006604	protein_coding	Thy-1 cell surface antigen	--	GO:0005178,GO:0005515,GO:0005783,GO:0005829,GO:0005886,GO:0005925,GO:0016324,GO:0006469,GO:0019899,GO:0019901,GO:0007010,GO:0030336,GO:0030425,GO:0043209,GO:0043547,GO:0030426,GO:0030673,GO:0045121,GO:0045576,GO:0001525,GO:0050860,GO:0046549,GO:0050870,GO:0001952,GO:0002693,GO:0051281,GO:0005096,GO:0051894,GO:0061099,GO:0070571,GO:0007229,GO:0007267,GO:0009897,GO:0031362,GO:0009986,GO:0032590,GO:…	integrin binding|protein binding|endoplasmic reticulum|cytosol|plasma membrane|focal adhesion|apical plasma membrane|negative regulation of protein kinase activity|enzyme binding|protein kinase binding|cytoskeleton organization|negative regulation of cell migration|dendrite|myelin sheath|positive regulation of GTPase activity|growth cone|axolemma|membrane raft|mast cell activation|angiogenesis|ne…	rno04670	Leukocyte transendothelial migration
Snap25	8.58064e-73	1	0.943	1.47475e-68	0.761806	0.911644	Up	ENSRNOG00000006037	protein_coding	synaptosomal-associated protein 25	--	GO:0098794,GO:0098967,GO:0099590,GO:1990926,GO:0005768,GO:0005802,GO:0005829,GO:0005856,GO:0008076,GO:0005886,GO:0008306,GO:0006887,GO:0010975,GO:0030027,GO:0015629,GO:0030054,GO:0016020,GO:0030175,GO:0030182,GO:0030252,GO:0030424,GO:0000149,GO:0031915,GO:0031982,GO:0030426,GO:0032024,GO:0030431,GO:0005249,GO:0035493,GO:0005484,GO:0036477,GO:0005515,GO:0042734,GO:0005737,GO:0047485,GO:0048306,GO:…	postsynapse|exocytic insertion of neurotransmitter receptor to postsynaptic membrane|neurotransmitter receptor internalization|short-term synaptic potentiation|endosome|trans-Golgi network|cytosol|cytoskeleton|voltage-gated potassium channel complex|plasma membrane|associative learning|exocytosis|regulation of neuron projection development|lamellipodium|actin cytoskeleton|cell junction|membrane|f…	rno04911,rno04721	Insulin secretion|Synaptic vesicle cycle
Atp1b1	2.27506e-69	1	0.988	3.91015e-65	0.974398	0.847128	Up	ENSRNOG00000002934	protein_coding	ATPase Na+/K+ transporting subunit beta 1	--	GO:0005886,GO:0005890,GO:0005901,GO:0006813,GO:0010882,GO:0014704,GO:0006814,GO:0016020,GO:0016323,GO:0016324,GO:0050821,GO:0016887,GO:0051117,GO:0019901,GO:0055119,GO:0030001,GO:0060048,GO:0072659,GO:0086009,GO:1901018,GO:0001666,GO:1903169,GO:0001671,GO:1903278,GO:1903281,GO:0001824,GO:0005391,GO:0005524,GO:0005622,GO:0006874,GO:0006883,GO:0007155,GO:0008022,GO:0008144,GO:0010107,GO:0030007,GO:…	plasma membrane|sodium:potassium-exchanging ATPase complex|caveola|potassium ion transport|regulation of cardiac muscle contraction by calcium ion signaling|intercalated disc|sodium ion transport|membrane|basolateral plasma membrane|apical plasma membrane|protein stabilization|ATPase activity|ATPase binding|protein kinase binding|relaxation of cardiac muscle|metal ion transport|cardiac muscle con…	rno04024,rno04022,rno04911,rno04918,rno04919,rno04925,rno04260,rno04261,rno04970,rno04971,rno04972,rno04976,rno04973,rno04974,rno04978,rno04960,rno04961,rno04964	cAMP signaling pathway|cGMP - PKG signaling pathway|Insulin secretion|Thyroid hormone synthesis|Thyroid hormone signaling pathway|Aldosterone synthesis and secretion|Cardiac muscle contraction|Adrenergic signaling in cardiomyocytes|Salivary secretion|Gastric acid secretion|Pancreatic secretion|Bile secretion|Carbohydrate digestion and absorption|Protein digestion and absorption|Mineral absorption…
AY172581.24	3.95787e-60	1	1	6.80239e-56	2.11687	0.840307	Up	ENSRNOG00000043866	Mt_rRNA	--	hypothetical 18K protein - goldfish mitochondrion	--	--	--	--
Stmn3	5.63824e-85	1	0.987	9.69044e-81	1.06714	0.83653	Up	ENSRNOG00000013657	protein_coding	stathmin 3	--	GO:0043005,GO:0031122,GO:0005737,GO:0043087,GO:0031175,GO:0005794,GO:0007019,GO:0008022,GO:0015631,GO:0019904,GO:0048471,GO:0051493,GO:0035021,GO:0030426,GO:0005515,GO:0031110	neuron projection|cytoplasmic microtubule organization|cytoplasm|regulation of GTPase activity|neuron projection development|Golgi apparatus|microtubule depolymerization|protein C-terminus binding|tubulin binding|protein domain specific binding|perinuclear region of cytoplasm|regulation of cytoskeleton organization|negative regulation of Rac protein signal transduction|growth cone|protein binding…	--	--
AY172581.9	3.80874e-81	1	1	6.54608e-77	1.97743	0.82267	Up	ENSRNOG00000030478	Mt_rRNA	--	Bm13240	--	--	--	--
Sncb	4.91603e-72	1	0.715	8.44918e-68	-0.116605	0.801825	Up	ENSRNOG00000018039	protein_coding	synuclein, beta	--	GO:0045202,GO:0007268,GO:0046914,GO:0016234,GO:0030426,GO:0042417,GO:0048487,GO:0043014,GO:0050808,GO:0043025,GO:0043195,GO:1903136,GO:0043524,GO:0005509,GO:0043679,GO:0005739	synapse|chemical synaptic transmission|transition metal ion binding|inclusion body|growth cone|dopamine metabolic process|beta-tubulin binding|alpha-tubulin binding|synapse organization|neuronal cell body|terminal bouton|cuprous ion binding|negative regulation of neuron apoptotic process|calcium ion binding|axon terminus|mitochondrion	--	--
Eef1a2	2.6392e-83	0.998	0.794	4.536e-79	0.165687	0.78717	Up	ENSRNOG00000012477	protein_coding	eukaryotic translation elongation factor 1 alpha 2	--	GO:0043209,GO:0005515,GO:0051602,GO:0005525,GO:0090218,GO:0005622,GO:0005634,GO:0005737,GO:0005853,GO:0006412,GO:0006414,GO:0010035,GO:0019901,GO:0003746,GO:0043025,GO:0043065,GO:0003924	myelin sheath|protein binding|response to electrical stimulus|GTP binding|positive regulation of lipid kinase activity|intracellular|nucleus|cytoplasm|eukaryotic translation elongation factor 1 complex|translation|translational elongation|response to inorganic substance|protein kinase binding|translation elongation factor activity|neuronal cell body|positive regulation of apoptotic process|GTPase…	rno03013,rno05134	RNA transport|Legionellosis
Dnm1	2.52944e-75	1	0.824	4.34735e-71	0.165068	0.772853	Up	ENSRNOG00000033835	protein_coding	dynamin 1	--	GO:0005654,GO:0005737,GO:0005794,GO:0005874,GO:0005886,GO:0016020,GO:0016185,GO:0006897,GO:0017124,GO:0019901,GO:0030117,GO:0030424,GO:0044877,GO:0031410,GO:0031623,GO:0045202,GO:0045211,GO:0046983,GO:0048285,GO:0000266,GO:1904645,GO:0050803,GO:0001917,GO:0050998,GO:0002031,GO:0003374,GO:0003924,GO:0005515,GO:0005525,GO:0005634,GO:0006898,GO:0007032,GO:0007605,GO:0008017,GO:0008021,GO:0008022,GO:…	nucleoplasm|cytoplasm|Golgi apparatus|microtubule|plasma membrane|membrane|synaptic vesicle budding from presynaptic endocytic zone membrane|endocytosis|SH3 domain binding|protein kinase binding|membrane coat|axon|protein-containing complex binding|cytoplasmic vesicle|receptor internalization|synapse|postsynaptic membrane|protein dimerization activity|organelle fission|mitochondrial fission|respo…	rno04072,rno04144,rno04961,rno04721,rno05100	Phospholipase D signaling pathway|Endocytosis|Endocrine and other factor-regulated calcium reabsorption|Synaptic vesicle cycle|Bacterial invasion of epithelial cells
AABR07000398.1	5.73224e-38	1	1	9.852e-34	1.51118	0.762157	Up	ENSRNOG00000047746	protein_coding	--	Ac1147	--	--	--	--
Tubb3	1.04321e-79	1	1	1.79296e-75	1.25172	0.76143	Up	ENSRNOG00000017209	protein_coding	tubulin, beta 3 class III	--	GO:0030425,GO:0007411,GO:0003924,GO:0042277,GO:0005200,GO:0043025,GO:0071944,GO:0005525,GO:0005622,GO:0005737,GO:0015630,GO:0030182,GO:0005874,GO:0030424,GO:0007010,GO:0000226,GO:0007017,GO:0000278	dendrite|axon guidance|GTPase activity|peptide binding|structural constituent of cytoskeleton|neuronal cell body|cell periphery|GTP binding|intracellular|cytoplasm|microtubule cytoskeleton|neuron differentiation|microtubule|axon|cytoskeleton organization|microtubule cytoskeleton organization|microtubule-based process|mitotic cell cycle	rno04145,rno04540	Phagosome|Gap junction
Nrn1	7.42523e-149	0.912	0.234	1.27617e-144	-1.30797	0.744486	Up	ENSRNOG00000050767	protein_coding	neuritin 1	--	GO:0030054,GO:0032281,GO:0042803,GO:0045202,GO:0046658,GO:0046982,GO:1990138,GO:0005615,GO:0007399	cell junction|AMPA glutamate receptor complex|protein homodimerization activity|synapse|anchored component of plasma membrane|protein heterodimerization activity|neuron projection extension|extracellular space|nervous system development	--	--
Tmem59l	1.27941e-76	0.998	0.656	2.19893e-72	-0.295233	0.738383	Up	ENSRNOG00000022432	protein_coding	transmembrane protein 59-like	--	GO:0000139,GO:0016021	Golgi membrane|integral component of membrane	--	--
Atp2b2	9.73303e-101	0.847	0.273	1.67282e-96	-1.17526	0.738106	Up	ENSRNOG00000030269	protein_coding	ATPase plasma membrane Ca2+ transporting 2	--	GO:0005509,GO:0005516,GO:0005524,GO:0006996,GO:0007420,GO:0005737,GO:0007595,GO:0007605,GO:0007626,GO:0030165,GO:0008022,GO:0008361,GO:0030182,GO:0030425,GO:0000902,GO:0048167,GO:0030899,GO:0003407,GO:0048839,GO:0032809,GO:0005388,GO:0050808,GO:0033130,GO:0050885,GO:0050910,GO:0051480,GO:0051928,GO:0060088,GO:0005783,GO:0005886,GO:0005887,GO:0005929,GO:0016021,GO:0006816,GO:0016324,GO:0006874,GO:…	calcium ion binding|calmodulin binding|ATP binding|organelle organization|brain development|cytoplasm|lactation|sensory perception of sound|locomotory behavior|PDZ domain binding|protein C-terminus binding|regulation of cell size|neuron differentiation|dendrite|cell morphogenesis|regulation of synaptic plasticity|calcium-dependent ATPase activity|neural retina development|inner ear development|ne…	rno04020,rno04024,rno04022,rno04925,rno04261,rno04970,rno04972	Calcium signaling pathway|cAMP signaling pathway|cGMP - PKG signaling pathway|Aldosterone synthesis and secretion|Adrenergic signaling in cardiomyocytes|Salivary secretion|Pancreatic secretion
Pcp4	1.0313e-72	1	0.972	1.77249e-68	0.917442	0.737207	Up	ENSRNOG00000001628	protein_coding	Purkinje cell protein 4	--	GO:0043524,GO:0005509,GO:0005516,GO:0045666,GO:0005737,GO:0005883,GO:0006469,GO:0006970,GO:0099004,GO:0010976,GO:0030424,GO:1904009,GO:0032991,GO:0001649,GO:0033603,GO:0003723,GO:0043005	negative regulation of neuron apoptotic process|calcium ion binding|calmodulin binding|positive regulation of neuron differentiation|cytoplasm|neurofilament|negative regulation of protein kinase activity|response to osmotic stress|calmodulin dependent kinase signaling pathway|positive regulation of neuron projection development|axon|cellular response to monosodium glutamate|protein-containing com…	--	--
Zwint	4.05398e-63	1	0.985	6.96757e-59	0.944933	0.731926	Up	ENSRNOG00000048682	protein_coding	ZW10 interacting kinetochore protein	--	GO:0043231,GO:0005515,GO:0047485,GO:0005634,GO:0051301,GO:0005654,GO:0005737,GO:0005829,GO:0051649,GO:0007093,GO:0016604,GO:0000070,GO:0030425,GO:0000776,GO:0043005,GO:0000777	intracellular membrane-bounded organelle|protein binding|protein N-terminus binding|nucleus|cell division|nucleoplasm|cytoplasm|cytosol|establishment of localization in cell|mitotic cell cycle checkpoint|nuclear body|mitotic sister chromatid segregation|dendrite|kinetochore|neuron projection|condensed chromosome kinetochore	--	--
Cplx1	1.7854e-61	1	0.952	3.06857e-57	0.712164	0.71016	Up	ENSRNOG00000000060	protein_coding	complexin 1	--	GO:0043195,GO:0005829,GO:0045202,GO:0016079,GO:0046928,GO:0017075,GO:0030073,GO:0070032,GO:0030425,GO:0031201,GO:0032991,GO:0000149,GO:0043025,GO:0005326	terminal bouton|cytosol|synapse|synaptic vesicle exocytosis|regulation of neurotransmitter secretion|syntaxin-1 binding|insulin secretion|synaptobrevin 2-SNAP-25-syntaxin-1a-complexin I complex|dendrite|SNARE complex|protein-containing complex|SNARE binding|neuronal cell body|neurotransmitter transporter activity	rno04721	Synaptic vesicle cycle
Vsnl1	4.1712e-79	1	0.634	7.16903e-75	-0.351023	0.708641	Up	ENSRNOG00000005345	protein_coding	visinin-like 1	--	GO:0016020,GO:0019722,GO:0035774,GO:0045921,GO:0046676,GO:0005509,GO:0005829,GO:0007417	membrane|calcium-mediated signaling|positive regulation of insulin secretion involved in cellular response to glucose stimulus|positive regulation of exocytosis|negative regulation of insulin secretion|calcium ion binding|cytosol|central nervous system development	--	--
Nat8l	3.45562e-62	1	0.76	5.93917e-58	-0.06347	0.691723	Up	ENSRNOG00000049351	protein_coding	N-acetyltransferase 8-like	--	GO:0016021,GO:0017188,GO:0030867,GO:0031966,GO:0051586,GO:0005737,GO:0005739,GO:0005789	integral component of membrane|aspartate N-acetyltransferase activity|rough endoplasmic reticulum membrane|mitochondrial membrane|positive regulation of dopamine uptake involved in synaptic transmission|cytoplasm|mitochondrion|endoplasmic reticulum membrane	rno00250	Alanine, aspartate and glutamate metabolism
Rell2	2.03179e-110	0.84	0.244	3.49204e-106	-1.32156	0.691404	Up	ENSRNOG00000019575	protein_coding	RELT-like 2	--	GO:0005886,GO:0010811,GO:0016021,GO:0005518,GO:0005578,GO:0005604	plasma membrane|positive regulation of cell-substrate adhesion|integral component of membrane|collagen binding|proteinaceous extracellular matrix|basement membrane	--	--
Nefm	2.9429e-45	1	1	5.05797e-41	1.40115	0.679833	Up	ENSRNOG00000013916	protein_coding	neurofilament, medium polypeptide	--	GO:0097418,GO:0045104,GO:0031103,GO:0005856,GO:1903937,GO:0045105,GO:0031133,GO:0005882,GO:0045110,GO:0031594,GO:0005883,GO:0045111,GO:0008088,GO:0014069,GO:0015643,GO:0046982,GO:0033693,GO:0021510,GO:0060052,GO:0034599,GO:0021766,GO:0061564,GO:0043005,GO:0021987,GO:0000226,GO:0071392,GO:0043204,GO:0030424,GO:0005102,GO:0043209,GO:0005198	neurofibrillary tangle|intermediate filament cytoskeleton organization|axon regeneration|cytoskeleton|response to acrylamide|intermediate filament polymerization or depolymerization|regulation of axon diameter|intermediate filament|intermediate filament bundle assembly|neuromuscular junction|neurofilament|intermediate filament cytoskeleton|axo-dendritic transport|postsynaptic density|toxic substa…	rno05014	Amyotrophic lateral sclerosis (ALS)
Stmn2	1.84994e-69	1	0.998	3.1795e-65	1.11102	0.679477	Up	ENSRNOG00000011705	protein_coding	stathmin 2	--	GO:0043025,GO:0030426,GO:0005737,GO:0031115,GO:0005768,GO:0048306,GO:0005794,GO:0048471,GO:0007019,GO:0007026,GO:0010976,GO:0031117,GO:0010977,GO:0051493,GO:0031175,GO:0015631,GO:1990090,GO:0031982,GO:0016020,GO:0043005,GO:0030027,GO:0005515	neuronal cell body|growth cone|cytoplasm|negative regulation of microtubule polymerization|endosome|calcium-dependent protein binding|Golgi apparatus|perinuclear region of cytoplasm|microtubule depolymerization|negative regulation of microtubule depolymerization|positive regulation of neuron projection development|positive regulation of microtubule depolymerization|negative regulation of neuron p…	--	--
Nefh	2.89467e-44	1	0.996	4.97506e-40	1.2857	0.668731	Up	ENSRNOG00000008716	protein_coding	neurofilament, heavy polypeptide	--	GO:0005739,GO:0005856,GO:0005882,GO:0005883,GO:0007420,GO:0014069,GO:0033693,GO:0015643,GO:0034599,GO:0019901,GO:0042220,GO:0043204,GO:0043209,GO:1902513,GO:0045104,GO:1903935,GO:0045110,GO:1903937,GO:1990830,GO:0000226,GO:0001552,GO:0005198,GO:0005200,GO:0005634,GO:0005737,GO:0021510,GO:0021766,GO:0021987,GO:0030424,GO:0046982,GO:0030674,GO:0048936,GO:0031103,GO:0031175,GO:0060052,GO:0061564,GO:…	mitochondrion|cytoskeleton|intermediate filament|neurofilament|brain development|postsynaptic density|neurofilament bundle assembly|toxic substance binding|cellular response to oxidative stress|protein kinase binding|response to cocaine|perikaryon|myelin sheath|regulation of organelle transport along microtubule|intermediate filament cytoskeleton organization|response to sodium arsenite|intermedi…	rno05014	Amyotrophic lateral sclerosis (ALS)
Fxyd2	2.41709e-68	0.547	0.116	4.15425e-64	-2.12572	0.663869	Up	ENSRNOG00000016469	protein_coding	FXYD domain-containing ion transport regulator 2	--	GO:0005515,GO:0005890,GO:0006813,GO:0006814,GO:0010248,GO:0016020,GO:0016323,GO:0017080,GO:0042127,GO:0043231,GO:0001558,GO:2000649,GO:0005216,GO:0005391	protein binding|sodium:potassium-exchanging ATPase complex|potassium ion transport|sodium ion transport|establishment or maintenance of transmembrane electrochemical gradient|membrane|basolateral plasma membrane|sodium channel regulator activity|regulation of cell proliferation|intracellular membrane-bounded organelle|regulation of cell growth|regulation of sodium ion transmembrane transporter ac…	rno04024,rno04022,rno04911,rno04918,rno04919,rno04260,rno04261,rno04970,rno04972,rno04976,rno04973,rno04974,rno04978,rno04960,rno04961,rno04964	cAMP signaling pathway|cGMP - PKG signaling pathway|Insulin secretion|Thyroid hormone synthesis|Thyroid hormone signaling pathway|Cardiac muscle contraction|Adrenergic signaling in cardiomyocytes|Salivary secretion|Pancreatic secretion|Bile secretion|Carbohydrate digestion and absorption|Protein digestion and absorption|Mineral absorption|Aldosterone-regulated sodium reabsorption|Endocrine and ot…
Podxl2	1.99708e-86	0.851	0.321	3.43238e-82	-1.08467	0.657825	Up	ENSRNOG00000016255	protein_coding	podocalyxin-like 2	--	GO:0016021,GO:0050901	integral component of membrane|leukocyte tethering or rolling	--	--
Chga	3.37915e-102	0.985	0.477	5.80774e-98	-0.678655	0.646176	Up	ENSRNOG00000052549	protein_coding	chromogranin A	--	GO:0030658,GO:0030816,GO:0032762,GO:0033604,GO:0050829,GO:0050830,GO:0042583,GO:0042629,GO:0060452,GO:0086030,GO:0097756,GO:1900738,GO:1901215,GO:1901899,GO:0002026,GO:0002551,GO:0005515,GO:0005615,GO:0006996,GO:0030141,GO:0042698,GO:0043303,GO:0045576,GO:0048471,GO:2000707	transport vesicle membrane|positive regulation of cAMP metabolic process|mast cell cytokine production|negative regulation of catecholamine secretion|defense response to Gram-negative bacterium|defense response to Gram-positive bacterium|chromaffin granule|mast cell granule|positive regulation of cardiac muscle contraction|adenylate cyclase-activating adrenergic receptor signaling pathway involve…	--	--
Pvalb	3.09063e-64	1	0.691	5.31187e-60	-0.187344	0.636327	Up	ENSRNOG00000006471	protein_coding	parvalbumin	--	GO:0005634,GO:0005737,GO:0030424,GO:0032991,GO:0042803,GO:0043025,GO:0043195,GO:0046982,GO:0051480,GO:0005509	nucleus|cytoplasm|axon|protein-containing complex|protein homodimerization activity|neuronal cell body|terminal bouton|protein heterodimerization activity|regulation of cytosolic calcium ion concentration|calcium ion binding	--	--
Asic3	4.37136e-114	0.853	0.256	7.51306e-110	-1.31167	0.628528	Up	ENSRNOG00000008380	protein_coding	acid sensing ion channel subunit 3	--	GO:0050974,GO:0035725,GO:0005887,GO:0042930,GO:0042931,GO:0006812,GO:0006814,GO:0009408,GO:0009612,GO:0050907,GO:0010447,GO:0050915,GO:0050961,GO:0015280,GO:0050965,GO:0005261,GO:0050966,GO:0030165,GO:0005515,GO:0050968,GO:0034220,GO:0005737	detection of mechanical stimulus involved in sensory perception|sodium ion transmembrane transport|integral component of plasma membrane|enterobactin transport|enterobactin transmembrane transporter activity|cation transport|sodium ion transport|response to heat|response to mechanical stimulus|detection of chemical stimulus involved in sensory perception|response to acidic pH|sensory perception o…	rno04750	Inflammatory mediator regulation of TRP channels
Sult4a1	2.41112e-59	1	0.881	4.144e-55	0.34549	0.616471	Up	ENSRNOG00000046975	protein_coding	sulfotransferase family 4A, member 1	--	GO:0008202,GO:0042802,GO:0005737,GO:0006790,GO:0008146	steroid metabolic process|identical protein binding|cytoplasm|sulfur compound metabolic process|sulfotransferase activity	--	--
Ina	1.02692e-38	0.243	0.148	1.76496e-34	-2.20279	0.613621	Up	ENSRNOG00000020248	protein_coding	internexin neuronal intermediate filament protein, alpha	--	GO:0045111,GO:0005654,GO:0046982,GO:0005883,GO:0060052,GO:0007399,GO:0030154,GO:0031965,GO:0036464,GO:1990830,GO:0042246,GO:0043209,GO:0005198,GO:0005515,GO:0045104	intermediate filament cytoskeleton|nucleoplasm|protein heterodimerization activity|neurofilament|neurofilament cytoskeleton organization|nervous system development|cell differentiation|nuclear membrane|cytoplasmic ribonucleoprotein granule|cellular response to leukemia inhibitory factor|tissue regeneration|myelin sheath|structural molecule activity|protein binding|intermediate filament cytoskelet…	--	--
Sez6l2	2.78792e-96	0.985	0.497	4.7916e-92	-0.650483	0.60893	Up	ENSRNOG00000027098	protein_coding	seizure related 6 homolog like 2	--	GO:0021680,GO:0043025,GO:0060074,GO:0090036,GO:0005783,GO:0008344,GO:0016021	cerebellar Purkinje cell layer development|neuronal cell body|synapse maturation|regulation of protein kinase C signaling|endoplasmic reticulum|adult locomotory behavior|integral component of membrane	--	--
Ndrg4	3.8981e-50	1	0.983	6.69966e-46	0.890524	0.607232	Up	ENSRNOG00000012482	protein_coding	NDRG family member 4	--	GO:0060973,GO:0014912,GO:0005737,GO:0016323,GO:0005739,GO:0070374,GO:0005789,GO:0005829,GO:0007165,GO:0007420,GO:0031253,GO:0008542,GO:0048278,GO:0010642,GO:2001135,GO:0003674,GO:0048662,GO:0010976	cell migration involved in heart development|negative regulation of smooth muscle cell migration|cytoplasm|basolateral plasma membrane|mitochondrion|positive regulation of ERK1 and ERK2 cascade|endoplasmic reticulum membrane|cytosol|signal transduction|brain development|cell projection membrane|visual learning|vesicle docking|negative regulation of platelet-derived growth factor receptor signalin…	--	--
Sema3b	8.65017e-134	0.772	0.154	1.4867e-129	-1.84257	0.602509	Up	ENSRNOG00000016512	protein_coding	semaphorin 3B	--	GO:0030335,GO:0038191,GO:0045499,GO:0048843,GO:0050919,GO:0071526,GO:0001755,GO:0005615,GO:0030215	positive regulation of cell migration|neuropilin binding|chemorepellent activity|negative regulation of axon extension involved in axon guidance|negative chemotaxis|semaphorin-plexin signaling pathway|neural crest cell migration|extracellular space|semaphorin receptor binding	rno04360	Axon guidance
Ache	5.6182e-119	0.976	0.406	9.656e-115	-0.830743	0.601085	Up	ENSRNOG00000050841	protein_coding	acetylcholinesterase	--	GO:0004104,GO:0005518,GO:0005576,GO:0005605,GO:0006581,GO:0005615,GO:0005635,GO:0007155,GO:0007416,GO:0008291,GO:0030425,GO:0009897,GO:0030673,GO:0009986,GO:0031225,GO:0031594,GO:0031623,GO:0001507,GO:0043621,GO:0033265,GO:0001919,GO:0042166,GO:0044306,GO:0002076,GO:0045202,GO:0003990,GO:0045211,GO:0045212,GO:0048237,GO:0048471,GO:0005737,GO:0005788,GO:0005791,GO:0005794,GO:0005886,GO:0016020,GO:…	cholinesterase activity|collagen binding|extracellular region|basal lamina|acetylcholine catabolic process|extracellular space|nuclear envelope|cell adhesion|synapse assembly|acetylcholine metabolic process|dendrite|external side of plasma membrane|axolemma|cell surface|anchored component of membrane|neuromuscular junction|receptor internalization|acetylcholine catabolic process in synaptic cleft…	rno00564,rno04725	Glycerophospholipid metabolism|Cholinergic synapse
Ppp1r1c	1.23014e-122	0.923	0.314	2.11423e-118	-1.15865	0.600477	Up	ENSRNOG00000024990	protein_coding	protein phosphatase 1, regulatory (inhibitor) subunit 1C	--	GO:0006469,GO:0007165,GO:0032515,GO:0035556,GO:0004864,GO:0004865,GO:0005737	negative regulation of protein kinase activity|signal transduction|negative regulation of phosphoprotein phosphatase activity|intracellular signal transduction|protein phosphatase inhibitor activity|protein serine/threonine phosphatase inhibitor activity|cytoplasm	--	--
Cabp1	4.017e-82	0.998	0.596	6.90401e-78	-0.477585	0.60003	Up	ENSRNOG00000001173	protein_coding	calcium binding protein 1	--	GO:1901386,GO:0043025,GO:0014069,GO:0005509,GO:1905539,GO:0044325,GO:0005515,GO:0048167,GO:0005634,GO:0048306,GO:0005737,GO:0005829,GO:0005856,GO:0005886,GO:0019904,GO:0030425,GO:0031800,GO:0007275,GO:0032991,GO:0008139,GO:0000139,GO:0048471,GO:0042308,GO:0009898,GO:1901385,GO:0042803,GO:0010651	negative regulation of voltage-gated calcium channel activity|neuronal cell body|postsynaptic density|calcium ion binding|regulation of postsynapse to nucleus signaling pathway|ion channel binding|protein binding|regulation of synaptic plasticity|nucleus|calcium-dependent protein binding|cytoplasm|cytosol|cytoskeleton|plasma membrane|protein domain specific binding|dendrite|type 3 metabotropic gl…	--	--
Limk1	4.09673e-108	0.853	0.275	7.04106e-104	-1.23547	0.599649	Up	ENSRNOG00000001470	protein_coding	LIM domain kinase 1	--	GO:0005794,GO:0005829,GO:0005925,GO:0006468,GO:0035556,GO:0043005,GO:0007399,GO:0016020,GO:0044295,GO:0045773,GO:0046872,GO:0004672,GO:0004674,GO:0004871,GO:0005524,GO:0005634,GO:0005737,GO:0016607,GO:0030027,GO:0030036,GO:0046982,GO:0031072,GO:0048471,GO:0032233,GO:0051444,GO:0051496	Golgi apparatus|cytosol|focal adhesion|protein phosphorylation|intracellular signal transduction|neuron projection|nervous system development|membrane|axonal growth cone|positive regulation of axon extension|metal ion binding|protein kinase activity|protein serine/threonine kinase activity|signal transducer activity|ATP binding|nucleus|cytoplasm|nuclear speck|lamellipodium|actin cytoskeleton orga…	rno04810,rno04666,rno04360	Regulation of actin cytoskeleton|Fc gamma R-mediated phagocytosis|Axon guidance
Hpcal1	4.91704e-96	0.796	0.246	8.45092e-92	-1.38899	0.599497	Up	ENSRNOG00000005492	protein_coding	hippocalcin-like 1	--	GO:0005509,GO:0016020	calcium ion binding|membrane	--	--
Ckmt1	9.53682e-50	0.996	0.832	1.63909e-45	0.109111	0.595729	Up	ENSRNOG00000014573	protein_coding	--	creatine kinase U-type, mitochondrial precursor	GO:0001822,GO:0004111,GO:0005524,GO:0005739,GO:0005743,GO:0007420,GO:0007519,GO:0021549,GO:0042803,GO:0043204,GO:0044289,GO:0048565	kidney development|creatine kinase activity|ATP binding|mitochondrion|mitochondrial inner membrane|brain development|skeletal muscle tissue development|cerebellum development|protein homodimerization activity|perikaryon|contact site|digestive tract development	rno00330	Arginine and proline metabolism
Bcat1	1.32703e-52	1	0.997	2.28077e-48	1.05644	0.595611	Up	ENSRNOG00000015514	protein_coding	branched chain amino acid transaminase 1	--	GO:0004084,GO:0005737,GO:0005739,GO:0005829,GO:0008150,GO:0009082,GO:0009083,GO:0009098,GO:0009099,GO:0042802,GO:0052654,GO:0052655,GO:0052656	branched-chain-amino-acid transaminase activity|cytoplasm|mitochondrion|cytosol|biological_process|branched-chain amino acid biosynthetic process|branched-chain amino acid catabolic process|leucine biosynthetic process|valine biosynthetic process|identical protein binding|L-leucine transaminase activity|L-valine transaminase activity|L-isoleucine transaminase activity	rno00270,rno00280,rno00290,rno00770	Cysteine and methionine metabolism|Valine, leucine and isoleucine degradation|Valine, leucine and isoleucine biosynthesis|Pantothenate and CoA biosynthesis
Glrb	1.05085e-88	0.895	0.372	1.80609e-84	-0.912321	0.592361	Up	ENSRNOG00000010199	protein_coding	glycine receptor, beta	--	GO:0005887,GO:0006811,GO:0007165,GO:0007218,GO:0016594,GO:0007268,GO:0016933,GO:0043005,GO:0043200,GO:0016934,GO:0043204,GO:0045202,GO:0045211,GO:0050877,GO:0050905,GO:0001964,GO:0051291,GO:0060012,GO:0004888,GO:0005230,GO:0005254,GO:0005515,GO:0005737,GO:0007340,GO:0007399,GO:0007601,GO:0007628,GO:0008144,GO:0016020,GO:0016021,GO:0016935,GO:0030054,GO:0030425,GO:0034220,GO:0060013,GO:0042391,GO:…	integral component of plasma membrane|ion transport|signal transduction|neuropeptide signaling pathway|glycine binding|chemical synaptic transmission|extracellularly glycine-gated ion channel activity|neuron projection|response to amino acid|extracellularly glycine-gated chloride channel activity|perikaryon|synapse|postsynaptic membrane|nervous system process|neuromuscular process|startle respons…	rno04080	Neuroactive ligand-receptor interaction
RGD1564664	2.97212e-113	0.873	0.283	5.10818e-109	-1.21179	0.592152	Up	ENSRNOG00000055564	protein_coding	similar to LOC387763 protein	--	--	--	--	--
Impdh1	1.5704e-125	0.947	0.344	2.69905e-121	-1.00703	0.591375	Up	ENSRNOG00000020032	protein_coding	inosine monophosphate dehydrogenase 1	--	GO:0006177,GO:0003677,GO:0006183,GO:0009409,GO:0003938,GO:0005575,GO:0005634,GO:0046651,GO:0005737,GO:0046872,GO:0055114,GO:0005829,GO:0000166,GO:0060041,GO:0003674,GO:0006164,GO:0003676	GMP biosynthetic process|DNA binding|GTP biosynthetic process|response to cold|IMP dehydrogenase activity|cellular_component|nucleus|lymphocyte proliferation|cytoplasm|metal ion binding|oxidation-reduction process|cytosol|nucleotide binding|retina development in camera-type eye|molecular_function|purine nucleotide biosynthetic process|nucleic acid binding	rno00230,rno00983	Purine metabolism|Drug metabolism - other enzymes
Elavl4	9.19715e-129	0.928	0.309	1.58071e-124	-1.14898	0.590903	Up	ENSRNOG00000023601	protein_coding	ELAV like neuron-specific RNA binding protein 4	--	GO:0042220,GO:0008306,GO:0003730,GO:0042788,GO:0016020,GO:0005515,GO:0043025,GO:0017091,GO:0005634,GO:0043488,GO:0005635,GO:0005737,GO:0005829,GO:0005856,GO:0007399,GO:0048813,GO:0030182,GO:0007568,GO:0030425,GO:0007612,GO:1900006,GO:0030426,GO:0003729,GO:1990090,GO:0031099,GO:0007626,GO:0034976	response to cocaine|associative learning|mRNA 3'-UTR binding|polysomal ribosome|membrane|protein binding|neuronal cell body|AU-rich element binding|nucleus|regulation of mRNA stability|nuclear envelope|cytoplasm|cytosol|cytoskeleton|nervous system development|dendrite morphogenesis|neuron differentiation|aging|dendrite|learning|positive regulation of dendrite development|growth cone|mRNA binding|…	--	--
Rab3a	4.19488e-49	1	0.909	7.20975e-45	0.454309	0.58963	Up	ENSRNOG00000019433	protein_coding	RAB3A, member RAS oncogene family	--	GO:0005886,GO:0006886,GO:0006904,GO:0007005,GO:0007274,GO:0007409,GO:0017157,GO:0008021,GO:0030324,GO:0030424,GO:0030742,GO:0031410,GO:0031489,GO:0048172,GO:0031630,GO:0048790,GO:0050808,GO:0050975,GO:0051021,GO:0051117,GO:0001669,GO:0051602,GO:0001671,GO:0061670,GO:0003016,GO:0098993,GO:0003924,GO:0005515,GO:0005525,GO:0005768,GO:0005829,GO:0008022,GO:0009306,GO:0009791,GO:0012505,GO:0015031,GO:…	plasma membrane|intracellular protein transport|vesicle docking involved in exocytosis|mitochondrion organization|neuromuscular synaptic transmission|axonogenesis|regulation of exocytosis|synaptic vesicle|lung development|axon|GTP-dependent protein binding|cytoplasmic vesicle|myosin V binding|regulation of short-term neuronal synaptic plasticity|regulation of synaptic vesicle fusion to presynapti…	rno04911,rno04721	Insulin secretion|Synaptic vesicle cycle
Rab6b	1.37147e-54	1	0.947	2.35715e-50	0.526225	0.588644	Up	ENSRNOG00000009198	protein_coding	RAB6B, member RAS oncogene family	--	GO:0005794,GO:0005829,GO:0006886,GO:0006890,GO:0006891,GO:0012505,GO:0031489,GO:0032482,GO:0042147,GO:0003924,GO:0005525	Golgi apparatus|cytosol|intracellular protein transport|retrograde vesicle-mediated transport, Golgi to ER|intra-Golgi vesicle-mediated transport|endomembrane system|myosin V binding|Rab protein signal transduction|retrograde transport, endosome to Golgi|GTPase activity|GTP binding	--	--
Epb41l3	2.40443e-63	0.998	0.831	4.1325e-59	0.0444162	0.585156	Up	ENSRNOG00000016724	protein_coding	erythrocyte membrane protein band 4.1-like 3	--	GO:0030913,GO:0005198,GO:0031032,GO:0005200,GO:0033270,GO:0005856,GO:0005886,GO:0005911,GO:0043217,GO:0007016,GO:0044224,GO:0008360,GO:0048812,GO:0014069,GO:0001558,GO:0071205,GO:0030673,GO:0002175,GO:0072659,GO:0030866,GO:0003779	paranodal junction assembly|structural molecule activity|actomyosin structure organization|structural constituent of cytoskeleton|paranode region of axon|cytoskeleton|plasma membrane|cell-cell junction|myelin maintenance|cytoskeletal anchoring at plasma membrane|juxtaparanode region of axon|regulation of cell shape|neuron projection morphogenesis|postsynaptic density|regulation of cell growth|pro…	--	--
Cpm	1.80584e-58	0.166	0.575	3.1037e-54	-1.46057	-0.591748	Down	ENSRNOG00000034134	protein_coding	carboxypeptidase M	--	GO:0006518,GO:0008270,GO:0009986,GO:0016485,GO:0004181,GO:0004185,GO:0005615	peptide metabolic process|zinc ion binding|cell surface|protein processing|metallocarboxypeptidase activity|serine-type carboxypeptidase activity|extracellular space	--	--
Mog	4.08316e-34	0.95	0.942	7.01773e-30	0.747865	-0.592793	Down	ENSRNOG00000000775	protein_coding	myelin oligodendrocyte glycoprotein	--	GO:0007155,GO:0007568,GO:0009897,GO:0009986,GO:0016021,GO:0033993,GO:0043209,GO:0045121,GO:0050776,GO:0050852,GO:0001817,GO:0051593,GO:0003674,GO:0005102	cell adhesion|aging|external side of plasma membrane|cell surface|integral component of membrane|response to lipid|myelin sheath|membrane raft|regulation of immune response|T cell receptor signaling pathway|regulation of cytokine production|response to folic acid|molecular_function|signaling receptor binding	--	--
Slc14a1	5.22095e-42	0.182	0.534	8.97324e-38	-1.37664	-0.592911	Down	ENSRNOG00000016753	protein_coding	solute carrier family 14 (urea transporter), member 1	--	GO:0015840,GO:0005730,GO:0016323,GO:0005886,GO:0043231,GO:0005887,GO:0006833,GO:0071918,GO:0015204,GO:0015265,GO:0005372	urea transport|nucleolus|basolateral plasma membrane|plasma membrane|intracellular membrane-bounded organelle|integral component of plasma membrane|water transport|urea transmembrane transport|urea transmembrane transporter activity|urea channel activity|water transmembrane transporter activity	--	--
Ctxn1	1.14734e-63	0.123	0.527	1.97194e-59	-1.70978	-0.593794	Down	ENSRNOG00000001057	protein_coding	cortexin 1	--	GO:0007417,GO:0016021	central nervous system development|integral component of membrane	--	--
Rida	4.54927e-52	0.407	0.806	7.81883e-48	-0.338372	-0.594104	Down	ENSRNOG00000005437	protein_coding	reactive intermediate imine deaminase A homolog	--	GO:1904013,GO:0043167,GO:0005737,GO:0046914,GO:0005759,GO:0050680,GO:0005777,GO:0005829,GO:0007420,GO:0016892,GO:0017148,GO:0070314,GO:0019239,GO:0090502,GO:1901565,GO:0030324,GO:0033993,GO:0001822,GO:1902074,GO:0036041,GO:0005634,GO:1904012,GO:0042803	xenon atom binding|ion binding|cytoplasm|transition metal ion binding|mitochondrial matrix|negative regulation of epithelial cell proliferation|peroxisome|cytosol|brain development|endoribonuclease activity, producing 3'-phosphomonoesters|negative regulation of translation|G1 to G0 transition|deaminase activity|RNA phosphodiester bond hydrolysis, endonucleolytic|organonitrogen compound catabolic …	--	--
Gjb1	2.99823e-52	0.991	0.933	5.15305e-48	0.50437	-0.594829	Down	ENSRNOG00000003746	protein_coding	gap junction protein, beta 1	--	GO:1905867,GO:0005886,GO:0005921,GO:0005922,GO:0007154,GO:0015868,GO:0016021,GO:0016328,GO:0042803,GO:0005243,GO:0051259,GO:0005737,GO:0055085,GO:0005783	epididymis development|plasma membrane|gap junction|connexin complex|cell communication|purine ribonucleotide transport|integral component of membrane|lateral plasma membrane|protein homodimerization activity|gap junction channel activity|protein complex oligomerization|cytoplasm|transmembrane transport|endoplasmic reticulum	--	--
Slc48a1	3.77526e-50	0.998	0.979	6.48854e-46	0.619442	-0.598288	Down	ENSRNOG00000053196	protein_coding	solute carrier family 48 member 1	--	GO:0015232,GO:0015886,GO:0016021,GO:0020037,GO:0005765,GO:0005886,GO:0010008	heme transporter activity|heme transport|integral component of membrane|heme binding|lysosomal membrane|plasma membrane|endosome membrane	--	--
S100a1	1.24047e-46	0.912	0.926	2.132e-42	0.443248	-0.602189	Down	ENSRNOG00000012410	protein_coding	S100 calcium binding protein A1	--	GO:0044548,GO:0005634,GO:0048306,GO:0005737,GO:0051000,GO:0005829,GO:0008016,GO:0016529,GO:0030018,GO:0031430,GO:0031672,GO:0051117,GO:0031674,GO:1901387,GO:0042802,GO:1903672,GO:0042803,GO:0000122,GO:0005509,GO:0043005,GO:0005515	S100 protein binding|nucleus|calcium-dependent protein binding|cytoplasm|positive regulation of nitric-oxide synthase activity|cytosol|regulation of heart contraction|sarcoplasmic reticulum|Z disc|M band|A band|ATPase binding|I band|positive regulation of voltage-gated calcium channel activity|identical protein binding|positive regulation of sprouting angiogenesis|protein homodimerization activit…	--	--
Jpt2	2.60153e-57	0.267	0.688	4.47125e-53	-0.828788	-0.603624	Down	ENSRNOG00000024661	protein_coding	--	RecName: Full=Jupiter microtubule associated homolog 2; AltName: Full=Hematological and neurological expressed 1-like protein; Short=HN1-like protein	GO:0005634,GO:0005737	nucleus|cytoplasm	--	--
Plp1	5.25593e-26	1	1	9.03337e-22	2.44716	-0.606526	Down	ENSRNOG00000002419	protein_coding	proteolipid protein 1	--	GO:0043209,GO:0022010,GO:0005886,GO:0048469,GO:0031175,GO:0005887,GO:0061564,GO:0042552,GO:0006954,GO:0007229,GO:0008366,GO:0010001,GO:0010628,GO:0042759,GO:0014002,GO:0042802,GO:0019911,GO:0005198	myelin sheath|central nervous system myelination|plasma membrane|cell maturation|neuron projection development|integral component of plasma membrane|axon development|myelination|inflammatory response|integrin-mediated signaling pathway|axon ensheathment|glial cell differentiation|positive regulation of gene expression|long-chain fatty acid biosynthetic process|astrocyte development|identical prot…	--	--
Ugt8	2.2899e-26	1	0.988	3.93565e-22	1.34352	-0.606576	Down	ENSRNOG00000009345	protein_coding	UDP glycosyltransferase 8	--	GO:0007010,GO:0008194,GO:0008489,GO:0015020,GO:0016021,GO:0030913,GO:0042552,GO:0043231,GO:0047263,GO:0048812,GO:0002175,GO:0006682,GO:0006688	cytoskeleton organization|UDP-glycosyltransferase activity|UDP-galactose:glucosylceramide beta-1,4-galactosyltransferase activity|glucuronosyltransferase activity|integral component of membrane|paranodal junction assembly|myelination|intracellular membrane-bounded organelle|N-acylsphingosine galactosyltransferase activity|neuron projection morphogenesis|protein localization to paranode region of …	rno00565,rno00600	Ether lipid metabolism|Sphingolipid metabolism
Padi2	4.87397e-34	0.724	0.855	8.37689e-30	0.101479	-0.610103	Down	ENSRNOG00000007574	protein_coding	peptidyl arginine deiminase 2	--	GO:0070100,GO:0030520,GO:0004668,GO:1901624,GO:0035327,GO:0005509,GO:0005634,GO:1990830,GO:0005737,GO:0010848,GO:0036413,GO:0018101,GO:0036414,GO:0048096,GO:0030331	negative regulation of chemokine-mediated signaling pathway|intracellular estrogen receptor signaling pathway|protein-arginine deiminase activity|negative regulation of lymphocyte chemotaxis|transcriptionally active chromatin|calcium ion binding|nucleus|cellular response to leukemia inhibitory factor|cytoplasm|regulation of chromatin disassembly|histone H3-R26 citrullination|protein citrullinatio…	--	--
Adamts4	1.23373e-58	0.26	0.688	2.12041e-54	-0.893513	-0.613385	Down	ENSRNOG00000003538	protein_coding	ADAM metallopeptidase with thrombospondin type 1 motif, 4	--	GO:0004222,GO:0005578,GO:0005615,GO:0006508,GO:0008237,GO:0016607,GO:0042742,GO:0002020,GO:0044691,GO:0046872	metalloendopeptidase activity|proteinaceous extracellular matrix|extracellular space|proteolysis|metallopeptidase activity|nuclear speck|defense response to bacterium|protease binding|tooth eruption|metal ion binding	--	--
Aplp1	4.57289e-33	1	0.993	7.85943e-29	1.6377	-0.613631	Down	ENSRNOG00000020851	protein_coding	amyloid beta precursor like protein 1	--	GO:0071874,GO:0006378,GO:0106072,GO:0006417,GO:0008201,GO:0016020,GO:0016021,GO:0030198,GO:0030900,GO:0031694,GO:0031695,GO:0031696,GO:0042802,GO:0005515,GO:0046914,GO:0005794,GO:0048471,GO:0005886	cellular response to norepinephrine stimulus|mRNA polyadenylation|negative regulation of adenylate cyclase-activating G-protein coupled receptor signaling pathway|regulation of translation|heparin binding|membrane|integral component of membrane|extracellular matrix organization|forebrain development|alpha-2A adrenergic receptor binding|alpha-2B adrenergic receptor binding|alpha-2C adrenergic rece…	--	--
Pcsk6	3.94031e-52	0.162	0.552	6.77221e-48	-1.52314	-0.615725	Down	ENSRNOG00000011526	protein_coding	proprotein convertase subtilisin/kexin type 6	--	GO:0048406,GO:0016486,GO:0005615,GO:0007354,GO:0007368,GO:0008201,GO:0031012,GO:0009100,GO:0032902,GO:0009986,GO:0004175,GO:0032940,GO:0004252,GO:0016485	nerve growth factor binding|peptide hormone processing|extracellular space|zygotic determination of anterior/posterior axis, embryo|determination of left/right symmetry|heparin binding|extracellular matrix|glycoprotein metabolic process|nerve growth factor production|cell surface|endopeptidase activity|secretion by cell|serine-type endopeptidase activity|protein processing	--	--
Scrg1	2.51424e-43	0.429	0.795	4.32122e-39	-0.240152	-0.615975	Down	ENSRNOG00000013228	protein_coding	stimulator of chondrogenesis 1	--	GO:0044306,GO:0097168,GO:0005576,GO:0005737,GO:0005794	neuron projection terminus|mesenchymal stem cell proliferation|extracellular region|cytoplasm|Golgi apparatus	--	--
Tmsb10	5.96842e-117	1	1	1.02579e-112	1.966	-0.623554	Down	ENSRNOG00000042499	protein_coding	thymosin, beta 10	--	GO:0005737,GO:0005856,GO:0007015,GO:0007286,GO:0030036,GO:0031941,GO:0042989,GO:0003785	cytoplasm|cytoskeleton|actin filament organization|spermatid development|actin cytoskeleton organization|filamentous actin|sequestering of actin monomers|actin monomer binding	--	--
Fgfr2	8.22285e-51	0.37	0.771	1.41326e-46	-0.482147	-0.6277	Down	ENSRNOG00000016374	protein_coding	fibroblast growth factor receptor 2	--	GO:0048701,GO:0048730,GO:0048755,GO:0048762,GO:0050673,GO:0050678,GO:0050679,GO:0060449,GO:0050680,GO:0060463,GO:0051150,GO:0060484,GO:0051781,GO:0060501,GO:0060512,GO:0060523,GO:0060527,GO:0070372,GO:0060529,GO:0070374,GO:0060595,GO:0060601,GO:0071300,GO:0071560,GO:0090263,GO:0003416,GO:0004709,GO:0004713,GO:0004714,GO:0004871,GO:0004888,GO:0005007,GO:0005938,GO:0007267,GO:0007275,GO:0007409,GO:…	embryonic cranial skeleton morphogenesis|epidermis morphogenesis|branching morphogenesis of a nerve|mesenchymal cell differentiation|epithelial cell proliferation|regulation of epithelial cell proliferation|positive regulation of epithelial cell proliferation|bud elongation involved in lung branching|negative regulation of epithelial cell proliferation|lung lobe morphogenesis|regulation of smooth…	rno04014,rno04015,rno04010,rno04151,rno04144,rno04550,rno04810,rno05200,rno05230,rno05226,rno05215,rno01521	Ras signaling pathway|Rap1 signaling pathway|MAPK signaling pathway|PI3K-Akt signaling pathway|Endocytosis|Signaling pathways regulating pluripotency of stem cells|Regulation of actin cytoskeleton|Pathways in cancer|Central carbon metabolism in cancer|Gastric cancer|Prostate cancer|EGFR tyrosine kinase inhibitor resistance
Gng8	2.89872e-50	0.247	0.647	4.98202e-46	-0.965193	-0.628072	Down	ENSRNOG00000016701	protein_coding	G protein subunit gamma 8	--	GO:0007399,GO:0035176,GO:0043584,GO:0071444,GO:0004871,GO:0005834,GO:0007186	nervous system development|social behavior|nose development|cellular response to pheromone|signal transducer activity|heterotrimeric G-protein complex|G-protein coupled receptor signaling pathway	rno04014,rno04371,rno04151,rno04062,rno04926,rno04724,rno04727,rno04725,rno04728,rno04726,rno04723,rno04713,rno05200,rno05032,rno05034,rno05167	Ras signaling pathway|Apelin signaling pathway|PI3K-Akt signaling pathway|Chemokine signaling pathway|Relaxin signaling pathway|Glutamatergic synapse|GABAergic synapse|Cholinergic synapse|Dopaminergic synapse|Serotonergic synapse|Retrograde endocannabinoid signaling|Circadian entrainment|Pathways in cancer|Morphine addiction|Alcoholism|Kaposi's sarcoma-associated herpesvirus infection
Ramp3	6.80259e-42	0.204	0.57	1.16916e-37	-1.30733	-0.628944	Down	ENSRNOG00000053766	protein_coding	receptor (G protein-coupled) activity modifying protein 3	--	GO:0005886,GO:0006816,GO:0006886,GO:0007186,GO:0007189,GO:0030816,GO:0008277,GO:0030819,GO:0008565,GO:0031623,GO:0032870,GO:0033138,GO:0043235,GO:1903078,GO:0045892,GO:1903143,GO:0046982,GO:1903440,GO:1905665,GO:1990410,GO:0001525,GO:0001605,GO:0001664,GO:0001921,GO:0005622,GO:0005764,GO:0009986,GO:0010628,GO:0010739,GO:0010942,GO:0015026,GO:0051897,GO:0070374,GO:0015031,GO:0071392,GO:0072659,GO:…	plasma membrane|calcium ion transport|intracellular protein transport|G-protein coupled receptor signaling pathway|adenylate cyclase-activating G-protein coupled receptor signaling pathway|positive regulation of cAMP metabolic process|regulation of G-protein coupled receptor protein signaling pathway|positive regulation of cAMP biosynthetic process|protein transporter activity|receptor internaliz…	rno04270	Vascular smooth muscle contraction
C1ql1	2.33549e-47	0.158	0.527	4.01401e-43	-1.50782	-0.640433	Down	ENSRNOG00000002963	protein_coding	complement C1q like 1	--	GO:0016322,GO:0043083,GO:0044301,GO:0061743,GO:0098793,GO:0099558,GO:0005102,GO:0005581,GO:0005737	neuron remodeling|synaptic cleft|climbing fiber|motor learning|presynapse|maintenance of synapse structure|signaling receptor binding|collagen trimer|cytoplasm	--	--
Ppp1r14a	8.26132e-48	1	0.973	1.41987e-43	0.940516	-0.641041	Down	ENSRNOG00000020676	protein_coding	protein phosphatase 1, regulatory (inhibitor) subunit 14A	--	GO:0032515,GO:0035304,GO:0035690,GO:0042325,GO:0004864,GO:0004865,GO:0005737	negative regulation of phosphoprotein phosphatase activity|regulation of protein dephosphorylation|cellular response to drug|regulation of phosphorylation|protein phosphatase inhibitor activity|protein serine/threonine phosphatase inhibitor activity|cytoplasm	rno04270	Vascular smooth muscle contraction
C1qb	3.66282e-47	0.996	0.898	6.29528e-43	0.388221	-0.652087	Down	ENSRNOG00000012749	protein_coding	complement C1q B chain	--	GO:0005615,GO:0006955,GO:0006958,GO:0007420,GO:0007568,GO:0010033,GO:0042803,GO:0045087,GO:0048839,GO:0003674,GO:0005581,GO:0051384,GO:0005602	extracellular space|immune response|complement activation, classical pathway|brain development|aging|response to organic substance|protein homodimerization activity|innate immune response|inner ear development|molecular_function|collagen trimer|response to glucocorticoid|complement component C1 complex	rno04610,rno05322,rno05020,rno05133,rno05150,rno05142	Complement and coagulation cascades|Systemic lupus erythematosus|Prion diseases|Pertussis|Staphylococcus aureus infection|Chagas disease (American trypanosomiasis)
Nkd1	4.81957e-52	0.322	0.731	8.2834e-48	-0.614609	-0.655113	Down	ENSRNOG00000014293	protein_coding	naked cuticle homolog 1	--	GO:0030165,GO:0030178,GO:0045732,GO:0090090,GO:1901231,GO:1901233,GO:2000096,GO:0000159,GO:0005509,GO:0005737	PDZ domain binding|negative regulation of Wnt signaling pathway|positive regulation of protein catabolic process|negative regulation of canonical Wnt signaling pathway|positive regulation of non-canonical Wnt signaling pathway via JNK cascade|negative regulation of convergent extension involved in axis elongation|positive regulation of Wnt signaling pathway, planar cell polarity pathway|protein p…	rno04310,rno04390	Wnt signaling pathway|Hippo signaling pathway
Hspa2	4.05179e-47	0.998	0.984	6.96381e-43	0.562602	-0.655242	Down	ENSRNOG00000006472	protein_coding	heat shock protein family A member 2	--	GO:0005829,GO:0005886,GO:0006986,GO:0007140,GO:0007141,GO:0007275,GO:0007283,GO:0036128,GO:0007286,GO:0042026,GO:0009408,GO:0042623,GO:0043209,GO:0044183,GO:0051082,GO:0051085,GO:0000795,GO:0001673,GO:0001934,GO:0005515,GO:0005524,GO:0005634,GO:0005737,GO:0009409,GO:0009986,GO:0010971,GO:0016192,GO:0016887,GO:0019899,GO:0031072,GO:0051787,GO:0032781,GO:0051861,GO:0034605,GO:0070194,GO:0034620,GO:…	cytosol|plasma membrane|response to unfolded protein|male meiotic nuclear division|male meiosis I|multicellular organism development|spermatogenesis|CatSper complex|spermatid development|protein refolding|response to heat|ATPase activity, coupled|myelin sheath|protein binding involved in protein folding|unfolded protein binding|chaperone cofactor-dependent protein refolding|synaptonemal complex|m…	rno03040,rno04141,rno04010,rno04144,rno04612,rno04915,rno04213,rno05134,rno05162,rno05164,rno05169,rno05145	Spliceosome|Protein processing in endoplasmic reticulum|MAPK signaling pathway|Endocytosis|Antigen processing and presentation|Estrogen signaling pathway|Longevity regulating pathway - multiple species|Legionellosis|Measles|Influenza A|Epstein-Barr virus infection|Toxoplasmosis
S100b	1.75107e-82	1	1	3.00957e-78	2.12411	-0.659633	Down	ENSRNOG00000001295	protein_coding	S100 calcium binding protein B	--	GO:0060291,GO:0048168,GO:0031643,GO:0005515,GO:0071456,GO:0048306,GO:0042802,GO:0005615,GO:2001015,GO:0048471,GO:0042803,GO:0005634,GO:0048708,GO:0005737,GO:0007611,GO:0050786,GO:0043025,GO:0007613,GO:0043065,GO:0008270,GO:0050806,GO:0043123,GO:0001726,GO:0051384,GO:0044548,GO:0008284,GO:0005102,GO:0051597,GO:0048156,GO:0008360,GO:0005509	long-term synaptic potentiation|regulation of neuronal synaptic plasticity|positive regulation of myelination|protein binding|cellular response to hypoxia|calcium-dependent protein binding|identical protein binding|extracellular space|negative regulation of skeletal muscle cell differentiation|perinuclear region of cytoplasm|protein homodimerization activity|nucleus|astrocyte differentiation|cyto…	--	--
Tmem125	1.11005e-48	0.291	0.692	1.90785e-44	-0.784561	-0.659876	Down	ENSRNOG00000006924	protein_coding	transmembrane protein 125	--	GO:0003674,GO:0005575,GO:0008150	molecular_function|cellular_component|biological_process	--	--
Lgals3	2.31853e-21	1	0.912	3.98486e-17	0.591522	-0.663396	Down	ENSRNOG00000010645	protein_coding	lectin, galactoside-binding, soluble, 3	--	GO:0005634,GO:0005681,GO:0005737,GO:0005743,GO:0030198,GO:0030246,GO:0005886,GO:0030593,GO:0006397,GO:0030855,GO:0031012,GO:0045806,GO:0048029,GO:0034988,GO:0048030,GO:0048245,GO:0048246,GO:0001501,GO:1902041,GO:0001772,GO:0050785,GO:1903769,GO:0050860,GO:0002548,GO:2000521,GO:2001189,GO:0005576,GO:2001200,GO:0005578,GO:2001237,GO:0005615,GO:0007165,GO:0008284,GO:0008380,GO:0009897,GO:0009986,GO:…	nucleus|spliceosomal complex|cytoplasm|mitochondrial inner membrane|extracellular matrix organization|carbohydrate binding|plasma membrane|neutrophil chemotaxis|mRNA processing|epithelial cell differentiation|extracellular matrix|negative regulation of endocytosis|monosaccharide binding|Fc-gamma receptor I complex binding|disaccharide binding|eosinophil chemotaxis|macrophage chemotaxis|skeletal s…	--	--
Wscd1	1.00086e-52	0.475	0.859	1.72018e-48	-0.0275352	-0.664302	Down	ENSRNOG00000007869	protein_coding	WSC domain containing 1	--	GO:0008146,GO:0016021	sulfotransferase activity|integral component of membrane	--	--
Slain1	1.10213e-50	0.385	0.785	1.89423e-46	-0.350756	-0.665301	Down	ENSRNOG00000024125	protein_coding	SLAIN motif family, member 1	--	--	--	--	--
Enpp6	1.25985e-50	0.247	0.654	2.1653e-46	-0.979924	-0.666252	Down	ENSRNOG00000009660	protein_coding	ectonucleotide pyrophosphatase/phosphodiesterase 6	--	GO:0005886,GO:0006629,GO:0008081,GO:0008889,GO:0016042,GO:0019695,GO:0031225,GO:0047390,GO:0005576	plasma membrane|lipid metabolic process|phosphoric diester hydrolase activity|glycerophosphodiester phosphodiesterase activity|lipid catabolic process|choline metabolic process|anchored component of membrane|glycerophosphocholine cholinephosphodiesterase activity|extracellular region	rno00565	Ether lipid metabolism
Pbx3	9.40374e-63	0.269	0.717	1.61622e-58	-0.81871	-0.680071	Down	ENSRNOG00000022162	protein_coding	PBX homeobox 3	Homeobox	GO:0005634,GO:0005667,GO:0006366,GO:0007585,GO:0008344,GO:0021516,GO:0043565,GO:0045944,GO:0048666,GO:0000980,GO:0001205,GO:0002087	nucleus|transcription factor complex|transcription by RNA polymerase II|respiratory gaseous exchange|adult locomotory behavior|dorsal spinal cord development|sequence-specific DNA binding|positive regulation of transcription by RNA polymerase II|neuron development|RNA polymerase II distal enhancer sequence-specific DNA binding|transcriptional activator activity, RNA polymerase II distal enhancer …	rno05202	Transcriptional misregulation in cancers
Csf1	3.9072e-62	0.136	0.563	6.7153e-58	-1.64675	-0.68283	Down	ENSRNOG00000018659	protein_coding	colony stimulating factor 1	--	GO:0005615,GO:0005886,GO:0006954,GO:0007169,GO:0030225,GO:0008083,GO:0030278,GO:0030316,GO:0008283,GO:0030335,GO:0032270,GO:0045651,GO:0032946,GO:0045657,GO:0045672,GO:0045860,GO:0046579,GO:0001503,GO:0048471,GO:0001954,GO:0002158,GO:0048873,GO:0003006,GO:0005125,GO:0005157,GO:0008284,GO:0010469,GO:0010628,GO:0010744,GO:0010759,GO:0038145,GO:0040018,GO:0016021,GO:0042476,GO:0042488,GO:0042802,GO:…	extracellular space|plasma membrane|inflammatory response|transmembrane receptor protein tyrosine kinase signaling pathway|macrophage differentiation|growth factor activity|regulation of ossification|osteoclast differentiation|cell proliferation|positive regulation of cell migration|positive regulation of cellular protein metabolic process|positive regulation of macrophage differentiation|positiv…	rno04014,rno04015,rno04010,rno04668,rno04151,rno04060,rno04640,rno04380,rno05323	Ras signaling pathway|Rap1 signaling pathway|MAPK signaling pathway|TNF signaling pathway|PI3K-Akt signaling pathway|Cytokine-cytokine receptor interaction|Hematopoietic cell lineage|Osteoclast differentiation|Rheumatoid arthritis
Mag	2.30664e-40	1	0.991	3.96443e-36	1.4055	-0.692455	Down	ENSRNOG00000021023	protein_coding	myelin-associated glycoprotein	--	GO:0007399,GO:0010977,GO:0016021,GO:0019901,GO:0022010,GO:0043220,GO:0030246,GO:0030517,GO:0043524,GO:0031643,GO:0045121,GO:0045665,GO:0048711,GO:0071260,GO:0097453,GO:0098742,GO:0005102,GO:0005515,GO:0005737,GO:0005886,GO:0005887,GO:0007155,GO:0033270,GO:0033691,GO:0035749,GO:1905576,GO:0042803,GO:0043209,GO:0043218	nervous system development|negative regulation of neuron projection development|integral component of membrane|protein kinase binding|central nervous system myelination|Schmidt-Lanterman incisure|carbohydrate binding|negative regulation of axon extension|negative regulation of neuron apoptotic process|positive regulation of myelination|membrane raft|negative regulation of neuron differentiation|p…	rno04514	Cell adhesion molecules (CAMs)
Aqp4	3.21442e-47	1	0.997	5.52462e-43	1.16545	-0.695123	Down	ENSRNOG00000016043	protein_coding	aquaporin 4	--	GO:0007565,GO:0007605,GO:0009314,GO:0009897,GO:0009925,GO:0010574,GO:0030315,GO:0015250,GO:0031253,GO:0032691,GO:0032715,GO:0032991,GO:0033554,GO:0034220,GO:0071346,GO:0042383,GO:0071347,GO:0042538,GO:0071354,GO:0042802,GO:0071392,GO:0005515,GO:0005737,GO:0005886,GO:0005887,GO:0005911,GO:0006833,GO:0015267,GO:0015288,GO:0015670,GO:0016020,GO:0016021,GO:0016323,GO:0046930,GO:0050891,GO:0030104,GO:…	female pregnancy|sensory perception of sound|response to radiation|external side of plasma membrane|basal plasma membrane|regulation of vascular endothelial growth factor production|T-tubule|water channel activity|cell projection membrane|negative regulation of interleukin-1 beta production|negative regulation of interleukin-6 production|protein-containing complex|cellular response to stress|ion …	rno04976,rno04962	Bile secretion|Vasopressin-regulated water reabsorption
Hapln2	4.86241e-32	0.698	0.882	8.35702e-28	0.296271	-0.696137	Down	ENSRNOG00000018870	protein_coding	hyaluronan and proteoglycan link protein 2	--	GO:0005540,GO:0005578,GO:0007155,GO:0007417,GO:0008065,GO:0085029,GO:0001501,GO:0005201	hyaluronic acid binding|proteinaceous extracellular matrix|cell adhesion|central nervous system development|establishment of blood-nerve barrier|extracellular matrix assembly|skeletal system development|extracellular matrix structural constituent	--	--
Agpat4	2.83956e-71	0.991	0.921	4.88035e-67	0.43715	-0.699813	Down	ENSRNOG00000017731	protein_coding	1-acylglycerol-3-phosphate O-acyltransferase 4	--	GO:0016021,GO:0016024,GO:0016746,GO:0042171,GO:0003841,GO:0005741,GO:0006644	integral component of membrane|CDP-diacylglycerol biosynthetic process|transferase activity, transferring acyl groups|lysophosphatidic acid acyltransferase activity|1-acylglycerol-3-phosphate O-acyltransferase activity|mitochondrial outer membrane|phospholipid metabolic process	rno00561,rno00564,rno04072	Glycerolipid metabolism|Glycerophospholipid metabolism|Phospholipase D signaling pathway
Fam107a	6.38939e-29	0.098	0.365	1.09814e-24	-2.08512	-0.703225	Down	ENSRNOG00000033261	protein_coding	family with sequence similarity 107, member A	--	GO:0016607,GO:0043005,GO:0001558,GO:0005634	nuclear speck|neuron projection|regulation of cell growth|nucleus	--	--
Gjc2	4.29777e-40	0.608	0.887	7.38658e-36	0.227557	-0.710183	Down	ENSRNOG00000038328	protein_coding	gap junction protein, gamma 2	--	GO:0055085,GO:0005921,GO:0070447,GO:1903763,GO:0005922,GO:0007267,GO:0007420,GO:0009636,GO:0010628,GO:1904427,GO:0010644,GO:1990769,GO:0016021,GO:2000134,GO:0033270,GO:0043025,GO:0001932,GO:0043204,GO:0003674,GO:0043209,GO:0005243	transmembrane transport|gap junction|positive regulation of oligodendrocyte progenitor proliferation|gap junction channel activity involved in cell communication by electrical coupling|connexin complex|cell-cell signaling|brain development|response to toxic substance|positive regulation of gene expression|positive regulation of calcium ion transmembrane transport|cell communication by electrical …	--	--
Myrf	1.5778e-47	0.462	0.83	2.71177e-43	-0.184944	-0.71446	Down	ENSRNOG00000028274	protein_coding	myelin regulatory factor	NDT80/PhoG	GO:0032286,GO:0005634,GO:0042802,GO:0005654,GO:0005737,GO:0005794,GO:0043565,GO:0005829,GO:0045893,GO:0014003,GO:0048709,GO:0022010,GO:0003677,GO:0003700,GO:0031643	central nervous system myelin maintenance|nucleus|identical protein binding|nucleoplasm|cytoplasm|Golgi apparatus|sequence-specific DNA binding|cytosol|positive regulation of transcription, DNA-templated|oligodendrocyte development|oligodendrocyte differentiation|central nervous system myelination|DNA binding|DNA binding transcription factor activity|positive regulation of myelination	--	--
Rasgrp3	3.1217e-61	0.265	0.712	5.36527e-57	-0.815042	-0.725335	Down	ENSRNOG00000032703	protein_coding	RAS guanyl releasing protein 3	--	GO:0005509,GO:0005575,GO:0005737,GO:0007265,GO:0008150,GO:0017016,GO:0019900,GO:0032045,GO:0043087,GO:0043547,GO:0046872,GO:0003674,GO:0048471,GO:0005088,GO:0005096	calcium ion binding|cellular_component|cytoplasm|Ras protein signal transduction|biological_process|Ras GTPase binding|kinase binding|guanyl-nucleotide exchange factor complex|regulation of GTPase activity|positive regulation of GTPase activity|metal ion binding|molecular_function|perinuclear region of cytoplasm|Ras guanyl-nucleotide exchange factor activity|GTPase activator activity	rno04014,rno04015,rno04010,rno04662,rno05200	Ras signaling pathway|Rap1 signaling pathway|MAPK signaling pathway|B cell receptor signaling pathway|Pathways in cancer
Mlc1	1.0903e-50	0.987	0.966	1.8739e-46	0.731029	-0.748824	Down	ENSRNOG00000032871	protein_coding	megalencephalic leukoencephalopathy with subcortical cysts 1	--	GO:0051259,GO:0032388,GO:0016021,GO:0005764,GO:0055037,GO:0034220,GO:0016192,GO:0005768,GO:0071397,GO:0044877,GO:0016323,GO:0072584,GO:0005769,GO:0005783,GO:0005886,GO:0045121,GO:0016324,GO:0005901,GO:0047484,GO:0030136,GO:0005911,GO:0048471,GO:0031410,GO:0008565,GO:0005216,GO:0015031,GO:0005737	protein complex oligomerization|positive regulation of intracellular transport|integral component of membrane|lysosome|recycling endosome|ion transmembrane transport|vesicle-mediated transport|endosome|cellular response to cholesterol|protein-containing complex binding|basolateral plasma membrane|caveolin-mediated endocytosis|early endosome|endoplasmic reticulum|plasma membrane|membrane raft|apic…	--	--
AABR07066379.1	1.49213e-52	0.241	0.658	2.56453e-48	-0.964656	-0.751659	Down	ENSRNOG00000048686	protein_coding	--	rCG43589, partial	--	--	--	--
Cdkn1c	1.21898e-56	0.184	0.608	2.09506e-52	-1.24	-0.756026	Down	ENSRNOG00000059500	protein_coding	cyclin-dependent kinase inhibitor 1C	--	GO:0050680,GO:0030511,GO:0001890,GO:0055123,GO:0033673,GO:0004860,GO:0060065,GO:0035264,GO:0004861,GO:0060669,GO:0005515,GO:0005634,GO:0005737,GO:0007050,GO:0042326,GO:0007096,GO:0071514,GO:0042551,GO:0007568,GO:0071901,GO:0043010,GO:0016301,GO:1902746,GO:0044877,GO:0016310,GO:0000122,GO:1904030,GO:0045892,GO:0030099,GO:0001501,GO:0045893,GO:0030325,GO:0001822	negative regulation of epithelial cell proliferation|positive regulation of transforming growth factor beta receptor signaling pathway|placenta development|digestive system development|negative regulation of kinase activity|protein kinase inhibitor activity|uterus development|multicellular organism growth|cyclin-dependent protein serine/threonine kinase inhibitor activity|embryonic placenta morph…	rno04110	Cell cycle
Tf	2.33095e-107	1	1	4.00621e-103	1.93207	-0.761145	Down	ENSRNOG00000030625	protein_coding	transferrin	--	GO:0005769,GO:0005770,GO:0005785,GO:0005905,GO:0006826,GO:0006879,GO:0016021,GO:0006915,GO:0016324,GO:0006953,GO:0030139,GO:0007015,GO:0030316,GO:0031232,GO:0031410,GO:0031643,GO:0071281,GO:0031982,GO:0071320,GO:0034986,GO:0071372,GO:0042327,GO:1900390,GO:1990459,GO:1990712,GO:2000147,GO:0001666,GO:0005047,GO:0005525,GO:0005576,GO:0005604,GO:0005615,GO:0005622,GO:0005768,GO:0007257,GO:0008198,GO:…	early endosome|late endosome|signal recognition particle receptor complex|clathrin-coated pit|iron ion transport|cellular iron ion homeostasis|integral component of membrane|apoptotic process|apical plasma membrane|acute-phase response|endocytic vesicle|actin filament organization|osteoclast differentiation|extrinsic component of external side of plasma membrane|cytoplasmic vesicle|positive regul…	rno04066,rno04216,rno04978	HIF-1 signaling pathway|Ferroptosis|Mineral absorption
Ptgds	1.77321e-72	1	1	3.04762e-68	1.80511	-0.764051	Down	ENSRNOG00000015550	protein_coding	prostaglandin D2 synthase	--	GO:0045187,GO:0004667,GO:0005501,GO:0048471,GO:0005504,GO:0005576,GO:0005615,GO:0051384,GO:2000255,GO:0005635,GO:0005791,GO:0001516,GO:0005794,GO:0031965	regulation of circadian sleep/wake cycle, sleep|prostaglandin-D synthase activity|retinoid binding|perinuclear region of cytoplasm|fatty acid binding|extracellular region|extracellular space|response to glucocorticoid|negative regulation of male germ cell proliferation|nuclear envelope|rough endoplasmic reticulum|prostaglandin biosynthetic process|Golgi apparatus|nuclear membrane	rno00590	Arachidonic acid metabolism
Apoe	5.81765e-68	1	1	9.9988e-64	2.12322	-0.771108	Down	ENSRNOG00000018454	protein_coding	apolipoprotein E	--	GO:0033344,GO:0033700,GO:0034361,GO:0034365,GO:0034372,GO:0034362,GO:0034374,GO:0034375,GO:0042157,GO:0034380,GO:0042158,GO:0042159,GO:0042311,GO:0043025,GO:0042627,GO:0043407,GO:0043524,GO:0005102,GO:0043537,GO:0005319,GO:0051651,GO:0046889,GO:0043691,GO:0055088,GO:0005543,GO:0055089,GO:0046911,GO:0060228,GO:0005794,GO:0046983,GO:0005576,GO:0048156,GO:0005615,GO:0072358,GO:0060999,GO:0005874,GO:…	cholesterol efflux|phospholipid efflux|very-low-density lipoprotein particle|discoidal high-density lipoprotein particle|very-low-density lipoprotein particle remodeling|low-density lipoprotein particle|low-density lipoprotein particle remodeling|high-density lipoprotein particle remodeling|lipoprotein metabolic process|high-density lipoprotein particle assembly|lipoprotein biosynthetic process|l…	rno04979,rno05010	Cholesterol metabolism|Alzheimer's disease
Cdk18	2.01173e-48	0.4	0.79	3.45757e-44	-0.315147	-0.784854	Down	ENSRNOG00000008137	protein_coding	cyclin-dependent kinase 18	--	GO:0004693,GO:0005524,GO:0005634,GO:0005737,GO:0006468,GO:0004674	cyclin-dependent protein serine/threonine kinase activity|ATP binding|nucleus|cytoplasm|protein phosphorylation|protein serine/threonine kinase activity	--	--
Fth1	4.85789e-177	1	1	8.34926e-173	2.3858	-0.895975	Down	ENSRNOG00000022619	protein_coding	ferritin heavy chain 1	--	GO:0055114,GO:0005515,GO:0060547,GO:0005575,GO:0097286,GO:0005737,GO:0005739,GO:0006879,GO:0006880,GO:0006955,GO:0008199,GO:0008285,GO:0044754,GO:0004322,GO:0048147,GO:0005506	oxidation-reduction process|protein binding|negative regulation of necrotic cell death|cellular_component|iron ion import|cytoplasm|mitochondrion|cellular iron ion homeostasis|intracellular sequestering of iron ion|immune response|ferric iron binding|negative regulation of cell proliferation|autolysosome|ferroxidase activity|negative regulation of fibroblast proliferation|iron ion binding	rno04216,rno04217,rno04978	Ferroptosis|Necroptosis|Mineral absorption
Gfap	2.90594e-82	1	1	4.99443e-78	1.91589	-0.903989	Down	ENSRNOG00000002919	protein_coding	glial fibrillary acidic protein	--	GO:1904714,GO:0051580,GO:0031102,GO:0005200,GO:0060020,GO:0042802,GO:0005515,GO:0060252,GO:0042995,GO:0005622,GO:0060291,GO:0005737,GO:0005882,GO:0009611,GO:0043209,GO:0010625,GO:0097386,GO:0044297,GO:0010977,GO:0097449,GO:0045103,GO:0014002,GO:0045109,GO:0016020,GO:0005178,GO:0097450,GO:0019900,GO:0005198,GO:0098574,GO:0045111,GO:0030198	regulation of chaperone-mediated autophagy|regulation of neurotransmitter uptake|neuron projection regeneration|structural constituent of cytoskeleton|Bergmann glial cell differentiation|identical protein binding|protein binding|positive regulation of glial cell proliferation|cell projection|intracellular|long-term synaptic potentiation|cytoplasm|intermediate filament|response to wounding|myelin …	rno04630	Jak-STAT signaling pathway
Fabp7	4.92023e-43	1	0.988	8.45639e-39	0.825885	-0.934919	Down	ENSRNOG00000000814	protein_coding	fatty acid binding protein 7	--	GO:0005737,GO:0005911,GO:0021846,GO:0022008,GO:0042995,GO:0043025,GO:0044297,GO:0050673,GO:0060134,GO:0071944,GO:0001964,GO:0005504,GO:0005634	cytoplasm|cell-cell junction|cell proliferation in forebrain|neurogenesis|cell projection|neuronal cell body|cell body|epithelial cell proliferation|prepulse inhibition|cell periphery|startle response|fatty acid binding|nucleus	rno03320	PPAR signaling pathway
Mt1	4.41206e-71	1	0.846	7.58301e-67	0.300238	-0.974862	Down	ENSRNOG00000038047	protein_coding	metallothionein 1	--	GO:0071276,GO:0010273,GO:0005634,GO:0043524,GO:0071280,GO:0045926,GO:0005737,GO:0071294,GO:0005764,GO:0005829,GO:0006875,GO:0046686,GO:0006882,GO:0046872,GO:0007263,GO:0048471,GO:0008270,GO:0003674,GO:0050794,GO:0010043,GO:0005507,GO:0071247,GO:0005575	cellular response to cadmium ion|detoxification of copper ion|nucleus|negative regulation of neuron apoptotic process|cellular response to copper ion|negative regulation of growth|cytoplasm|cellular response to zinc ion|lysosome|cytosol|cellular metal ion homeostasis|response to cadmium ion|cellular zinc ion homeostasis|metal ion binding|nitric oxide mediated signal transduction|perinuclear regio…	rno04978	Mineral absorption
Cxcl14	2.09895e-60	0.998	0.806	3.60746e-56	0.372707	-1.0573	Down	ENSRNOG00000011984	protein_coding	C-X-C motif chemokine ligand 14	--	GO:0006955,GO:0007267,GO:0008009,GO:0045662,GO:0048839,GO:0060326,GO:2000503,GO:0005576,GO:0005794	immune response|cell-cell signaling|chemokine activity|negative regulation of myoblast differentiation|inner ear development|cell chemotaxis|positive regulation of natural killer cell chemotaxis|extracellular region|Golgi apparatus	rno04060,rno04062	Cytokine-cytokine receptor interaction|Chemokine signaling pathway
Klk6	2.76281e-91	1	0.976	4.74844e-87	1.07516	-1.07466	Down	ENSRNOG00000031927	protein_coding	kallikrein related-peptidase 6	--	GO:0005737,GO:0006508,GO:0008233,GO:0010975,GO:0045745,GO:0070997,GO:0004252,GO:0005575,GO:0005576	cytoplasm|proteolysis|peptidase activity|regulation of neuron projection development|positive regulation of G-protein coupled receptor protein signaling pathway|neuron death|serine-type endopeptidase activity|cellular_component|extracellular region	--	--
Mt2A	6.29984e-54	0.928	0.837	1.08275e-49	0.388853	-1.08105	Down	ENSRNOG00000043098	protein_coding	metallothionein 2A	--	GO:0045926,GO:0006882,GO:0046870,GO:0048143,GO:0007263,GO:0008144,GO:0008270,GO:0048471,GO:0071294,GO:0010273,GO:0035690,GO:0005575,GO:0036016,GO:0005634,GO:0036018,GO:0005737	negative regulation of growth|cellular zinc ion homeostasis|cadmium ion binding|astrocyte activation|nitric oxide mediated signal transduction|drug binding|zinc ion binding|perinuclear region of cytoplasm|cellular response to zinc ion|detoxification of copper ion|cellular response to drug|cellular_component|cellular response to interleukin-3|nucleus|cellular response to erythropoietin|cytoplasm	rno04978	Mineral absorption
Apod	2.37906e-145	1	1	4.08889e-141	2.20438	-1.13456	Down	ENSRNOG00000048273	protein_coding	apolipoprotein D	--	GO:0005737,GO:0005783,GO:0006006,GO:0006629,GO:0030425,GO:0042246,GO:0006869,GO:0042308,GO:0007420,GO:0042493,GO:0043025,GO:0071638,GO:0048471,GO:1900016,GO:2000098,GO:0000302,GO:2000405,GO:0003674,GO:0005576,GO:0005615,GO:0005622,GO:0007568,GO:0010642,GO:0014012,GO:0015485,GO:0048662,GO:0022626,GO:0048678,GO:0051895,GO:0060588	cytoplasm|endoplasmic reticulum|glucose metabolic process|lipid metabolic process|dendrite|tissue regeneration|lipid transport|negative regulation of protein import into nucleus|brain development|response to drug|neuronal cell body|negative regulation of monocyte chemotactic protein-1 production|perinuclear region of cytoplasm|negative regulation of cytokine production involved in inflammatory re…	--	--
Sema4d	2.17607e-77	0.991	0.938	3.74001e-73	0.778161	-1.14991	Down	ENSRNOG00000013679	protein_coding	semaphorin 4D	--	GO:0071526,GO:0045668,GO:0030335,GO:0004888,GO:0048672,GO:0031344,GO:0005102,GO:1900220,GO:0048814,GO:0038023,GO:0005615,GO:0048843,GO:0005886,GO:0005887,GO:0007162,GO:0038191,GO:0008360,GO:0050731,GO:0010693,GO:0050732,GO:0042802,GO:0014068,GO:0050772,GO:0043547,GO:0030215,GO:0000122,GO:0050919,GO:0043931,GO:0001755,GO:0070486,GO:0045499,GO:0001934	semaphorin-plexin signaling pathway|negative regulation of osteoblast differentiation|positive regulation of cell migration|transmembrane signaling receptor activity|positive regulation of collateral sprouting|regulation of cell projection organization|signaling receptor binding|semaphorin-plexin signaling pathway involved in bone trabecula morphogenesis|regulation of dendrite morphogenesis|signa…	rno04360	Axon guidance
Lcat	4.82478e-52	0.263	0.676	8.29235e-48	-0.70391	-1.22506	Down	ENSRNOG00000019573	protein_coding	lecithin cholesterol acyltransferase	--	GO:0090107,GO:0042158,GO:0034372,GO:0004623,GO:0042632,GO:0005615,GO:0034375,GO:0006644,GO:0043691,GO:0006656,GO:0008203,GO:0034435,GO:0030301,GO:0046470,GO:0034186,GO:0004607,GO:0046688,GO:0042157,GO:0034364,GO:0051384	regulation of high-density lipoprotein particle assembly|lipoprotein biosynthetic process|very-low-density lipoprotein particle remodeling|phospholipase A2 activity|cholesterol homeostasis|extracellular space|high-density lipoprotein particle remodeling|phospholipid metabolic process|reverse cholesterol transport|phosphatidylcholine biosynthetic process|cholesterol metabolic process|cholesterol e…	rno00564,rno04979	Glycerophospholipid metabolism|Cholesterol metabolism
