# Supplementary material for: In situ tissue profile of rat trigeminal nerve in trigeminal neuralgia using spatial transcriptome sequencing
Source: Int J Surg. 2024 Jan 25;110(3):1463–74. doi: 10.1097/JS9.0000000000001110 (PMC10942187; doi:10.1097/JS9.0000000000001110)
Supplement: SUPPLEMENTARY MATERIAL [file js9-110-1463-s007.xlsx]

## Sheet: Sheet1
Module 1	Module 2	Module 3	Module 4	Module 5	Module 6	Module 7	Module 8	Module 9
Tfb1m	Nup43	Sash1	Lrp11	Arg1	Tph1	Map7	Grm1	Sdha
Cldn20	Lats1	Vta1	Pcmt1	Vip	LOC100134871	Hint3	AABR07000398.1	RGD1308544
Clptm1	Katna1	Rps12	Stxbp5	Meis3	LOC689064	Echdc1	Mpc1	Lix1
Mia	Ginm1	Sgk1	Plagl1	Itpkc	Hbb	Irx1	Ndufa3	Epn1
Prx	Ppil4	Dynlt1	Fuca2	Hamp	Ahsp	Srd5a1	Usp29	Brsk1
Fcgbp	Tab2	LOC108348175	Pex3	Ptpn5	AC134224.1	Agpat4	Hspb6	Atp1a3
Plekhg2	Samd5	Sft2d1	Aig1	Csrp3	Ifit1bl	Hiatl3	Slc7a10	Cox6b1
Igflr1	Rab32	Rnaset2	Hivep2	Aen	S100a8	Ttyh1	Rlbp1	Uqcrb
Fxyd1	Shprh	Rps9	Reps1	Cckbr	S100a9	Dact3	Fam181b	Kcnc3
Fxyd3	Fbxo30	Rps5	Ccdc28a	Eif4g2	AABR07060872.1	Gng8	Bccip	Kcnj11
Gas2	Utrn	Rpl28	Hebp2	Gal	Ybx3	Sirt2	AC134224.3	Abcc8
Svip	Stx11	Snrpd2	Arfgef3	Ankrd1	Cd52	Ech1	Pygm	Kcnc1
Il16	Sf3b5	Apoc1	Perp	Dhfr	Rhd	Ppp1r14a	Zfp91	Slc6a5
Acer3	Ltv1	Rps19	Pex7	Pcsk1	Alas2	Aplp1	Slc1a1	Gabra5
Dgat2	Adgrg6	Rps16	Hbs1l	Sprr1a	Rsad2	Psenen	Opalin	Pak1
P2ry2	Cited2	Hnrnpl	Aldh8a1	Ptgfrn	Ighm	Mag	Paip1	Relt
Cavin3	Heca	Tyrobp	LOC100360791	Camk2d	Pabpc1	Usf2	Nadk2	Ndufab1
Cyb5r2	Abracl	Dpy19l3	Tmem200a	Cacna2d1	Camp	Rhpn2	Cmbl	Cox8b
Chp2	Ifngr1	Rps11	Stx7	LOC100912228	Ngp	Klk6	Car2	Gal3st3
Slx1b	Mtfr2	LOC100360087	Tbpl1	Reg3b	Ibsp	Lrrc4b	Ca3	Rasgrp2
Gdpd3	Ptprk	Rpl18	Clvs2	Slc43a3	Srrm2	Josd2	Rpl22l1	Macrod1
Ptpre	Lama2	Mcee	Tpd52l1	Pmepa1	Hba-a3	Dbp	Sec62	Cox8a
Ptdss2	Arhgap18	Tjp1	Hddc2	Padi3	Hba-a2	Tsg101	Ndufc1	Asah2
Taldo1	Epb41l2	Selenos	Hey2	Tmsb15b2	Hba-a2.1	Luzp2	Il12a	Ppp1r3c
Osbpl5	AABR07000658.2	Rgma	Ncoa7	Rhoq	LOC24906	Nipa1	Gucy1b1	Ndufb8
Pla2g16	Med23	Rps17	Kiaa0408L	Ucn	Alox15	Mtmr10	LOC100910284	Ina
Cntf	Enpp3	Sh3gl3	Soga3	Sdc1	Lgals5	Pcsk6	Npr1	LOC103693430
Il33	Enpp1	Rps3	Exoc3	Alkal2	Slfn4	Slco3a1	Ahcyl1	Cox7c
Arhgap19	Ccn2	Spcs2	Ube2ql1	Lgmn	Slc4a1	Pex11a	Gstm5	Hapln1
Sfrp5	Slc18b1	Rpl27a	Nsun2	LOC500712	Gh1	Hddc3	S1pr1	Btf3
Bloc1s2	LOC100910237	Tmem9b	AABR07001064.1	Tmprss6	Bnip3l	Btbd1	Etnppl	Ndufs4
Sema4g	Slc2a12	Cd81	Adcy2	Smagp	Defa5	Stard5	Grm3	Mab21l1
Rhobtb3	Cenpw	Tmem134	AABR07001099.2	Ptpn9	Np4	Arnt2	Nxph1	Sptssb
Sema5a	Rspo3	Fau	Akap12	PCOLCE2	RatNP-3b	Fah	Hipk2	Gria2
Pmp2	Rnf146	Ubxn1	Armt1	Crisp3	AABR07034739.1	Picalm	Hoxa2	Sv2a
Ppm1l	Mrpl36	Fth1	AABR07001382.1	Cryba2	AY172581.17	Ndufc2	Tril	Ankrd34a
Paqr6	AC094217.1	Blnk	Rgs17	Ecel1		Thrsp	Cyp26b1	Olfm3
S100a3	Ccdc127	Scd2	Tmem242	Pde6b		Plekhb1	Sfxn5	Smarcd3
S100a6	Pdcd6	Rps23	Zdhhc14	Wdr1		Rhog	Iqsec1	Srpk2
Sema6c	Slc9a3	Serinc5	Sytl3	Il24		Dennd5a	Slc6a1	Steap2
Cers2	Brd9	Arsb	RGD1560015	Atp2b4		Ampd3	Timp4	Sdhaf3
Inka2	Trip13	Hexb	Sod2	Ccl2		Gprc5b	Rpl32	Cttnbp2
Prss12	Nkd2	Erbin	Acat2	Stac2		Uqcrc2	Slc25a18	Tmem229a
Papss1	Slc12a7	Fabp4	Tcp1	Tgm1		Slc5a11	Apold1	Lrrc4
Ppa2	Clptm1l	Cyp7b1	Fgfr1op	Gadd45g		Cox6a2	Slco1c1	LOC103689922
Ddah1	Lpcat1	Dnajc19	Rps6ka2	Gpat4		Fgfr2	Bmyc	Bola3
Fgl2	Ice1	Serp1	AABR07001591.1	Nrip1		Mapk1ip1	Slc4a10	AABR07073038.1
Cav2	Med10	Ssr3	Dact2	Rcan1		Jakmip3	Gad1	Grip2
Cav1	Tent4a	Rps3a	Wdr27	Setd4		Nkx6-2	Fjx1	Cntn6
Akr1b1	Fastkd3	Rps27	LOC100125364	Mx2		Scgb1c1	Slc1a2	Tuba8
Ephb6	Mtrr	LOC685963	Dll1	Il13ra1		Cdkn1c	Pax6	Iqsec3
Snca	Ppp1r14c	Cd53	Fam120b	Misp3		Chka	Nnat	Gapdh
Anxa4	Plekhg1	Cnn3	Psmb1	Smad1		Gstp1	Tnnc2	Fam163b
Mgll	Mthfd1l	Rpl34	Pdcd2	Hsd17b8		NEWGENE-1310680	Phactr3	Scn1a
Cfap100	Zbtb2	LOC108349548	Ppp2r1a	LOC102549726		Cfl1	Fndc5	C1qtnf4
Gxylt2	Rmnd1	Pon2	Leng1	AABR07044631.2		Tm7sf2	Extl1	Chst1
Mfap5	Fbxo5	LOC689574	Tfpt	Vgf		Snx15	Camk2n1	Syt13
Cd9	Mtrf1l	Cbx3	Cacng7	Cldn4		Arl2	AC141489.1	Slc20a1
Cdkn1b	AABR07001432.1	Suclg2	Prkcg	RGD1306556		Myrf	AC120594.1	Plcb4
Aif1l	Cnksr3	Ptms	Myadm			Psat1	Ca6	Lamp5
Cobll1	AABR07001435.1	LOC684988	Ube2m			Aldh1a1	Ndufb11	Nrsn2
Rapsn	Scaf8	Rpl12	Zfp418			Kank1	MGC109340	Defb24
Secisbp2l	Arid1b	Mvb12b	Zfp954			Vldlr	Htr2c	Slc32a1
Mal	Synj2	Rpl35	Peg3			Scd	Apln	Slc13a3
AABR07054189.1	Gtf2h5	Fmnl2	Fiz1			Borcs7	Igsf1	Gnas.1
Psmf1	Tmem181	Commd9	LOC684270			Adgrv1	Pnck	Hrh3
Dusp15	Ezr	Ldlrad3	Ube2s			Edil3	Ppp1cb	Chrna4
Pdrg1	Tagap	Cat	Tmem150b			Hmgcr	Slc30a3	AABR07046628.1
Snta1	Fndc1	Eif3m	Hspbp1			Mccc2	Rab10	Penk
RGD1563354	Wtap	Zfyve19	Ppp6r1			Depdc1b	Ntsr2	Ndufb6
Tmem189	Acat2l1	Serf2	Tmem86b			Hmgcs1	Id2	Adgrb2
Sbspon	Mrpl18	B2m	Syt5			Slc1a3	Nova1	Sh2d5
Asph	Pnldc1	Pcna	Dnaaf3			Cldn11	Coch	Ajap1
Slc44a1	Igf2r	Snx5	Ppp1r12c			Slc7a11	Slc24a4	Mmel1
Ctnnal1	Slc22a2	Eif2s2	Rdh13			Spart	Oaz1	Gabrd
Txn1	Map3k4	Rps21	LOC103689961			Rnf13	Chpt1	Arhgef9
Hacd4	T2	Sumo4	Napa			Ift80	Wnt7b	Tceal5
Kank4	Smoc2	Rps20	Sae1			Trim59	Mettl7a	Rnf128
Tspan1	Thbs2	Anp32b	Tmem160			Schip1	B3gat1	Slc25a5
Ptprf	Phf10	Gng10	Arhgap35			Tmem144	Ntm	LOC108348144
Cldn19	Ermard	Atp6v1g1	Ap2s1			Hapln2	Tecta	Gria3
Sdc3	Tbp	Rps6	Ptgir			Gpatch4	Rcn2	RGD1561327
Ptpru	Chd1	Leprot	Calm3			Arhgef2	Sema7a	Gphn
Tmem50a	Riok2	Plpp3	Ppp5c			Snapin	Mapk6	Atp6v1d
Ncmap	LOC100365363	Tmem59	Mypop			S100a1	Apobec2	Galnt16
Pla2g5	Zfp54	Rps8	Irf2bp1			S100a16	Rpl37	Cyp46a1
Maob	AABR07001896.1	Elovl1	Sympk			Ctss	Nppc	Begain
Itm2a	Zfp52	Ybx1	Qpctl			Ciart	Efhd1	Ckb
Drp2	AABR07001902.1	Laptm5	Eml2			Ca14	Slc4a4	AC128207.1
Hspa2	Zfp40	Hmgn2	Vasp			Phgdh	AABR07015729.1	Nxph4
Fut8	Lilrb2	Ftl1	Rtn2			Tspan2	Rab28	Uqcrb.1
Reep6	Lilrb3l	Fuca1	Ercc1			Rap1a	Ablim2	Cox6c
Ndufa7	Mboat7l1	C1qb	Klc3			Csf1	Ppia	Zfpm2
Gas2l3	Tsen34l1	C1qc	Mark4			Gstm1	Meis1	Samd12
Ndrg1	Cnot3	C1qa	Ppp1r37			Sort1	Lypd1	Ndufb9
Rhpn1	Prpf31	Slc2a5	Gemin7			Stxbp3	Glul	Adcy8
Mpst	LOC103691005	Vamp3	Tomm40			Plppr5	Mpc2	Efr3a
Lgals1	Mzf1	LOC100360057	Nectin2			Abcd3	Sdhc	Cyp11b3
Kdelr3	Chmp2a	Slc35a2	Bcam			LOC691807	Atp1a2	Ly6h
Fam83f	Trim28	Rps4x	Cblc			Usp53	Hsd11b1	Pvalb
Desi1	Zbtb45	Magt1	Ceacam16			Ugt8	Rpl30	Ndufa6
Prr5	AABR07002065.2	LOC100909548	Zfp180			Sh3glb1	Rpl26	Nell2
LOC108351584	Zfp128	Rpl36al	Zfp428			Clca1	Rnasek	Ccdc65
Syce3	Zfp110	LOC100361854	Rabac1			St6galnac3	LOC102553190	Cox14
Col2a1	Zfp329	LOC103692785	Grik5			Rpe65	Ca4	Zfp385a
Ddn	LOC100365062	Lamp2	Dedd2			Cyp51	Sgca	Gria4
Dhh	Zfp772	Cetn2	Gsk3a			Ptprz1	Lsm12	Nrgn
Tuba1c	Aurkc	LOC100360413	Pafah1b3			Gpr37	Kcnj16	Sdhd
Nr4a1	Zfp28	Rpl10	Tmem145			Hibadh	Btbd17	Timm8b
Krt5	Zfp667	Ssr4	Megf8			Chn2	AC130970.1	Elmod1
Col5a3	Zfp444	Slc6a8	Lipe			Adcyap1r1	Bmp4	Acsbg1
Slc44a2	Zfp787	Eif3h	Dmac2			Gng12	Gjb6	Tspan3
Tmem205	Ccdc106	Epas1	B3gnt8			Rnf181	LOC498555	Rpp25
Fxyd6	Zfp865	Ost4	Bckdha			Eva1a	Cldn10	Rasgrf1
Hspb2	Zfp524	Laptm4a	Exosc5			Tgfa	Dzip1	Morf4l1
Cryab	Zfp579	Rps7	Tmem91			Hdac11	Id4	Mras
Gldn	Ssc5d	Rps10l1	B9d2			Aldh1l1	Gpld1	Camkv
Mlip	Nat14	LOC108351482	Ccdc97			Prickle2	Gad2	Plcl2
Filip1	Zfp628	Erh	Cd177			2023-03-08	Itih3	Tomm6
Pcbp4	Isoc2b	Ptgr2	Egln2			Wnk1	Ndufa13	Bend6
Sema3b	Shisa7	Aldh6a1	Rab4b			Ninj2	Agpat5	Chst10
Dag1	AABR07071876.1	Npc2	RGD1560854			Art4	Jam2	Hspe1
Dclk3	Cox6b2	Tmed10	Sptbn4			Mgst1	Lsamp	Ndufb3
Cmtm6	Kmt5c	Pld4	Pld3			Tprn	Ndufb4	Ndufs1
Cyp39a1	Tnnt1	Pacs2	RGD1307554			Abca2	Irx3	Slc4a3
Col9a1	Lilrb4	Rpl32.1	Ttc9b			Ptgds	Cbln1	Epha4
Sema4c	Cdc42ep5	Naca	Map3k10			Phyhd1	Kcng4	Ndufv2
Itm2c	Leng9	Gamt	AABR07002784.1			AABR07051431.1	Ank3	Tmem200c
Evi5	Leng8	Rps28	Psmc4			Ralgps1	Actb	Dipk1a
Ephx4	Lig1	Appl2	Med29			Pbx3	Grifin	Paqr3
Nudt9	LOC103690015	Hsp90b1	Supt5h			Gsn	Msi1	Alb
Hsd17b11	Rpl9	LOC100362027	Timm50			Ermn	AY172581.9	Cabp7
Art3	Nop53	Zfp706	Selenov			Ccdc148	AY172581.3	Vwc2
Sfi1	Ehd2	H3f3c	Mrps12			Pkp4	AY172581.24	Ugp2
Smtn	Bicra	Fbxo32	Sars2			Cd302	AY172581.14	Acyp2
Emid1	Kptn	Rac2	Nfkbib			Prr5l	Mt-nd1	Inhbb
Dbnl	Dhx34	Micall1	Dpf1			Fibin	AY172581.21	Ptpn4
Phlda3	C5ar1	Polr2f	Eif3k			Emc7	AY172581.15	Tmem163
Myoc	Inafm1	Rpl3	Ryr1			Tyro3	Mt-nd2	Klhdc8a
Mpz	Ccdc9	Rbx1	Psmd8			Gatm	AY172581.18	Brinp3
Cd48	Zc3h4	Zc3h7b	Tbcb			Sema6d	Mt-co1	AC127084.5
Cadm3	Slc1a5	RGD1304694	LOC108348111			Eid1	AY172581.12	Pcp4l1
Disp1	Fkrp	Twf1	Lrfn3			Sirpa	Mt-co2	Esrrg
Snn	Strn4	Tmbim6	Lin37			Ddrgk1	AY172581.1	Lamb3
Emp2	Prkd2	Bin2	U2af1l4			Atrn	Mt-atp8	Abat
Bricd5	Ccdc8	Atp5mc2	Fxyd7			Smox	Mt-atp6	AABR07029198.1
Slc9a3r2	Pglyrp1	Gpr84	Scn1b			Prnp	Mt-co3	Gng13
Npw	Ccdc61	Dnm2	Gpi			Rassf2	AY172581.5	Dusp1
Pank3	Dmpk	Jam3	Kctd15			Pak7	Mt-nd3	Gabra6
LOC103693323	Fbxo46	Rps25	Chst8			Dstn	Mt-nd4l	Acsl6
Slc36a2	Gpr4	Ppp2r1b	Syne4			Cst3	Mt-nd4	Fgf11
Mprip	AABR07002674.1	Rplp1	Clip3			Bcl2l1	AY172581.23	Rabep1
Tekt3	Cd3eap	Ppib	Lrp3			Tp53inp2	Mt-nd5	Spns2
Pmp22	Ercc2	Eef1a1	Nudt19			Acss2	Mt-nd6	Tlcd1
Rnf167	Exoc3l2	Myo6	Ankrd27			Matn4	Mt-cyb	AC141969.1
Ctns	Bloc1s3	Anapc13	Tshz3			Dbndd2	AY172581.8	Mpp3
Glod4	Trappc6a	Gnai2	Ccne1			Bcas1	AY172581.2	Fn3k
Mmp28	Clasrp	Rhoa	Pop4			Vapb		Thrb
Eif1	Relb	Tma7	Vstm2b			Birc7		Thtpa
Rprml	Apoc4	Map4	Etfb			Ppdpf		AABR07018064.1
Abca8a	Apoe	Cmtm7	Fv1			Vxn		Cap2
Kif19	Bcl3	Snrpe	RGD1309036			Adhfe1		Adtrp
Caskin2	Pvr	Ccr5	Syt3			St18		Aldh5a1
Itgb4	Zfp112	AABR07066180.1	Aspdh			Rgs20		Ogdhl
Timp2	AABR07002683.1	Rpl36	Emc10			Ggh		Plvap
Metrnl	Zfp111	Rpl31	Myh14			Chmp5		Hapln4
Gng2	Zfp61	Map4k4	Atf5			Nudt2		Zmat4
Flnb	Kcnn4	Sumo1	Ap2a1			AABR07048040.1		Coprs
Wdfy2	Smg9	Rpl37a	Cpt1c			Ccdc107		Atp13a4
Cnmd	Plaur	Tmbim1	Scaf1			Tmeff1		Plaat1
Mboat1	Cadm4	Serpine2	Nosip			Tmem38b		Sst
Epdr1	Xrcc1	AABR07068161.1	Slc17a7			Frrs1l		Impact
Kif5b	Zfp575	Pde6d	Trpm4			Lpar1		Bin1
Prkcq	Ethe1	2023-09-02	Ppfia3			Bspry		Mapk4
Tkt	Arhgef1	Anxa3	Lin7b			Hdhd3		Myo5b
Ncoa4	Zfp574	LOC100364457	Gys1			LOC500475		RGD1308601
Slc27a1	Pou2f2	Med28	Rasip1			Whrn		Atp5f1a
Nek1	Erf	Lap3	Sphk2			Ptprd		Car7
AABR07026112.1	Cic	Sec61g	Sult2b1			Efcab14		Tecr
Fnta	Ceacam1	Plek	Tmem143			Prdx1		Rps10
Col4a1	Tgfb1	Rps27a.1	Nomo1			Slc6a9		Adarb1
Mrap	Hnrnpul1	Dbi	Sergef			RGD1305347		Zfp365
Mrps6	Axl	Csrp1	Ldha			Tmem125		Lmtk2
Clcn2	Cyp2s1	Aldh9a1	Mrgprx3			Slc2a1		Fzd9
Arvcf	AABR07002768.1	Fcgr2b	Zdhhc13			Macf1		Zbed5
Lims2	Cyp2t1	Fcgr3a	Htatip2			RGD1559909		Atp2a2
Ecscr	Snrpa	Fcer1g	Prmt3			Marcksl1		Crybb1
Hbegf	Coq8b	AABR07021871.1	Nell1			Stx12
Arhgef37	Numbl	Litaf	Slc17a6			Stmn1
St8sia5	Ltbp4	Rps2	Nipa2			Padi2
Cyb5a	Shkbp1	Metrn	Herc2			Nmnat1
Mmp15	Blvrb	Npm1	LOC100912195			Ctnnbip1
Pllp	Sertad3	Specc1	Ube3a			Tmem52
Cdh1	Sertad1	Tnfsf13	Ndn			Tmem88b
Crispld2	Hipk4	Tmem256	Apba2			Tspan7
Slc7a5	AABR07071891.2	Kif1c	Lysmd4			Hsd17b10
Trappc2l	AABR07071891.1	Aspa	Lrrc28			Gpm6b
Sult5a1	AABR07002774.1	LOC100360841	Synm			Piga
Kcnk1	Fbl	Rpl23a	Mctp2			Tmem47
Egfl8	Dyrk1b	Spag5.1	AC126641.1			Gjb1
AABR07044388.2	Pak4	Rpl23	Mrpl46			Klhl4
LOC294154	Gmfg	Rpl19	Mrps11			Plp1
Egr2	Samd4b	Stard3	Abhd2			G6pd
Pbld1	Paf1	Rab5c	Polg			Bcap31
Sowahc	Zfp36	Rpl27	Mesp2			Cript
Fig4	AABR07002792.2	Anapc11	Ap3s2			Rasgrp3
Cd99	Rinl	Rpl15	Arpin			Drc1
Arpc1a	Actn4	Fam107a	Ngrn			Rhob
Dynll1	LOC100909725	Fermt2	Vps33b			Lratd1
	LOC103690068	Itm2b	Unc45a			Ywhaq
	Spint2	Tpt1	Wdr73			Egln3
	Sipa1l3	Ctsl	Nmb			Sptssa
	Zfp84	Golm1	Cpeb1			Fntb
	Map4k1	Cxcl14	Ap3b2			Plekhh1
	Fam98c	Tifab	Ramac			Entpd5
	Catsperg	LOC306766	LOC100363116			Ccdc88c
	Zfp82	Ly86	Tm6sf1			Prima1
	Zfp566	Stard3nl	F8a1			Rapgef5
	Zfp260.1	Mt1	Vbp1			Tle6
	Zfp382	Commd3	Folh1			Gng7
	Polr2i	Apbb1ip	Tmem135			Plpp2
	Hcst	Rps24	Me3			Cyp4f1
	Nfkbid	Zcchc24	Sytl2			2023-03-02
	Proser3	Selenok	Tmem126b			LOC100910996
	Kmt2b	Spcs1	Dlg2			Tmcc3
	Rbm42	Klhl2	Ankrd42			Cpm
	Tmem147	Arhgef10	Kctd21			Avpr1a
	Sbsn	Rpl24	Aqp11			Rida
	Lsr	Igsf11	Capn5			Ncald
	Fxyd5	Pak2	Mogat2			Enpp2
	Lgi4	Meltf	Map6			Mtss1
	Gramd1a	Apod	Gdpd5			Sqle
	Pdcd2l	LOC108348287	Arrb1			LOC680875
	RGD1308428	Tmed7	Neu3			Tst
	AABR07002945.2	Hsd17b4	Chrdl2			Mlc1
	Lsm14a	Gramd2b	Kcne3			Sbf1
	LOC687508	Rps14	Pgm2l1			Tmem117
	Cebpg	Csf1r	Ppme1			Rapgef3
	Cebpa	Rpl17	Mrpl48			Slc48a1
	Gpatch1	Arl2bp	Rab6a			Gpd1
	LOC687679	AABR07042821.1	Stard10			Galnt6
	Faap24	Lpcat2	Pde2a			S1pr5
	Cep89	Lcat	Clpb			Elavl3
	Slc7a9	Tsnax	Anapc15			Dpy19l1
	Zfp507	Atat1	LOC100361543			St3gal4
	RGD1562402	Ddr1	Stim1			Fez1
	Zfp536	Aif1	Apbb1			Hepacam
	Uri1	Rps18	Hpx			Sc5d
	LOC690000	Rpl10a	Trim3			Grik4
	Plekhf1	Cstb	Timm10b			Ncam1
	AABR07003176.1	Itgb2	Mrpl17			Dixdc1
	Nkg7	Cabcoco1	Ric3			Exph5
	Siglec5	Reep3	Lmo1			Acat1
	LOC102546648	Fyn	Nrip3			Ubl7
	Ctu1	Snapc2	Tmem41b			Larp6
	Clec11a	Rpl21.3	Ipo7			Snx1
	Fam71e1	Sbds	Ctr9			Aqp9
	Mybpc2	Tmed2	Galnt18			Tex9
	Pold1	Aldh2	Dkk3			LOC100360828
	Nr1h2	Erp29	Micalcl			Hmgn3
	Napsa	Rpl6	Btbd10			Me1
	AABR07071905.1	Rplp0	Psma1			Tf
	Vrk3	Tmem119	Calca			Bfsp2
	Nup62		Calcb			Ppm1m
	Il4i1		Arl6ip1			Slc38a3
	Tbc1d17		Coq7			Clasp2
	Akt1s1		Gde1			Mobp
	Pnkp		Ccp110			Myrip
	Ptov1		Knop1.1			AABR07066379.1
	Med25		Lyrm1			C3
	Fuz		Crym			Tubb4a
	Prmt1		Cdr2			Enpp4
	Bcl2l12		Hs3st2			Enpp5
	Irf3		Usp31			Pla2g7
	Rras		Cog7			LOC108348061
	Prr12		Gga2			Lmbrd1
	Prrg2		Dctn5			LOC100365697
	Rcn3		Cacng3			RGD1310819
	Fcgrt		Lcmt1			Pou3f3
	Rpl13a		Gtf3c1			RGD1305645
	Flt3lg		Xpo6			LOC685203
	Aldh16a1		Rabep2			Plcl1
	Pih1d1		Tufm			Trak2
	Tead2		Bola2			Acsl3
	Cd37		Coro1a			Agap1
	Hrc		Mapk3			Neu4
	Snrnp70		Ypel3			Fgfrl1
	Lhb		Aldoa			Sparcl1
	Ruvbl2		Tlcd3b			Enoph1
	Bax		Kctd13			Ccni
	Nucb1		Asphd1			Scarb2
	Ppp1r15a		Sez6l2			Sgcb
	Plekha4		Cdipt			Grxcr1
	Bcat2		Prrt2			Klhl5
	Ca11		Tbc1d10b			Arap2
	Cyth2		Zfp771			Hs3st1
	Grwd1		Znf768			Mrfap1
	Kdelr1		AABR07005779.1			Gal3st1
	Emp3		Phkg2			Ramp3
	Abcc6		Stx1b			Ddc
	LOC691143		Kat8			Cfap36
	Saa4		Tgfb1i1			Phlpp1
	Gtf2h1		Rgs10			Slc45a3
	Tmem86a		Bag3			Cdk18
	Nav2		Inpp5f			Tmcc2
	Tubgcp5		RGD1305014			Dstyk
	Cyfip1		Ikzf5			Nfasc
	Atp10a		Plpp4			Pik3c2b
	Klf13		Cpxm2			Chi3l1
	Fan1		Oat			Gpr37l1
	Mphosph10		Lhpp			Prdx6
	Snrpa1		Zranb1			Uap1
	Chsy1		Uros			Adamts4
	Lrrk1		Fank1			Pfdn2
	Aldh1a3		LOC100302465			Pea15
	Asb7		Insyn2a			Tmem63a
	Lins1		Mgmt			Degs1
	Mef2a		Ebf3			AABR07022098.1
	Ttc23		Glrx3			LOC498316
	Igf1r		Ppp2r2d			Cldn9
	Fam169b		Bnip3			Jpt2
	Arrdc4		Dpysl4			Sox8
	AABR07004228.1		Stk32c			Rhbdl1
	Nr2f2		Lrrc27			Pigq
	AABR07004232.2		Pwwp2b			Nipal4
	Chd2		Zfp511			AABR07029581.1
	LOC108349594		Caly			Canx
	Akap13		Echs1			Sar1b
	Klhl25		RGD1309350			2023-09-08
	Det1		Ric8a			Gjc2
	Isg20		Sirt3			Epn2
	Mfge8		Psmd13			Atp1b2
	LOC691427		B4galnt4			Wscd1
	Anpep		LOC100911365			Tekt1
	Idh2		Cend1			Smtnl2
	Sema4b		LOC100911440			Ube2g1
	Cib1		LOC100911730			Cpd
	Prc1		Hras			Ywhae
	Man2a2		Rassf7			Rph3al
	Fes		Sct			Omg
	Furin		Eps8l2			Evi2a
	Blm		Ap2a2			Myo1d
	Iqgap1		Tollip			Tmem98
	Zscan2		Mob2			Rffl
	Sec11a		Nap1l4			Vmp1
	Zfp592		Cars			2023-09-04
	Alpk3		Dhcr7			Spag9
	Whamm		Shank2			Ankrd40
	Hdgfl3		Ighmbp2			Ppp1r1b
	Adamtsl3		Cpt1a			Cnp
	Efl1		Ndufs8			Rnd2
	Mex3b		Nudt8			Dusp3
	Tlnrd1		Ndufv1			Gfap
	Mesd		Pitpnm1			C1ql1
	Cemip		Ppp1ca			Sox9
	Abhd17c		Ankrd13d			Rab37
	Zfand6		Syt12			Grin2c
	Ctsc		Pc			Smim5
	Rab38		Sptbn2			AABR07030823.1
	Fzd4		Ctsf			Ndufaf8
	Prss23		Zdhhc24			Fasn
	Hikeshi		Bbs1			Samd8
	Eed		Dpp3			Usp54
	LOC102550036		Peli3			LOC361016
	Tmem126a		mrpl11			Ndrg2
	Ccdc90b		Brms1			Slc22a17
	Pcf11		LOC108348085			Cmtm5
	Rab30		Cnih2			C1qtnf9
	Prcp		Rab1b			Sgcg
	Nars2		Klc2			Clu
	Alg8		Cst6			Stmn4
	Kctd14		Eif1ad			Kctd4
	Ints4		Bles03			Slain1
	Aamdc		AC109096.1			Ndfip2
	Rsf1		Snx32			Slitrk6
	Clns1a		Ap5b1			Ntrk2
	Tsku		Kat5			Cdhr2
	Lrrc32		Fam89b			Sema4d
	Thap12		Znrd2			Ippk
	Wnt11		Slc25a45			Fgd3
	Uvrag		Dpf2			AABR07027306.1
	Serpinh1		Cdc42ep2			Idi1
	Klhl35		Capn1			Slc39a12
	Slco2b1		Syvn1			AABR07028769.1
	Pold3		Mrpl49			Arhgap21
	Lipt2		Znhit2			Prtfdc1
	Ucp2		Ppp2r5b			Enkur
	Dnajb13		Atg2a			Impad1.1
	Coa4		Ehd1			Dnah12
	Fam168a		Men1			Tmem254
	P2ry6		Map4k2			Glud1
	Fchsd2		Nrxn2			Prxl2a
	Atg16l2		Prdx5			Msmo1
	Arap1		Esrra			Spock3
	Folr2		Catsperz			Scrg1
	Lrrc51		Kcnk4			Gpm6a
	Numa1		Gpr137			Wwc2
	Il18bp		Fkbp2			Enpp6
	Rnf121		Vegfb			Acsl1
	Nup98		Nudt22			Pdlim3
	Pgap2		Trpt1			Saraf
	AABR07004912.2		Stip1			Golga7
	Rrm1		Flrt1			LOC688801
	Trim21		Otub1			Lamp1
	Trim34		AC126148.1			Chmp2b
	Trim5		Rtn3			App
	Fam160a2		Tmem223			Olig2
	Smpd1		Polr2g			Olig1
	Arfip2		Gng3			Pigp
	Dnhd1		Bscl2			B3galt5
	Rrp8		B3gat3			Cldnd1
	Ilk		Rom1			Cpox
	Taf10		Asrgl1			Slc15a2
	Tpp1		Incenp			Adcy5
	Dchs1		Fads3			Mylk
	Olfml1		Fen1			Slc25a1
	Ppfibp2		Dagla			Abhd3
	LOC499235		Ppp1r32			Npc1
	Eif3f		Sdhaf2			Aqp4
	St5		Vps37c			AABR07031491.2
	Akip1		Prpf19			Psd2
	Zfp143		Mrpl16			Stk32a
	Wee1		Tle4			Megf10
	Swap70		LOC499331			Slc12a2
	Sbf2		Nmrk1			Oacyl
	Adm		Ostf1			Sec11c
	rnf141		Gna14			Me2
	Lyve1		Pcsk5			RGD1562987
	Mrvi1		Rfk			Smad7
	Usp47		Prune2			Slc14a1
	Mical2		AABR07006502.1			Mbp
	Parva		Zfand5			Ciao2b
	Arntl		Abhd17b			Mt2A
	Far1		Pip5k1b			Irx5
	Spon1		Smarca2			Nkd1
	Rras2		Plpp6			Itfg1
	Copb1		Cdc37l1			RGD1308706
	Pde3b		Plgrkt			Sall1
	Insc		Atad1			AABR07043358.1
	Nucb2		Stambpl1			LOC363337
	Pik3c2a		Lipa			AABR07043445.1
	RGD1311703		Pank1			Fa2h
	Rps15a		LOC103694905			Hsbp1
	Smg1		Rpp30			AABR07044080.2
	Vps35l		2023-03-05			Agt
	AABR07005588.1		Exoc6			RGD1559896
	Eri2		Lgi1			Mog
	Tmem159		Plce1			Col11a2
	Eef2k		Pdlim1			Rnf5
	Polr3e		Slit1			Prrt1
	Mettl9		Rrp12			Abhd16a
	Igsf6		Pgam1			Nudt3
	Ubfd1		Mms19			Ccdc167
	Palb2		Ubtd1			Glo1
	Plk1		Morn4			Cbs
	Rbbp6		Zfyve27			Cfap410
	Tnrc6a		Golga7b			Lss
	Arhgap17		Crtac1			S100b
	Kdm8		Got1			LOC103694877
	Nsmce1		Hif1an			Gstt3
	Il4r		Mrpl43			Ddt
	Il21r		Twnk			Unc5b
	LOC361646		Pdzd7			Gja1
	Lat		Sfxn3			Fabp7
	Spns1		Tlx1			Amd1
	Sh2b1		Btrc			Cd164
	Atxn2l		Poll			Ubl3
	Eif3c		Dpcd			Wasf3
	Cln3		Hps6			Rac1
	Apobr		Nolc1			Daglb
	Sgf29		Gbf1			Mmd2
	Sult1a1		Psd			Gna12
	Ppp4c		Fbxl15			Cox19
	Ino80e		Actr1a			Fis1
	Hirip3		Arl3			Fzd10
	Taok2		Cnnm2			Cdk2ap1
	AABR07005779.2		Neurl1			Ptpn11
	Mvp		Gsto1			Gltp
	Kif22		Sorcs3
	LOC308990		Dusp5
	Qprt		Rbm20
	Cd2bp2		Shoc2
	2023-09-01		Acsl5
	Dctpp1		Ccdc186
	Sephs2		AABR07007032.1
	Zfp764		Trub1
	Zfp688		Ccdc172
	Zfp629		Pnlip
	Srcap		Hspa12a
	Ccdc189		Eno4
	Rnf40		Pdzd8
	Bcl7c		Rab11fip2
	Ctf1		Fam204a
	Fbxl19		Cacul1
	Orai3		Fam45a
	Setd1a		Sfxn4
	Hsd3b7		Prdx3
	Stx4		Glrx
	Zfp668		Ttc37
	Zfp646		Lysmd3
	Vkorc1		Polr3g
	Bckdk		Mblac2
	Prss36		Atp6ap1l
	Fus		Ssbp2
	Pycard		Scamp1
	Itgax		Wdr41
	Armc5		F2r
	RGD1310127		F2rl2
	Tial1		Ndufs6
	Mcmbp		Sv2c
	Sec23ip		Col4a3bp
	Ate1		Nsa2
	Tacc2		Gfm2
	Nsmce4a		Enc1
	Btbd16		Ptcd2
	Plekha1		Mrps27
	Htra1		Map1b
	AABR07005821.1		Cartpt
	Pstk		Serf1
	Acadsb		Taf9
	AABR07005837.2		Mrps36
	Wdr11		Pik3r1
	Bub3		Sgtb
	Fam53b		Trappc13
	Eef1akmt2		Trim23
	Abraxas2		Kif2a
	Ctbp2		Ndufaf2
	Edrf1		Ercc8
	Dhx32		Rab3c
	Dock1		Ankrd55
	Mki67		Dhx29
	Inpp5a		Esm1
	LOC103691261		Hspb3
	Tubgcp2		Pelo
	Paox		Isl1
	Mtg1		Parp8
	Bet1l		Emb
	Ifitm2		Mrps30
	Ifitm1		Fgf10
	Ifitm3		Nim1k
	Sigirr		Ccdc152
	LOC100911519		RGD1305938
	LOC100911575		Oxct1
	AABR07006025.1		Prkaa1
	LOC100911766		Ttc33
	Rnh1		Lifr
	Lrrc56		Lmbrd2
	Phrf1		Dnajc21
	Irf7		Zfr
	Cdhr5		RGD1306502
	Deaf1		Drosha
	Tmem80		Cdh9
	Rplp2		Cdh10
	Ctsd		Cdh18
	Lsp1		Basp1
	Tnnt3		Myo10
	Mrpl23		2023-03-11
	Igf2		Ctnnd2
	Ins2		Ropn1l
	Ascl2		Cct5
	Tssc4		Atpsckmt
	Slc22a18		Ralyl
	Tnfrsf26		Fabp5
	Nadsyn1		Tpd52
	Ppfia1		Stmn2
	Fadd		LOC100360846
	Ano1		Zc2hc1a
	Ccnd1		Zfhx4
	Tpcn2		RGD1566159
	Mrgprf		Armc1
	Mrpl21		Hps3
	Ppp6r3		Gyg1
	Lrp5		Nlgn1
	RGD1311946		Nceh1
	Kmt5b		Eif5a2
	Tcirg1		Prkci
	Unc93b1		Kcnmb2
	Aldh3b1		Pik3ca
	Acy3		Mrpl47
	Doc2g		Ndufb5
	Cabp2		Usp13
	Cdk2ap2		Pex5l
	Aip		Dcun1d1
	LOC103690996		Acad9
	Coro1b		Anxa5
	Ptprcap		Trpc3
	Rps6kb2		RGD1307100
	Tbc1d10c		Hspa4l
	Clcf1		Larp1b
	Pold4		Pcdh18
	Ssh3		Noct
	Grk2		Cog6
	Kdm2a		Ufm1
	Rhod		LOC103691556
	Lrfn4		Sertm1
	Rce1		AABR07010649.1
	Rbm4b		LOC100909840
	Rbm4		Selenot
	Rbm14		Clrn1
	Ccs		Dhx36
	Rin1		Gpr149
	Cd248		Kcnab1
	Yif1a		Mlf1
	Sf3b2		Lxn
	Banf1		Rarres1
	Sart1		Kpna4
	Drap1		Slitrk3
	Fosl1		Serpini1
	Fibp		Glrb
	Ctsw		Tdo2
	Efemp2		Map9
	Mus81		Plrg1
	Rnaseh2c		Tmem131l
	Rela		Trim2
	Sipa1		Fhdc1
	Map3k11		Fbxw7
	Ehbp1l1		AABR07012100.2
	Ltbp3		Mab21l2
	Scyl1		Ntrk1
	AC134224.2		Insrr
	Frmd8		Prcc
	Pola2		mrpl24
	Vps51		Isg20l2
	Zfpl1		Cct3
	Sac3d1		AC119762.6
	Cdc42bpg		Smg5
	Sf1		Bglap
	Rps6ka4		Lamtor2
	Ccdc88b		Syt11
	Trmt112		Msto1
	Bad		Fdps
	Plcb3		Hcn3
	Ppp1r14b		Fam189b
	Dnajc4		Gba
	Fermt3		Trim46
	Naa40		Efna1
	Mark2		Adam15
	Spindoc		Flad1
	RGD1560108		Pmvk
	Slc22a8		Atp8b2
	Slc22a6		Tpm3
	Slc3a2		Slc27a3
	Wdr74		Ints3
	Stx5		S100a13
	Nxf1		S100a5
	Tmem179b		S100a10
	Taf6l		Them4
	Zbtb3		Tdrkh
	Ttc9c		Tuft1
	Hnrnpul2		Cgn
	Lrrn4cl		LOC100363268
	Uqcc3		Psmb4
	RGD1597339		Pi4kb
	Ints5		Psmd4
	Ganab		Tmod4
	Eml3		Lysmd1
	Mta2		Mllt11
	Tut1		Prune1
	Eef1g		Tars2
	Ahnak		Plekho1
	Best1		Vps45
	Fads2		Ankrd35
	Fads1		Nudt17
	AABR07006258.2		Polr3c
	Cpsf7		Rnf115
	Tmem216		Gpr89b
	Tmem138		Prkab2
	Cyb561a3		Pde4dip
	Tkfc		Hmgcs2
	Ddb1		Gdap2
	Cd6		Trim45
	Slc15a3		Igsf3
	Tmem132a		Atp1a1
	Tmem109		Mab21l3
	Ccdc86		Nhlh2
	Ms4a7		LOC100364335
	Ms4a6a		Syt6
	Stx3		Ap4b1
	Patl1		Phtf1
	Osbp		Magi3
	Dtx4		Slc16a1
	Fam111a		Ppm1j
	Lpxn		Capza1
	Cep78		St7l
	Carnmt1		Kcnd3
	Vps13a		Cept1
	Gcnt1		Kcna2
	Anxa1		Slc6a17
	Gda		Gstm2
	RGD1359158		Gstm6
	Cemip2		Gstm4
	Trpm3		Ampd2
	Klf9		Gnat2
	Smc5		Gpr61
	Tjp2		Amigo1
	Fxn		Psma5
	Fam122a		Sars
	Tmem252		Cox6b1.1
	Cbwd1		Taf13
	Dock8		Wdr47
	AABR07006627.1		Gpsm2
	Pum3		Vav3
	Spata6l		Ntng1
	Ak3		LOC108348173
	Rcl1		Dph5
	Jak2		Extl2
	Ermp1		Gpr88
	RGD1311595		Rtca
	Uhrf2		Agl
	Gldc		Plppr4
	Cstf2t		Snx7
	Sgms1		Dpyd
	Minpp1		Tmem56
	Papss2		Gclm
	Pten		Tram1l1
	Rnls		Mcub
	Lipf		Ank2
	Acta2		Larp7
	Fas		Elovl6
	Ch25h		Cfi
	Ifit2		Aimp1
	Ifit3		Cxxc4
	Pcgf5		Slc9b2
	Hectd2		Cisd2
	LOC100910717		Slc39a8
	Fgfbp3		Ppp3ca
	Btaf1		Ddit4l
	Ide		Metap1
	Kif11		Rap1gds1
	Hhex		Unc5c
	Myof		Gtf2b
	Rbp4		Znhit6
	Fra10ac1		RGD1560065
	Noc3l		Mcoln2
	Hells		Lpar3
	Sorbs1		Ssx2ip
	Entpd1		Ttll7
	Zfp518a		Gipc2
	Tm9sf3		Dnajb4
	Pik3ap1		Usp33
	Zdhhc16		Ak5
	Hoga1		Adgrl2
	Avpi1		Rabggtb
	Marveld1		Zranb2
	Pyroxd2		Insig1
	Hps1		Lmbr1
	AABR07006894.1		Ube3c
	Slc25a28		Dnajb6
	Cutc		Dpp6
	Dnmbp		Actr3b
	Erlin1		Prkag2
	Chuk		Chpf2
	Cwf19l1		Abcf2
	LOC681458		Agap3
	Slf2		Tmub1
	Lzts2		Fastk
	Kazald1		Slc4a2
	Fbxw4		Cdk5
	LOC102549941		Asic3
	Oga		Abcb8
	Ldb1		Kcnh2
	Pprc1		Tomm7
	Nfkb2		Rint1
	Cuedc2		Orc5
	Mfsd13a		Psmc2
	Sufu		Tmem60
	Trim8		Sema3c
	Wbp1l		Hgf
	As3mt		Pclo
	Nt5c2		AABR07059380.1
	Pcgf6		RGD1563349
	Taf5		Crot
	Pdcd11		Rundc3b
	Calhm2		Slc25a40
	Stn1		Cdk14
	Slk		Akap9
	Sfr1		Ankib1
	Sorcs1		Samd9
	Itprip.1		Vps50
	Xpnpep1		Dync1i1
	Add3		Tac1
	Mxi1		Asns
	Smndc1		Glcci1
	Smc3		Ica1
	Pdcd4		Ndufa4
	Adra2a		Thsd7a
	Gpam		Gpr85
	Zdhhc6		Capza2
	Vti1a		Tspan12
	Tcf7l2		Cadps2
	Casp7		Ndufa5
	Dclre1a		Wasl
	Nhlrc2		Grm8
	Afap1l2		Arf5
	AABR07007068.1		Impdh1
	Shtn1		Ccdc136
	Eif3a		Atp6v1f
	Grk5		Tspan33
	Erap1		Ahcyl2
	Cast		Klhdc10
	Ell2		Copg2
	Rfesd		Chchd3
	Gpr150		Slc35b4
	Arsk		Akr1b10
	Slf1		Dgki
	Nr2f1		Clec2l
	Mef2c		Chmp4bl1
	LOC100912538		Slc37a3
	Ccnh		Mkrn1
	Rasa1		Adck2
	Vcan		Ndufb2
	Xrcc4		Tmem178b
	Tmem167a		RGD1563986
	Atg10		Gstk1
	Zcchc9		Fam131b
	Msh3		Tcaf1
	Fam151b		AABR07060487.1
	Zfyve16		Cul1
	Thbs4		Zfp398
	Tent2		Zfp956
	Lhfpl2		Atp6v0e2
	Ap3b1		Lrrc61
	Tbca		Tmem176b
	Zbed3		Tmem176a
	Arhgef28		Malsu1
	Poc5		Ccdc126
	Utp15		Fam221a
	Foxd1		Osbpl3
	Fcho2		LOC100363502
	Tnpo1		Snx10
	Bdp1		Tax1bp1
	Smn1		Wipf3
	AC135826.1		Mturn
	Gtf2h2		Znrf2
	Ocln		Ggct
	Rad17		Gars
	Ak6		Crhr2
	Ccdc125		Aqp1
	Cdk7		Kbtbd2
	Cenph		Nt5c3a
	Ccnb1		Vopp1
	Slc30a5		Lancl2
	Srek1		Pyurf
	Nln		Abcg2
	Ppwd1		Herc3
	Cwc27		Nap1l5
	Dimt1		Tigd2
	Smim15		Rnf103
	Plk2		Chmp3
	Gpbp1		Reep1
	Mier3		Mrpl35
	Il6st		Immt
	Slc38a9		St3gal5
	Plpp1		Tgoln2
	Mtrex		Kcmf1
	Gpx8		Suclg1
	RGD1561161		LRRTM1
	Snx18		Mrpl19
	Mocs2		Sema4f
	Nnt		Aup1
	RGD1306227		Tlx2
	Tmem267		Wdr54
	Zfp131		LOC500227
	Selenop		Dctn1
	Ghr		Mthfd2
	Fbxo4		Stambp
	C6		Nagk
	C7		Paip2b
	Card6		Dysf
	Dab2		Exoc6b
	Fyb1		Spr
	Egflam		Smyd5
	Wdr70		Cct7
	Nup155		Add2
	Nipbl		Gmcl1
	AABR07008439.1		Aak1
	Skp2		Copg1
	Brix1		H1fx
	Rad1		Rab7a
	Rai14		Eefsec
	Amacr		Abtb1
	Adamts12		Podxl2
	Tars		Chchd6
	Sub1		Vom1r90
	Golph3		Fbln2
	AABR07008608.1		Wnt7a
	Zfp622		Chchd4
	Fbxl7		Slc41a3
	Ankh		Mrps25
	Otulin		Magi1
	Otulinl		Slc25a26
	Trio		Tafa4
	Dap		Uba3
	2023-03-06		Arl6ip5
	Zfp455		Cntn4
	Ca13		Trnt1
	RGD1565641		Crbn
	Lrrcc1		Lrrn1
	Snx16		Arl8b
	Chmp4c		Srgap3
	Slc10a5		Thumpd3
	Impa1		Mtmr14
	Mrps28		Cpne9
	Pkia		Ogg1
	Pex2		Arpc4
	Ythdf3		Jagn1
	Pde7a		Creld1
	Cp		Brk1
	Hltf		Tatdn2
	Tbl1xr1		Atp2b2
	Ect2		Tamm41
	Tnfsf10		Syn2
	Pld1		Mkrn2
	Gpr160		Washc2c
	Mecom		Depp1
	Zfp639		Tmem72
	Mfn1		Ret
	Gnb4		AABR07061871.2
	Actl6a		Zfp248
	Ttc14		Atp6v1e1
	Ccdc39		Bid
	Fxr1		LOC100909595
	AABR07010030.2		Necap1
	Sox2		AC128967.1
	Atp11b		Clstn3
	Mccc1		LOC100911713
	Zfp267		Tpi1
	Arse		Usp5
	Exosc9		Gnb3
	Ccna2		Gpr162
	Bbs7		Mlf2
	Bbs12		Cops7a
	Nudt6		Pianp
	Spata5		Iffo1
	Spry1		Vamp1
	Ankrd50		Kcna1
	Plk4		Kcna6
	Abhd18		Ndufa9
	Pgrmc2		Tigar
	Jade1		Parp11
	Sclt1		Prmt8
	RGD1359508		Fkbp4
	Elf2		Gabarapl1
	Naa15		AC108288.1
	Rab33b		Fam234b
	Setd7		Rerg
	Mgst2		Ptpro
	Lhfpl6		Lmo3
	Proser1		Ldhb
	Postn		Cmas
	Supt20h		C2cd5
	Exosc8		Etnk1
	Alg5		Bcat1
	Ccna1		Fgfr1op2
	Dclk1		Mrps35
	Tm4sf1		Ccdc91
	Wwtr1		Far2
	Commd2		Caprin2
	AABR07010705.1		Bicd1
	Tsc22d2		Cacna1b
	Eif2a		Arrdc1
	Siah2		Mrpl41
	Gpr171		Nsmf
	P2ry14		Nrarp
	P2ry12		Nelfb
	Igsf10		Fam166a
	Mme		Tubb4b
	RGD1565059		Cysrt1
	Slc33a1		Rnf208
	Gmps		Ssna1
	LOC100909712		Anapc2
	Gfm1		Grin1
	Mfsd1		Clic3
	Smc4		Paxx
	B3galnt1		Fbxw5
	Nmd3		Edf1
	Bche		Rabl6
	Pdcd10		Tmem141
	Golim4		Kcnt1
	Rapgef2		Camsap1
	Ppid		Ubac1
	Etfdh		Nacc2
	RGD1560010		Pmpca
	Gask1b		Dipk1b
	Pdgfc		Abo
	AABR07011996.1		Rexo4
	Gucy1a1		Slc2a6
	Lrat		Vav2
	Sfrp2		Olfm1
	Tlr2		RGD1306233
	Mnd1		Mrps2
	Arfip1		Med27
	LOC102551095		Slc27a4
	Sh3d19		Urm1
	Lrba		Sptan1
	Dclk2		Zer1
	Cd1d1		Endog
	Kirrel1		Kyat1
	AABR07012129.1		Dolk
	Lrrc71		Sh3glb2
	Pear1		Miga2
	Hdgf		Dolpp1
	Rrnad1		Crat
	Crabp2		Ptpa
	Nes		LOC100361008
	Naxe		Ntmt1
	Iqgap3		Usp20
	Glmp		Ass1
	Pmf1		Ncs1
	Sema4a		Plpp7
	Lmna		Swi5
	AC119762.8		Golga2
	Ubqln4		Dnm1
	Ssr2		RGD1561113
	Khdc4		Lcn2
	Rit1		Ptges2
	Gon4l		Slc25a25
	Dap3		St6galnac6
	Ash1l		AABR07051450.1
	Clk2		Cdk9
	Mtx1		Sh2d3c
	Thbs3		Stxbp1
	Krtcap2		Slc2a8
	Dpm3		Garnl3
	Slc50a1		Rabepk
	Efna4		Fbxw2
	Zbtb7b		Rab14
	Cks1b		Dab2ip
	Shc1		AABR07051518.1
	Pygo2		Ndufa8
	Pbxip1		Morn5
	Kcnn3		Rbm18
	Adar		Mrrf
	Ube2q1		Strbp
	Il6r		Psmb7
	Ubap2l		Arpc5l
	LOC361985		Golga1
	RGD1564171		Ppp6c
	Rab13		Orc4
	Jtb		Mbd5
	Slc39a1		Kif5c
	Crtc2		Cacnb4
	Gatad2b		Rprm
	Ilf2		Galnt13
	Chtop		Gpd2
	S100a4		Galnt5
	S100a11		Dapl1
	C2cd4d		Tanc1
	mrpl9		Itgb6
	Snx27		Tank
	Pogz		Psmd14
	Rfx5		Scn2a
	Pip5k1a		Scn9a
	Vps72		Scn7a
	Scnm1		Stk39
	Tnfaip8l2		Phospho2
	Cdc42se1		Mettl5
	Mindy1		Ubr3
	Setdb1		Gorasp2
	Ctsk		AABR07052486.1
	Golph3l		Dync1i2
	Ensa		Slc25a12
	Adamtsl4		Pdk1
	Ecm1		AABR07052523.1
	Rprd2		Ola1
	Prpf3		Cir1
	Mrps21		Scrn3
	AC141102.1		Gpr155
	Aph1a		AABR07052529.1
	Anp32e		Chrna1
	Otud7b		Chn1
	Mtmr11		Atp5mc3
	Sf3b4		Hoxd1
	Bola1		Mtx2
	Fcgr1a		Osbpl6
	Txnip		Ccdc141
	Polr3gl		Zfp385b
	Lix1l		Ppp1r1c
	Rbm8a		Dnajc10
	Itga10		Nckap1
	Pias3		Zc3h15
	Gja5		Fam171b
	Acp6		Tmx2
	Bcl9		Med19
	Chd1l		Ypel4
	Sec22b		Ube2l6
	Notch2		Timm10
	Wars2		Prg2
	Tbx15		P2rx3
	Wdr3		Tnks1bp1
	Tent5c		LOC100912578
	Man1a2		LOC100361457
	Slc22a15		Mtch2
	Casq2		Ndufs3
	Vangl1		Celf1
	Ngf		Psmc3
	Tshb		RGD1309540
	Sike1		Ckap5
	Nras		Ambra1
	Dennd2c		Chrm4
	Bcas2		Dgkz
	Olfml3		Pex16
	Hipk1		Mapk8ip1
	Dclre1b		Cry2
	Rsbn1		Slc35c1
	Rplp0l1		RGD1564664
	Lrig2		Alkbh3
	Rhoc		Hsd17b12
	Mov10		Lrrc4c
	Wnt2b		RGD1309730
	Cttnbp2nl		Pdhx
	Ddx20		AABR07053136.1
	AABR07012795.1		Nat10
	Dram2		Caprin1
	Lrif1		Fbxo3
	Cym		Cd59
	Lamtor5		Cstf3
	Rbm15		Tcp11l1
	Strip1		AABR07053166.1
	Gnai3		Dnajc24
	Cyb561d1		Mpped2
	Atxn7l2		Kcna4
	Psrc1		Bdnf
	Celsr2		Ano3
	Clcc1		Lpcat4
	Prpf38b		Nop10
	Slc25a24		Slc12a6
	Rnpc3		Emc4
	Col11a1		Aven
	Slc30a7		Grem1
	Vcam1		Scg5
	Cdc14a		Meis2
	Dbt		Gpr176
	Trmt13		Srp14
	Slc35a3		Pak6
	Palmd		Disp2
	AABR07013123.1		Ivd
	Rwdd3		Bahd1
	Alg14		Ccdc32
	F3		Gchfr
	Arhgap29		Rhov
	Dnttip2		Vps18
	Bcar3		Chac1
	Mettl14		Exd1
	Sec24b		Chp1
	Alpk1		Ndufaf1
	Tifa		Pla2g4e
	Fam241a		Vps39
	Enpep		Ttbk2
	LOC108348190		Ccndbp1
	Gar1		Tp53bp1
	Pla2g12a		Map1a
	Ostc		Ppip5k1
	Lef1		Ckmt1
	Hadh		Catsper2
	Cyp2u1		Casc4
	Sgms2		Sord
	Tbck		Duox2
	Gstcd		Duox1
	Ints12		Shf
	Tet2		Ctxn2
	Cenpe		Cops2
	Bdh2		Usp8
	Ube2d3		Blvra
	Manba		Ciao1
	Nfkb1		Fahd2a
	Emcn		Kcnip3
	Dnajb14		Tmem87b
	H2afz		Ttl
	Lamtor3		Nop56
	Dapp1		Idh3b
	Trmt10a		Vps16
	Adh5		Ptpra
	Eif4e		Ubox5
	Tspan5		Itpa
	Gbp5		Slc4a11
	Gbp4		RGD1311739
	Gbp2		Cdc25b
	Kyat3		Tmem230
	Pkn2		Gpcpd1
	Lmo4		Chgb
	Hs2st1		Trmt6
	Selenof		Mcm8
	Odf2l		Tmx4
	Ccn1		Plcb1
	Bcl10		Snap25
	Ctbs		Mkks
	Spata1		Jag1
	Rpf1		Sptlc3
	Samd13		Tasp1
	Adgrl4		Ndufaf5
	Ifi44		Kif16b
	Fubp1		Pcsk2
	AABR07013802.1		Smim26
	Zzz3		Dtd1
	Pigk		Naa20
	Acadm		Cst12
	Tyw3		Syndig1
	Cryz		Entpd6
	Fpgt		Pygb
	Ptger3		Abhd12
	Cth		Nsfl1c
	Ankrd13c		Snph
	Srsf11		Tcf15
	Lrrc40		Tbc1d20
	Wls		Trib3
	AABR07059002.1		Cox4i2
	AABR07059041.1		Tspy26
	Paxip1		Kif3b
	Xrcc2		Bpifb5
	LOC100363537		AABR07054362.1
	AABR07059168.2		Necab3
	Galnt11		Dynlrb1
	Rheb		Map1lc3a
	Wdr86		Ggt7
	Nub1		Gss
	Nos3		Trpc4ap
	Nupl2		Mmp24
	Klhl7		Eif6
	Pus7		Uqcc1
	Kmt2e		Nfs1
	Reln		LOC100911769
	Dnajc2		Blcap
	Pmpcb		Ctnnbl1
	Armc10		Vstm2l
	Lrrc17		Snhg11
	Gsap		Ralgapb
	Ptpn12		Plcg1
	Rsbn1l		Zhx3
	Phtf2		Gdap1l1
	Gnai1		Fitm2
	Sema3e		Ttpal
	Dmtf1		Serinc3
	Tmem243		Ada
	Abcb1a		Ccn5
	Dbf4		Ywhab
	Sri		Tomm34
	Steap4		Kcns1
	LOC100912481		Snx21
	Steap1		Acot8
	Cfap69		Arfgef2
	Gtpbp10		Cse1l
	Cldn12		Znfx1
	Fzd1		Kcnb1
	Mterf1		B4galt5
	Krit1		Spata2
	Gatad1		LOC100912618
	Pex1		Pard6b
	Rbm48		AABR07054639.1
	Tfpi2		Tshz2
	Bet1		Pfdn4
	NEWGENE-621351		Dok5
	Sgce		Cbln4
	AABR07059663.1		Rtfdc1
	Gng11		Rae1
	NEWGENE-621351.1		Gnas
	Sem1		Nelfcd
	C1galt1		Atp5f1e
	Col28a1		Ppp1r3d
	Mios		Fam217b
	Rpa3		Psma7
	Rps4x-ps9		Osbpl2
	Phf14		Ythdf1
	Tmem106b		Nkain4
	AABR07059891.1		Eef1a2
	Foxp2		Stmn3
	Rbmxl1b		Tpd52l2
	Mdfic		Dnajc5
	Tes		Samd10
	ST7		Tcea2
	Lsm8		Oprl1
	Ing3		Myt1
	Cped1		Polr3k
	Fam3c		Gdap1
	Iqub		Tmem70
	Asb15		Eloc
	Pot1		AABR07046707.1
	Zfp800		Lactb2
	Snd1		RGD1564053
	Rbm28		Arfgef1
	Calu		Cops5
	Flnc		Rb1cc1
	Kcp		Atp6v1h
	Irf5		Mrpl15
	Tnpo3		AABR07047011.1
	Smo		Chchd7
	Nrf1		Fam110b
	Ube2h		Sdcbp
	Zc3hc1		Nsmaf
	Cpa2		Ca8
	Cep41		Ndufaf6
	Mkln1		RGD1559441
	Podxl		Pdp1
	Bpgm		Triqk
	Cald1		Slc26a7
	Agbl3		Otud6b
	Tmem140		Pip4p2
	Cyren		LOC100912373
	Wdr91		Necab1
	Cnot4		Calb1
	Nup205		Nbn
	Fam180a		Tstd3
	Mtpn		Usp45
	Ptn		Coq3
	Creb3l2		Faxc
	RGD1306271		Fbxl4
	Zc3hav1		Klhl32
	Ttc26		Ndufaf4
	Ubn2		Rragd
	Fmc1		Srsf12
	Luc7l2		Cnr1
	Tbxas1		Smim8
	Dennd2a		AABR07047872.1
	Mrps33		Dnaja1
	Ssbp1		Spink4
	Clec5a		Bag1
	Chl1		Nol6
	AC109737.1		Ubap2
	Tcaf2		Dcaf12
	Pip		RGD1561916
	Casp2		Fam219a
	Zyx		Dnai1
	Tpk1		Enho
	Ezh2		Cntfr
	Y-RNA.4		Dctn3
	Y-RNA.5		Sigmar1
	Pdia4		Galt
	Zfp786		Il11ra1
	Zfp282		Ccl27
	Zfp777		Ccl21
	Zfp746		Vcp
	Krba1		Stoml2
	Zfp467		Creb3
	Rarres2		Gba2
	Zfp775		Hint2
	Gimap8		Clta
	Gimap9		Grhpr
	Gimap4		Polr1e
	Gimap6		Fbxo10
	Gimap5		Tomm5
	Gpnmb		Frmpd1
	Tra2a		Aldh1b1
	Mpp6		Igfbpl1
	Hnrnpa2b1		Tdrd7
	Skap2		Tmod1
	Cpvl		7SK.137
	Prr15		Ncbp1
	Scrn1		Nans
	Fkbp14		Coro2a
	Plekha8		Gabbr2
	Nod1		Alg2
	Inmt		Mrpl50
	Mindy4		Tmem246
	Pde1c		Rnf20
	Lsm5		Nipsnap3b
	Fkbp9		Rad23b
	AABR07060778.1		Elp1
	Smarcad1		Abitram
	Hpgds		Ptpn3
	Mad2l1		Ecpas
	Gadd45a		AC110824.1
	AABR07060862.1		Ugcg
	Serbp1		Snx30
	Rpia		Wdr31
	Eif2ak3		AC099453.2
	Thnsl2		Alad
	Krcc1		Pole3
	Cd8b		Rgs3
	Cd8a		Astn2
	Kdm3a		Trim32
	Ptcd3		Brinp1
	Polr1a		Frmd3
	Atoh8		Tyrp1
	Usp39		Lurap1l
	Tmem150a		Ttc39b
	Vamp5		AABR07049060.1
	Vamp8		Rraga
	Ggcx		Slc24a2
	Mat2a		Focad
	Capg		Klhl9
	Elmod3		Mtap
	Retsat		Elavl2
	Tcf7l1		Plaa
	Tmsb10		LOC108351137
	Lrrtm4		Patj
	Gcfc2		AABR07049353.1
	Pole4		Pgm1
	Hk2		Jak1
	Dok1		Dnajc6
	Loxl3		Sgip1
	Htra2		Tctex1d1
	Dqx1		Slc35d1
	Ino80b		Dab1
	Rtkn		Pcsk9
	LOC103692167		AABR07073134.1
	Mrpl53		Dhcr24
	LOC103692165		Lexm
	Mob1a		Pars2
	Dguok		Mrpl37
	Actg2		Yipf1
	Tex261		Lrp8
	Zfp638		Czib
	Pradc1		Coa7
	Alms1		Cc2d1b
	Nat8f5		Zfyve9
	LOC103690120		Osbpl9
	LOC103690067		Ttc39a
	LOC103690006		Faf1
	Fam136a		Elavl4
	Snrpg		Bend5
	Tia1		Cmpk1
	RGD1306746		Nsun4
	Mxd1		Cyp4b1
	AABR07073039.1		Atpaf1
	Nfu1		Uqcrh
	Gfpt1		Tmem69
	Antxr1		Akr1a1
	Arhgap25		Mmachc
	Aplf		Hpdl
	Isy1		Urod
	Cnbp		Eif2b3
	Rpn1		Plk3
	Gata2		AABR07049755.1
	Ruvbl1		Eri3
	Sec61a1		Atp6v0b
	Mcm2		Ipo13
	Tpra1		Hyi
	Plxna1		Cfap57
	Txnrd3		Ppcs
	Klf15		Rimkla
	Nup210		Rps27a
	Tmem43		Hivep3
	Xpc		Rims3
	Lsm3		AABR07049821.2
	Slc6a6		Smap2
	Ccdc174		Mfsd2a
	Fgd5		Ndufs5
	Rbsn		Akirin1
	Adamts9		Mycbp
	Kbtbd8		Rragc
	Eogt		Meaf6
	Tmf1		Mrps15
	Frmd4b		Map7d1
	Mitf		Psmb2
	Foxp1		Ncdn
	Eif4e3		LOC100294508
	Rybp		Dlgap3
	Shq1		Smim12
	Ppp4r2		LOC100912566
	Pdzrn3		A3galt2
	Setmar		Azin2
	Sumf1		Rnf19b
	Itpr1		Tmem54
	Bhlhe40		Hpca
	Edem1		Yars
	Lmcd1		RGD1561149
	Cav3		LOC100360940
	Rad18		Fam229a
	Setd5		Pef1
	Brpf1		Serinc2
	Camk1		Fabp3
	Tada3		Zcchc17
	Rpusd3		Mecr
	Cidec		Atp5if1
	Il17rc		Gpr3
	Emc3		Cd164l2
	Vhl		Tmem222
	Irak2		Wdtc1
	Sec13		Slc9a1
	Atg7		Nudc
	Vgll4		Dhdds
	Pparg		Ubxn11
	Tsen2		Sh3bgrl3
	Raf1		Zfp593
	Cand2		Trim63
	Ift122		Paqr7
	Plxnd1		Mtfr1l
	Alox5		Maco1
	Zfp422		Stpg1
	Rassf4		Gale
	Cxcl12		Lypla2
	Zfp637		Pithd1
	Hnrnpf		Luzp1
	Csgalnact2		Cdc42
	Bms1		Rap1gap
	Ankrd26		Alpl
	Cacna1c		Pink1
	Dcp1b		LOC100909857
	Lrtm2		Mul1
	Adipor2		Otud3
	Wnt5b		Micos10
	Erc1		Capzb
	Rad52		Akr7a3
	Ccdc77		Emc1
	Kdm5a		Ubr4
	Il17ra		Aldh4a1
	Hdhd5		Igsf21
	Mical3		Sdhb
	Pex26		Atp13a2
	Usp18		Fbxo42
	Slc6a13		Fam131c
	Slc6a12		Clcnkb
	LOC100911545		Plekhm2
	Phc1		Ddi2
	Apobec1		Casp9
	Foxj2		Pramef8
	Clec4a3		Vps13d
	Clec4a1		Mfn2
	Cd163		Nppb
	C1r		Nppa
	C1s		Clcn6
	Lpcat3		Fbxo2
	Emg1		Mtor
	Phb2		Pex14
	Ptpn6		Dffa
	Cdca3		Kif1b
	P3h3		Ube4b
	Lag3		Clstn1
	Zfp384		Pik3cd
	Ing4		Slc25a33
	Acrbp		Eno1
	Chd4		Slc45a1
	Nop2		Park7
	Ncapd2		Dnajc11
	Mrpl51		Thap3
	Ltbr		Acot7
	Scnn1a		Icmt
	Tnfrsf1a		Rnf207
	Vwf		Chd5
	Rad51ap1		Kcnab2
	RGD1311164		Tprg1l
	Tspan11		Prxl2b
	Tspan9		Morn1
	Tead4		Faap20
	Foxm1		Prkcz
	Itfg2		AC105662.3
	Clec2g		Ssu72
	Clec1a		Mrpl20
	Clec7a		Cptp
	Olr1		Acap3
	Ly49si1		Ube2j2
	LOC497796		Noc2l
	Klra2		Syn1
	Magohb		Usp11
	Lrp6		Cdk16
	Borcs5		Uba1
	Gpr19		Rgn
	Ddx47		Fundc1
	Hebp1		Efhc2
	Emp1		Ddx3x
	Atf7ip		Rpl21.1
	Plbd1		Usp9x
	LOC103690002		Ube2q2l
	Mgp		Med14
	Arhgdib		Atp6ap2
	Eps8		Mid1ip1
	Strap		Xk
	Dera		Dynlt3
	Plekha5		Porcn
	Slco1a4		Hdac6
	Pyroxd1		Pqbp1
	Recql		LOC108348172.1
	Golt1b		Pim2
	Kcnj8		Kcnd1
	Abcc9		Gripap1
	Sox5		Syp
	Lrmp		Nudt11
	Casc1		Ubqln2
	Kras		Gnl3l
	Rassf8		NEWGENE-1562416
	Sspn		Iqsec2
	Ints13		Tspyl2
	Tm7sf3		AABR07037520.1
	Med21		Clcn4
	Stk38l		Mid1
	Ppfibp1		Hccs
	Klhl42		Trappc2
	Ergic2		Pir
	Rps4y2		Ap1s2
	Sinhcaf		S100g
	Etfbkmt		Adgrg2
	Amn1		Pdha1
	Resf1		Rps6ka3
	Psd4		Map7d2
	Ehmt1		Smpx
	Dph7		Mbtps2
	Pnpla7		Sms
	Tor4a		Acot9
	Ndor1		Ptges3l1
	Tmem203		Gk
	Man1b1		AABR07038849.1
	Dpp7		AABR07038849.2
	Uap1l1		Pdk3
	Sapcd2		Eif2s3
	Entpd2		Apoo
	Npdc1		Maged1
	Fut7		Gspt2
	Lcn12		Zc4h2
	C8g		Ophn1
	Traf2		Pja1
	Phpt1		Fam155b
	Fcna		Gdpd2
	LOC108348142		Snx12
	Tmem250		Pin4
	Qsox2		Cited1
	Gpsm1		Phka1
	Dnlz		AABR07039218.1
	Card9		AABR07039229.2
	Snapc4		LOC103694491
	Entr1		Rtl8a
	Inpp5e		AABR07039316.1
	Sec16a		AABR07039328.2
	Notch1		Magee1
	Egfl7		Cox7b
	Agpat2		AABR07039447.1
	Surf1		Pgk1
	Surf6		Taf9b
	LOC100911917		Rps6ka6
	Surf4		Zfp711
	Cacfd1		Nap1l3
	Adamtsl2		Cstf2
	Sardh		Tmem35a
	Brd3		Timm8a1
	Wdr5		Armcx4
	Col5a1		Armcx6
	Fcnb		Armcx3
	Ralgds		Armcx2
	Gtf3c5		Zmat1
	Gtf3c4		Armcx1
	Ddx31		Gprasp1
	Ttf1		Gprasp2
	Setx		Bhlhb9
	Trub2		Bex2
	Coq4		Bex3
	Cercam		Tceal1
	Odf2		Rab9b
	Gle1		Prps1
	Wdr34		Tsc22d3
	Set		Acsl4
	Zdhhc12		Tmem164
	Spout1		Dcx
	Lrrc8a		Amot
	Nup188		Pls3
	Ier5l		LOC103694506
	RGD1311084		AABR07041096.1
	Asb6		Wdr44
	Prrx2		Klhl13
	Ptges		Dock11
	Tor1b		Zcchc12
	Tor1a		RGD1564541
	RGD1305178		Ube2a
	Fnbp1		2023-09-06
	LOC100909750		Mcts1
	Exosc2		Dcaf12l1
	Fubp3		Smarca1
	Gpr107		Zdhhc9
	Nup214.1		Bcorl1
	Prrc2b		Aifm1
	Pomt1		Rab33a
	Uck1		Slc25a14
	Ciz1		Enox2
	Naif1		Arhgap36
	Fam102a		Stk26
	Dpm2		Rap2c
	St6galnac4		Fgf13
	Eng		Nsdhl
	Fpgs		Aff2
	Tor2a		LOC102552182
	Ttc16		Ubl4a
	Ptrh1		Lage3
	Niban2		Plxna3
	Angptl2		Gdi1
	Zbtb34		Atp6ap1
	Mapkap1		L1cam
	Gapvd1		Pdzd4
	Hspa5		Idh3g
	Psmd5		Atp2b3
	Phf19		Hprt1
	Traf1		Mmgt1
	Cntrl		Slc9a6
	Stom		Fhl1
	Ggta1		Fez2
	Ptgs1		Strn
	AABR07051787.1		Heatr5b
	Pdcl		Ndufaf7
	Rabgap1		Atl2
	Dennd1a		Gemin6
	Nek6		Dhx57
	LOC100362149		Tmem178a
	Olfml2a		Cox7a2l
	LOC100362366		Lrpprc
	Arhgap15		Ppm1b
	Gtdc1		Prepl
	AABR07051947.1		Camkmt
	Zeb2		Pigf
	Acvr2a		Kcnk12
	Epc2		Ppp1r21
	Mmadhc		Nrxn1
	Rnd3		Fam98a
	Rbm43		Ttc27
	Nmi		Dpy30
	Tnfaip6		Memo1
	Rif1		Ypel5
	Arl5a		Galnt14
	Prpf40a		Ehd3
	Arl6ip6		Babam2
	Nr4a2		Slc4a1ap
	Cytip		Gpn1
	Acvr1		AABR07063281.1
	Wdsub1		Nrbp1
	Baz2b		Eif2b4
	Rbms1		Slc5a6
	Dpp4		Tcf23
	Fap		Abhd1
	Ifih1		Preb
	Gca		Cgref1
	Grb14		Khk
	Galnt3		Mapre3
	AABR07052430.1		Dpysl5
	Nostrin		Kcnk3
	Spc25		Otof
	Dhrs9		Hadha
	Bbs5		Kif3c
	Fastkd1		Dtnb
	Ppig		Dnajc27
	Klhl23		Adcy3
	Ssb		Ptrhd1
	Sp5		Ncoa1
	Cybrd1		Klhl29
	Hat1		Fkbp1b
	Metap1d		Itsn2
	Itga6		Rdh14
	Cdca7		Kcns3
	Wipf1		Vsnl1
	Hnrnpa3		Mycn
	Nfe2l2		Ddx1
	Agps		Trib2
	Ttc30b		E2f6
	Rbm45		Pqlc3
	Prkra		Odc1
	Fkbp7		Hpcal1
	Plekha3		Itgb1bp1
	Sestd1		Kidins220
	Cwc22		Rnf144a
	Ube2e3		Cmpk2
	Itprid2		Colec11
	Frzb		Eipr1
	Dusp19		Tmem18
	Nup35		Acp1
	AABR07052730.2		Sh3yl1
	Itgav		Dld
	Calcrl		Bcap29
	Tfpi		Gpr22
	Ctnnd1		Prkar2b
	Selenoh		Atxn7l1
	Zdhhc5		Efcab10
	Clp1		AABR07063855.1
	Serping1		Tspan13
	Ssrp1		Ankmy2
	Aplnr		Dgkb
	Ptprj		Lrrn3
	Fnbp4		Dnajb9
	Ptpmt1		Pnpla8
	Slc39a13		Nrcam
	Spi1		Ap4s1
	Nr1h3		Akap6
	Acp2		Snx6
	Ddb2		Cfl2
	Pacsin3		Fam177a1
	Arfgap2		Ppp2r3c
	Lrp4		Psma6
	Arhgap1		Ralgapa1
	Harbi1		Trappc6b
	Mdk		Fbxo33
	Creb3l1		Lrfn5
	Phf21a		Togaram1
	Tp53i11		Fkbp3
	Tspan18		Klhdc2
	Cd82		Dmac2l
	Ext2		Cdkl1
	Accs		Atl1
	Ttc17		Pygl
	Api5		Actr10
	Trim44		Psma3
	Pamr1		Timm9
	Cd44		Ppm1a
	Apip		Daam1
	Lmo2		Jkamp
	Hipk3		Rtn1
	Depdc7		LOC100361944
	Qser1		Six1
	Prrg4		Six4
	Rcn1		Mnat1
	Immp1l		Trmt5
	Arl14ep		Tmem30b
	Mettl15		Sgpp1
	Lgr4		Gpx2
	Ccdc34		Rab15
	LOC100363452		Mpp5
	Arhgap11a		Eif2s1
	Aqr		Tmem229b
	RGD1563680		Arg2
	Spred1		Vti1b
	Eif2ak4		Rdh11
	Bmf		Rdh12
	Knstrn		Dcaf5
	Chst14		Plekhd1
	Knl1		Susd6
	Rad51		Synj2bp
	Rmdn3		Ttc9
	Dnajc17		Map3k9
	Spint1		Rgs6
	Dll4		Zfyve1
	Nusap1		Acot1
	Rtf1		Acot4
	Rpap1		Fam161b
	Mga		Coq6
	Mapkbp1		Bbof1
	Jmjd7		Syndig1l
	Pla2g4b		Arel1
	Ehd4		Dlst
	Capn3		Pgf
	Zfp106		Eif2b2
	Lrrc57		Acyp1
	Rpusd2		Tgfb3
	Tmem62		Angel1
	Epb42		Cipc
	Lcmt2		Zdhhc22
	Pdia3		Tmem63c
	Hypk		Ngb
	Ctdspl2		Ahsa1
	Eif3j		Slirp
	Spg11		Nrxn3
	Trim69		Kcnk10
	Duoxa1		Foxn3
	Slc28a2		Psmc1
	Spata5l1		Calm1
	MGC105649		Ttc7b
	Slc30a4		Gpr68
	Bloc1s6		Tc2n
	Sqor		Fbln5
	Myef2		Cpsf2
	Dut		Chga
	Fbn1		Itpk1
	Galk2		Otub2
	Fam227b		Ddx24
	Dtwd1		Ifi27
	Gabpb1		Ifi27l2b
	Trpm7		Ppp4r4
	Sppl2a		Serpina1
	Ncaph		Serpina11
	Snrnp200		Glrx5
	Tmem127		Bdkrb2
	Stard7		Atg2b
	AABR07053681.1		Gskip
	Mrps5		Bcl11b
	Mall		Setd3
	AABR07053687.1		Ccnk
	Bub1		Eml1
	Bcl2l11		Evl
	Anapc1		Slc25a29
	Mertk		Wars
	Zc3h8		AABR07065531.26
	Zc3h6		Ppp2r5c
	Polr1b		Dync1h1
	Chchd5		LOC103692716
	Il1b		Wdr20
	Snrpb		Cinp
	Cpxm1		Ankrd9
	Pced1a		NEWGENE-619861
	Mrps26		LOC103692719
	Avp		Bag5
	RGD1565616		Coa8
	Siglec1		Klc1
	Hspa12b		Tmem179
	Spef1		Cep170b
	Cenpb		AC141959.1
	Ap5s1		Jag2
	Mavs		Nudt14
	Pank2		Btbd6
	AABR07053749.2		Crip2
	Adra1d		Ptprn2
	Slc23a2		Tmem196
	Crls1		LOC108351589
	Bmp2		Prim1
	AABR07053837.1		Ptges3
	Slx4ip		Atp5f1b
	Btbd3		Gls2
	Esf1		Spryd4
	Flrt3		Cs
	Snrpb2		Coq10a
	Bfsp1		Ankrd52
	Rrbp1		Slc39a5
	Mgme1		Rnf41
	Kat14		Esyt1
	Zfp133		Suox
	Polr3f		Rab5b
	Rbbp9		Pmel
	Sec23b		LOC100910577
	Rin2		Sirt6
	Crnkl1		Tle5
	Kiz		Celf5
	Xrn2		AC094643.2
	Thbd		Dohh
	Cd93		Tbxa2r
	Nxt1		Pip5k1c
	Gzf1		Mrpl54
	Cst7		Matk
	Apmap		Atcay
	Acss1		Dapk3
	Gins1		Map2k2
	Nanp		Thop1
	Fkbp1a		Sgta
	Sdcbp2		Timm13
	Fam110a		Tmprss9
	Slc52a3		Ap3d1
	Csnk2a1		Izumo4
	Rbck1		Abhd17a
	Rem1		Atp8b3
	Hm13		Uqcr11
	Id1		Pcsk4
	LOC108350502		Apc2
	Tpx2		Ndufs7
	Foxs1		Cirbp
	Ttll9		Atp5f1d
	Hck		Cbarp
	Tm9sf4		Gpx4
	Plagl2		Wdr18
	Asxl1		Palm
	Commd7		Abca7
	Mapre1		Rnf126
	Bpifa1		Polrmt
	Cdk5rap1		Hcn2
	Cbfa2t2		Bsg
	Pxmp4		Cdc34
	AABR07054370.1		Tpgs1
	Raly		Shc2
	Ahcy		Ilvbl
	Pigu		Brd4
	Ncoa6		Cyp4f39
	Myh7b		Zfp955a
	Edem2		Rab11b
	Procr		AABR07056118.1
	Cep250		Rtcb
	Ergic3		Mterf2
	Rbm12		Polr3b
	LOC100910882		Nuak1
	LOC100910944		Slc41a2
	Phf20		Txnrd1
	Scand1		LOC691921
	AABR07054400.1		LOC362863
	Aar2		Mybpc1
	Dlgap4		Ano4
	Myl9		Scyl2
	Tgif2		Actr6
	Rab5if		Uhrf1bp1l
	Ndrg3		Slc25a3
	Dsn1		Amdhd1
	Rpn2		Vezt
	Manbal		Ndufa12
	Src		Mrpl42
	Tti1		AABR07056686.1
	Rprd1b		Cep290
	Tgm2		RGD1307947
	Lbp		Atp2b1
	Actr5		Kitlg
	Fam83d		Nts
	Dhx35		Slc6a15
	Mafb		Syt1
	Top1		Zdhhc17
	Lpin3		Bbs10
	Chd6		Kcnc2
	Srsf6		Atxn7l3b
	Ift52		Tph2
	Mybl2		Tspan8
	Oser1		Ptprr
	Pkig		Rab3ip
	Stk4		Cct2
	Slpi		Lyc2
	Sdc4		Nup107
	Sys1		Cand1
	Pigt		Wif1
	Wfdc2		Tafa2
	Dnttip1		Ppm1h
	Ube2c		Avil
	Zswim3		Tsfm
	Neurl2		Mettl1
	Ctsa		Agap2
	Pltp		B4galnt1
	Pcif1		Arhgef25
	Zfp335		Kif5a
	Mmp9		Dctn2
	Ncoa5		Ddit3
	Cd40		Mars
	Slc35c2		Shmt2
	Elmo2		Myo1a
	LOC685619		Tac3
	Slc2a10		Nipal2
	Zmynd8		Polr2k
[truncated: 4,305 more rows]
