# Supplementary material for: In situ tissue profile of rat trigeminal nerve in trigeminal neuralgia using spatial transcriptome sequencing
Source: Int J Surg. 2024 Jan 25;110(3):1463–74. doi: 10.1097/JS9.0000000000001110 (PMC10942187; doi:10.1097/JS9.0000000000001110)
Supplement: SUPPLEMENTARY MATERIAL [file js9-110-1463-s012.xlsx]

## Sheet: Sheet1
gene	p_val	avg_logFC	pct.1	pct.2	p_val_adj	cluster	gene_diff	ensembl_id	gene_type	product
Tac1	0	1.3755	0.994	0.883	0	1	1.126	ENSRNOG00000007374	protein_coding	tachykinin, precursor 1
Nefl	0	1.32585	1	1	0	1	1	ENSRNOG00000013658	protein_coding	neurofilament, light polypeptide
Nefm	0	1.24032	1	1	0	1	1	ENSRNOG00000013916	protein_coding	neurofilament, medium polypeptide
Atp1a1	0	1.20022	1	1	0	1	1	ENSRNOG00000030019	protein_coding	ATPase Na+/K+ transporting subunit alpha 1
Nefh	0	1.19355	1	0.996	0	1	1.004	ENSRNOG00000008716	protein_coding	neurofilament, heavy polypeptide
Calca	0	1.18762	0.998	0.948	0	1	1.053	ENSRNOG00000011130	protein_coding	calcitonin-related polypeptide alpha
Avil	0	1.15739	1	0.861	0	1	1.161	ENSRNOG00000050419	protein_coding	advillin
Map1b	0	1.14195	1	1	0	1	1	ENSRNOG00000017428	protein_coding	microtubule-associated protein 1B
Parm1	0	1.12454	0.996	0.765	0	1	1.302	ENSRNOG00000002579	protein_coding	prostate androgen-regulated mucin-like protein 1
Cpne6	0	1.12144	0.999	0.821	0	1	1.217	ENSRNOG00000018399	protein_coding	copine 6
Uchl1	0	1.11566	1	1	0	1	1	ENSRNOG00000002343	protein_coding	ubiquitin C-terminal hydrolase L1
Fkbp1b	0	1.09582	1	0.925	0	1	1.081	ENSRNOG00000047143	protein_coding	FK506 binding protein 1B
Fxyd7	0	1.08917	0.998	0.892	0	1	1.119	ENSRNOG00000021067	protein_coding	FXYD domain-containing ion transport regulator 7
Tspan8	0	1.07794	0.994	0.781	0	1	1.273	ENSRNOG00000004411	protein_coding	tetraspanin 8
Ywhah	0	1.06099	1	0.999	0	1	1.001	ENSRNOG00000055471	protein_coding	tyrosine 3-monooxygenase/tryptophan 5-monooxygenase activation protein, eta
Rgs4	0	1.05739	0.976	0.691	0	1	1.412	ENSRNOG00000002773	protein_coding	regulator of G-protein signaling 4
Ndrg4	0	1.02643	1	0.978	0	1	1.022	ENSRNOG00000012482	protein_coding	NDRG family member 4
Sncg	0	1.01212	1	1	0	1	1	ENSRNOG00000058006	protein_coding	synuclein, gamma
Tyrp1	0	1.01095	0.996	0.684	0	1	1.456	ENSRNOG00000029318	protein_coding	tyrosinase-related protein 1
Eef1a2	0	0.999931	1	0.828	0	1	1.208	ENSRNOG00000012477	protein_coding	eukaryotic translation elongation factor 1 alpha 2
Prph	0	0.996954	1	0.998	0	1	1.002	ENSRNOG00000052880	protein_coding	peripherin
Them6	0	0.985533	0.999	0.821	0	1	1.217	ENSRNOG00000005929	protein_coding	thioesterase superfamily member 6
Ntrk1	0	0.97949	0.944	0.597	0	1	1.581	ENSRNOG00000013953	protein_coding	neurotrophic receptor tyrosine kinase 1
Synm	0	0.971184	0.988	0.688	0	1	1.436	ENSRNOG00000014030	protein_coding	synemin
Kcnd1	0	0.968914	0.993	0.685	0	1	1.45	ENSRNOG00000039544	protein_coding	potassium voltage-gated channel subfamily D member 1
Gng3	0	0.966528	1	0.952	0	1	1.05	ENSRNOG00000019570	protein_coding	G protein subunit gamma 3
Scn11a	0	0.965222	0.896	0.354	0	1	2.531	ENSRNOG00000032884	protein_coding	sodium voltage-gated channel alpha subunit 11
Ifi27l2b	0	0.959682	1	0.952	0	1	1.05	ENSRNOG00000026605	protein_coding	interferon, alpha-inducible protein 27 like 2B
Plcd4	0	0.959102	0.923	0.535	0	1	1.725	ENSRNOG00000016361	protein_coding	phospholipase C, delta 4
Ywhag	0	0.954501	1	0.999	0	1	1.001	ENSRNOG00000001436	protein_coding	tyrosine 3-monooxygenase/tryptophan 5-monooxygenase activation protein, gamma
Necab1	0	0.953242	0.932	0.331	0	1	2.816	ENSRNOG00000007256	protein_coding	N-terminal EF-hand calcium binding protein 1
Lxn	0	0.933848	0.999	0.904	0	1	1.105	ENSRNOG00000013572	protein_coding	latexin
Ncdn	0	0.930179	1	0.938	0	1	1.066	ENSRNOG00000011751	protein_coding	neurochondrin
Trarg1	0	0.929529	0.988	0.703	0	1	1.405	ENSRNOG00000022239	protein_coding	--
Clec2l	0	0.928075	0.974	0.795	0	1	1.225	ENSRNOG00000029644	protein_coding	C-type lectin domain family 2, member L
Bcam	0	0.923451	1	0.903	0	1	1.107	ENSRNOG00000029399	protein_coding	basal cell adhesion molecule (Lutheran blood group)
Asic1	0	0.917938	0.929	0.472	0	1	1.968	ENSRNOG00000059765	protein_coding	acid sensing ion channel subunit 1
Fgf13	0	0.913893	0.982	0.596	0	1	1.648	ENSRNOG00000042753	protein_coding	fibroblast growth factor 13
Serpinb6a	0	0.904756	0.999	0.939	0	1	1.064	ENSRNOG00000017962	protein_coding	--
Tuba4a	0	0.894729	0.998	0.868	0	1	1.15	ENSRNOG00000003597	protein_coding	tubulin, alpha 4A
Fam189b	0	0.891253	0.999	0.865	0	1	1.155	ENSRNOG00000020518	protein_coding	family with sequence similarity 189, member B
Pcbp3	0	0.891192	0.983	0.672	0	1	1.463	ENSRNOG00000001245	protein_coding	poly(rC) binding protein 34
Pcp4	0	0.890789	1	0.985	0	1	1.015	ENSRNOG00000001628	protein_coding	Purkinje cell protein 4
Cplx1	0	0.88655	1	0.942	0	1	1.062	ENSRNOG00000000060	protein_coding	complexin 1
Tlcd3b	0	0.884069	0.992	0.732	0	1	1.355	ENSRNOG00000019914	protein_coding	--
Dync1i1	0	0.88161	0.984	0.646	0	1	1.523	ENSRNOG00000009700	protein_coding	dynein cytoplasmic 1 intermediate chain 1
P2rx3	0	0.880467	0.956	0.676	0	1	1.414	ENSRNOG00000008552	protein_coding	purinergic receptor P2X 3
Ckmt1	0	0.879779	0.994	0.817	0	1	1.217	ENSRNOG00000014573	protein_coding	--
Ppp1r1c	0	0.878272	0.979	0.52	0	1	1.883	ENSRNOG00000024990	protein_coding	protein phosphatase 1, regulatory (inhibitor) subunit 1C
Stmn2	0	0.876509	1	0.998	0	1	1.002	ENSRNOG00000011705	protein_coding	stathmin 2
Sult4a1	0	0.874187	1	0.899	0	1	1.112	ENSRNOG00000046975	protein_coding	sulfotransferase family 4A, member 1
Lynx1	0	0.871611	0.997	0.771	0	1	1.293	ENSRNOG00000006086	protein_coding	Ly6/neurotoxin 1
Scn10a	0	0.870086	0.933	0.461	0	1	2.024	ENSRNOG00000032473	protein_coding	sodium voltage-gated channel alpha subunit 10
Epb41l3	0	0.859993	0.999	0.895	0	1	1.116	ENSRNOG00000016724	protein_coding	erythrocyte membrane protein band 4.1-like 3
Stmn3	0	0.838915	1	0.99	0	1	1.01	ENSRNOG00000013657	protein_coding	stathmin 3
Susd2	0	0.837415	0.998	0.798	0	1	1.251	ENSRNOG00000033389	protein_coding	sushi domain containing 2
Elavl2	0	0.837234	0.979	0.667	0	1	1.468	ENSRNOG00000006853	protein_coding	ELAV like neuron-specific RNA binding protein 2
Gpx2	0	0.836638	0.923	0.514	0	1	1.796	ENSRNOG00000055672	protein_coding	glutathione peroxidase 2
Kif5a	0	0.835776	1	0.911	0	1	1.098	ENSRNOG00000005299	protein_coding	kinesin family member 5A
Syn1	0	0.832105	0.993	0.741	0	1	1.34	ENSRNOG00000010365	protein_coding	synapsin I
Dner	0	0.82827	0.993	0.805	0	1	1.234	ENSRNOG00000016640	protein_coding	delta/notch-like EGF repeat containing
Calcb	0	0.825461	0.874	0.362	0	1	2.414	ENSRNOG00000011074	protein_coding	calcitonin-related polypeptide, beta
Rab6b	0	0.823675	1	0.937	0	1	1.067	ENSRNOG00000009198	protein_coding	RAB6B, member RAS oncogene family
Rgs3	0	0.822831	0.985	0.782	0	1	1.26	ENSRNOG00000024501	protein_coding	regulator of G-protein signaling 3
Fbln2	0	0.820796	0.999	0.932	0	1	1.072	ENSRNOG00000007338	protein_coding	fibulin 2
Klc1	0	0.818813	1	0.999	0	1	1.001	ENSRNOG00000011572	protein_coding	kinesin light chain 1
Ppm1j	0	0.818118	0.943	0.411	0	1	2.294	ENSRNOG00000012481	protein_coding	protein phosphatase, Mg2+/Mn2+ dependent, 1J
Kcns3	0	0.815898	0.859	0.246	0	1	3.492	ENSRNOG00000004899	protein_coding	potassium voltage-gated channel, modifier subfamily S, member 3
Ppp1r2	0	0.811023	0.983	0.805	0	1	1.221	ENSRNOG00000001733	protein_coding	protein phosphatase 1, regulatory (inhibitor) subunit 2
Nrn1	0	0.810926	0.955	0.483	0	1	1.977	ENSRNOG00000050767	protein_coding	neuritin 1
Scg5	0	0.807532	0.997	0.86	0	1	1.159	ENSRNOG00000007542	protein_coding	secretogranin V
Vamp1	0	0.804738	1	0.895	0	1	1.117	ENSRNOG00000019219	protein_coding	vesicle-associated membrane protein 1
Cabp1	0	0.792317	0.988	0.721	0	1	1.37	ENSRNOG00000001173	protein_coding	calcium binding protein 1
Pqlc1	0	0.791074	0.98	0.599	0	1	1.636	ENSRNOG00000059215	protein_coding	PQ loop repeat containing 1
Adam11	0	0.785551	0.957	0.586	0	1	1.633	ENSRNOG00000002753	protein_coding	ADAM metallopeptidase domain 11
Nmb	0	0.783169	0.828	0.304	0	1	2.724	ENSRNOG00000011011	protein_coding	neuromedin B
Ubash3b	0	0.78287	0.949	0.481	0	1	1.973	ENSRNOG00000008187	protein_coding	ubiquitin associated and SH3 domain containing, B
Hspb8	0	0.782754	0.966	0.587	0	1	1.646	ENSRNOG00000022392	protein_coding	heat shock protein family B (small) member 8
Tmem179	0	0.780112	0.975	0.587	0	1	1.661	ENSRNOG00000013128	protein_coding	transmembrane protein 179
Scn4b	0	0.778312	0.991	0.806	0	1	1.23	ENSRNOG00000026679	protein_coding	sodium voltage-gated channel beta subunit 4
Hpcal1	0	0.776455	0.918	0.459	0	1	2	ENSRNOG00000005492	protein_coding	hippocalcin-like 1
Tubb3	0	0.775113	1	1	0	1	1	ENSRNOG00000017209	protein_coding	tubulin, beta 3 class III
Ret	0	0.773366	0.965	0.577	0	1	1.672	ENSRNOG00000014751	protein_coding	ret proto-oncogene
Dynll2	0	0.77114	1	0.987	0	1	1.013	ENSRNOG00000008921	protein_coding	dynein light chain LC8-type 2
Susd4	0	0.769063	0.903	0.372	0	1	2.427	ENSRNOG00000003562	protein_coding	sushi domain containing 4
Htr3a	0	0.768875	0.83	0.246	0	1	3.374	ENSRNOG00000006595	protein_coding	5-hydroxytryptamine receptor 3A
Necab3	0	0.766458	0.967	0.623	0	1	1.552	ENSRNOG00000016708	protein_coding	N-terminal EF-hand calcium binding protein 3
Cntnap1	0	0.76393	0.954	0.6	0	1	1.59	ENSRNOG00000020277	protein_coding	contactin associated protein 1
Rab3a	0	0.763892	1	0.893	0	1	1.12	ENSRNOG00000019433	protein_coding	RAB3A, member RAS oncogene family
Reep5	0	0.763548	1	1	0	1	1	ENSRNOG00000020167	protein_coding	receptor accessory protein 5
Stxbp1	0	0.760973	0.997	0.811	0	1	1.229	ENSRNOG00000015420	protein_coding	syntaxin binding protein 1
Tppp3	0	0.760812	1	0.974	0	1	1.027	ENSRNOG00000016890	protein_coding	tubulin polymerization-promoting protein family member 3
Nat8l	0	0.760407	0.987	0.793	0	1	1.245	ENSRNOG00000049351	protein_coding	N-acetyltransferase 8-like
Scg2	0	0.757163	0.94	0.655	0	1	1.435	ENSRNOG00000015055	protein_coding	secretogranin II
Pcdha13	0	0.756239	0.967	0.653	0	1	1.481	ENSRNOG00000020119	protein_coding	--
Cend1	0	0.755603	1	0.866	0	1	1.155	ENSRNOG00000018448	protein_coding	cell cycle exit and neuronal differentiation 1
Eepd1	0	0.752171	0.973	0.613	0	1	1.587	ENSRNOG00000006931	protein_coding	endonuclease/exonuclease/phosphatase family domain containing 1
Slc9a9	0	0.751044	0.955	0.545	0	1	1.752	ENSRNOG00000008554	protein_coding	solute carrier family 9 member A9
Syt4	0	0.748749	0.988	0.748	0	1	1.321	ENSRNOG00000017333	protein_coding	synaptotagmin 4
Cyb5r1	0	0.747679	0.946	0.632	0	1	1.497	ENSRNOG00000003973	protein_coding	cytochrome b5 reductase 1
Cacnb3	0	0.744308	0.992	0.802	0	1	1.237	ENSRNOG00000054274	protein_coding	calcium voltage-gated channel auxiliary subunit beta 3
Atp1b1	0	0.741846	1	0.97	0	1	1.031	ENSRNOG00000002934	protein_coding	ATPase Na+/K+ transporting subunit beta 1
Syngr3	0	0.741821	0.991	0.755	0	1	1.313	ENSRNOG00000012620	protein_coding	synaptogyrin 3
Tmem229b	0	0.741036	0.979	0.777	0	1	1.26	ENSRNOG00000010646	protein_coding	transmembrane protein 229B
Acot7	0	0.740059	1	0.928	0	1	1.078	ENSRNOG00000010580	protein_coding	acyl-CoA thioesterase 7
Dpp6	0	0.739841	0.965	0.628	0	1	1.537	ENSRNOG00000030547	protein_coding	dipeptidyl peptidase like 6
Klc2	0	0.739443	0.995	0.821	0	1	1.212	ENSRNOG00000020299	protein_coding	kinesin light chain 2
Mllt11	0	0.738566	0.998	0.844	0	1	1.182	ENSRNOG00000021110	protein_coding	myeloid/lymphoid or mixed-lineage leukemia
Rtn1	0	0.735365	1	0.94	0	1	1.064	ENSRNOG00000004794	protein_coding	reticulon 1
Fgf1	0	0.73494	0.998	0.859	0	1	1.162	ENSRNOG00000013867	protein_coding	fibroblast growth factor 1
Ccdc92	0	0.734894	1	0.819	0	1	1.221	ENSRNOG00000021691	protein_coding	coiled-coil domain containing 92
Syn2	0	0.734105	0.888	0.337	0	1	2.635	ENSRNOG00000008157	protein_coding	synapsin II
Rtn4rl1	0	0.732939	0.831	0.243	0	1	3.42	ENSRNOG00000003121	protein_coding	reticulon 4 receptor-like 1
Snap25	0	0.732703	1	0.939	0	1	1.065	ENSRNOG00000006037	protein_coding	synaptosomal-associated protein 25
Atp5f1d	0	0.728289	1	0.999	0	1	1.001	ENSRNOG00000014625	protein_coding	--
A4galt	0	0.727519	0.81	0.227	0	1	3.568	ENSRNOG00000009736	protein_coding	alpha 1,4-galactosyltransferase
Abca7	0	0.726026	0.959	0.592	0	1	1.62	ENSRNOG00000012939	protein_coding	ATP binding cassette subfamily A member 7
Bcat1	0	0.725445	1	0.994	0	1	1.006	ENSRNOG00000015514	protein_coding	branched chain amino acid transaminase 1
Tmem132e	0	0.725377	0.896	0.353	0	1	2.538	ENSRNOG00000007455	protein_coding	transmembrane protein 132E
LOC103692716	0	0.723765	1	1	0	1	1	ENSRNOG00000059714	protein_coding	heat shock protein HSP 90-alpha
Hebp2	0	0.721214	0.899	0.394	0	1	2.282	ENSRNOG00000053735	protein_coding	heme binding protein 2
Elavl4	0	0.720574	0.959	0.542	0	1	1.769	ENSRNOG00000023601	protein_coding	ELAV like neuron-specific RNA binding protein 4
Tmem130	0	0.720415	0.97	0.639	0	1	1.518	ENSRNOG00000025235	protein_coding	transmembrane protein 130
Reep2	0	0.716632	0.991	0.78	0	1	1.271	ENSRNOG00000049629	protein_coding	receptor accessory protein 2
Dnm1	0	0.715165	0.998	0.865	0	1	1.154	ENSRNOG00000033835	protein_coding	dynamin 1
Tmod1	0	0.715113	0.958	0.538	0	1	1.781	ENSRNOG00000009761	protein_coding	tropomodulin 1
Fkbp4	0	0.712919	0.993	0.897	0	1	1.107	ENSRNOG00000006444	protein_coding	FK506 binding protein 4
Nacad	0	0.711338	0.997	0.828	0	1	1.204	ENSRNOG00000053875	protein_coding	NAC alpha domain containing
Anxa5	0	0.710922	1	0.992	0	1	1.008	ENSRNOG00000014453	protein_coding	annexin A5
Map7d2	0	0.704284	0.961	0.649	0	1	1.481	ENSRNOG00000005176	protein_coding	MAP7 domain containing 2
Pgm2l1	0	0.703544	0.951	0.472	0	1	2.015	ENSRNOG00000017079	protein_coding	phosphoglucomutase 2-like 1
Mapk8ip2	0	0.700881	0.989	0.707	0	1	1.399	ENSRNOG00000032828	protein_coding	mitogen-activated protein kinase 8 interacting protein 2
Olfm1	0	0.700759	0.997	0.856	0	1	1.165	ENSRNOG00000009862	protein_coding	olfactomedin 1
Bex2	0	0.697377	0.995	0.812	0	1	1.225	ENSRNOG00000032729	protein_coding	brain expressed X-linked 2
Fbxo2	0	0.692174	1	0.918	0	1	1.089	ENSRNOG00000009409	protein_coding	F-box protein 2
AABR07017145.2	0	0.691535	0.974	0.642	0	1	1.517	ENSRNOG00000060863	lincRNA	--
2022-09-05	0	0.690779	0.994	0.841	0	1	1.182	ENSRNOG00000029912	protein_coding	septin 5
Tubb4b	0	0.689908	1	0.993	0	1	1.007	ENSRNOG00000010170	protein_coding	tubulin, beta 4B class IVb
Amigo1	0	0.689826	0.868	0.323	0	1	2.687	ENSRNOG00000045665	protein_coding	adhesion molecule with Ig like domain 1
Tmem59l	0	0.686246	0.991	0.778	0	1	1.274	ENSRNOG00000022432	protein_coding	transmembrane protein 59-like
Hsph1	0	0.682999	0.988	0.817	0	1	1.209	ENSRNOG00000000902	protein_coding	heat shock protein family H (Hsp110) member 1
Zwint	0	0.680709	1	0.981	0	1	1.019	ENSRNOG00000048682	protein_coding	ZW10 interacting kinetochore protein
Tango2	0	0.677451	0.933	0.493	0	1	1.892	ENSRNOG00000030245	protein_coding	transport and golgi organization 2 homolog
Ifi27	0	0.67738	1	0.999	0	1	1.001	ENSRNOG00000009263	protein_coding	interferon, alpha-inducible protein 27
Nptx2	0	0.677281	0.774	0.241	0	1	3.212	ENSRNOG00000001006	protein_coding	neuronal pentraxin 2
Slc6a15	0	0.677259	0.914	0.408	0	1	2.24	ENSRNOG00000027468	protein_coding	solute carrier family 6 member 15
Tmem25	0	0.674456	0.887	0.361	0	1	2.457	ENSRNOG00000014218	protein_coding	transmembrane protein 25
AC126641.1	0	0.674336	0.914	0.427	0	1	2.141	ENSRNOG00000011160	processed_transcript	--
Ndn	0	0.674144	0.995	0.822	0	1	1.21	ENSRNOG00000010146	protein_coding	necdin, MAGE family member
Map1lc3b	0	0.671713	1	0.996	0	1	1.004	ENSRNOG00000017905	protein_coding	microtubule-associated protein 1 light chain 3 beta
Impdh1	0	0.66911	0.951	0.57	0	1	1.668	ENSRNOG00000020032	protein_coding	inosine monophosphate dehydrogenase 1
Asic3	0	0.665318	0.944	0.483	0	1	1.954	ENSRNOG00000008380	protein_coding	acid sensing ion channel subunit 3
Nsg2	0	0.664925	0.992	0.777	0	1	1.277	ENSRNOG00000020644	protein_coding	neuron specific gene family member 2
Ache	0	0.664652	0.951	0.593	0	1	1.604	ENSRNOG00000050841	protein_coding	acetylcholinesterase
Atp6v1g2	0	0.664203	0.993	0.79	0	1	1.257	ENSRNOG00000000840	protein_coding	ATPase H+ transporting V1 subunit G2
RGD1305733	0	0.662892	0.956	0.608	0	1	1.572	ENSRNOG00000003198	protein_coding	similar to RIKEN cDNA 2900011O08
Gabarapl1	0	0.656868	0.998	0.952	0	1	1.048	ENSRNOG00000053362	protein_coding	GABA type A receptor associated protein like 1
Paqr4	0	0.65568	0.997	0.918	0	1	1.086	ENSRNOG00000003721	protein_coding	progestin and adipoQ receptor family member 4
Crip2	0	0.654895	1	0.976	0	1	1.025	ENSRNOG00000005041	protein_coding	cysteine-rich protein 2
Sh3bgrl3	0	0.654736	1	0.996	0	1	1.004	ENSRNOG00000015967	protein_coding	SH3 domain binding glutamate-rich protein like 3
Dffa	0	0.649903	0.893	0.429	0	1	2.082	ENSRNOG00000013603	protein_coding	DNA fragmentation factor subunit alpha
Tlx2	0	0.644129	0.816	0.231	0	1	3.532	ENSRNOG00000055188	protein_coding	T-cell leukemia homeobox 2
Nsf	0	0.643061	0.995	0.82	0	1	1.213	ENSRNOG00000003905	protein_coding	N-ethylmaleimide sensitive factor, vesicle fusing ATPase
Dync1h1	0	0.641109	1	0.993	0	1	1.007	ENSRNOG00000006178	protein_coding	dynein cytoplasmic 1 heavy chain 1
Snap91	0	0.640588	0.978	0.764	0	1	1.28	ENSRNOG00000023861	protein_coding	synaptosomal-associated protein 91
Dynlt3	0	0.640481	0.983	0.794	0	1	1.238	ENSRNOG00000003611	protein_coding	dynein light chain Tctex-type 3
L1cam	0	0.640302	0.961	0.666	0	1	1.443	ENSRNOG00000061230	protein_coding	L1 cell adhesion molecule
Lhfpl5	0	0.639844	0.853	0.296	0	1	2.882	ENSRNOG00000022283	protein_coding	lipoma HMGIC fusion partner-like 5
Tmem14a	0	0.636431	0.877	0.427	0	1	2.054	ENSRNOG00000013238	protein_coding	transmembrane protein 14A
Rundc3a	0	0.635374	0.97	0.648	0	1	1.497	ENSRNOG00000020970	protein_coding	RUN domain containing 3A
Kifap3	0	0.629548	0.998	0.88	0	1	1.134	ENSRNOG00000002544	protein_coding	kinesin-associated protein 3
Aldoa	0	0.629291	1	1	0	1	1	ENSRNOG00000052802	protein_coding	aldolase, fructose-bisphosphate A
Gabbr2	0	0.628682	0.872	0.315	0	1	2.768	ENSRNOG00000008431	protein_coding	gamma-aminobutyric acid type B receptor subunit 2
Ccdc136	0	0.628216	0.947	0.57	0	1	1.661	ENSRNOG00000007100	protein_coding	coiled-coil domain containing 136
Bag3	0	0.627807	0.963	0.696	0	1	1.384	ENSRNOG00000020298	protein_coding	Bcl2-associated athanogene 3
Tuba1b	0	0.621124	1	1	0	1	1	ENSRNOG00000053468	protein_coding	tubulin, alpha 1B
LOC103694872	0	0.612679	1	0.932	0	1	1.073	ENSRNOG00000028356	protein_coding	--
Flot2	0	0.612326	0.971	0.819	0	1	1.186	ENSRNOG00000009681	protein_coding	flotillin 2
Kif1b	0	0.61209	0.999	0.988	0	1	1.011	ENSRNOG00000057626	protein_coding	kinesin family member 1B
Ndfip1	0	0.611784	1	0.998	0	1	1.002	ENSRNOG00000013562	protein_coding	Nedd4 family interacting protein 1
Tubb5	0	0.610815	1	1	0	1	1	ENSRNOG00000061216	protein_coding	tubulin, beta 5 class I
Ldha	0	0.609606	1	0.974	0	1	1.027	ENSRNOG00000013009	protein_coding	lactate dehydrogenase A
Cdipt	0	0.60685	0.997	0.914	0	1	1.091	ENSRNOG00000024144	protein_coding	CDP-diacylglycerol--inositol 3-phosphatidyltransferase
Usp5	0	0.606364	1	0.945	0	1	1.058	ENSRNOG00000015409	protein_coding	ubiquitin specific peptidase 5
Anxa6	0	0.604939	1	0.984	0	1	1.016	ENSRNOG00000010668	protein_coding	annexin A6
Akap12	0	0.599186	0.998	0.925	0	1	1.079	ENSRNOG00000019549	protein_coding	A-kinase anchoring protein 12
Ngrn	0	0.588466	0.972	0.763	0	1	1.274	ENSRNOG00000013553	protein_coding	neugrin, neurite outgrowth associated
Tuba1a	0	0.586927	1	1	0	1	1	ENSRNOG00000060728	protein_coding	tubulin, alpha 1A
Got1	0	0.585788	0.997	0.845	0	1	1.18	ENSRNOG00000016356	protein_coding	glutamic-oxaloacetic transaminase 1
Atp6v1b2	0	0.584947	0.997	0.894	0	1	1.115	ENSRNOG00000011891	protein_coding	ATPase H+ transporting V1 subunit B2
Tusc2	0	0.584724	0.979	0.794	0	1	1.233	ENSRNOG00000021528	protein_coding	tumor suppressor candidate 2
Tspan17	0	0.575575	1	0.916	0	1	1.092	ENSRNOG00000018122	protein_coding	tetraspanin 17
Gpi	0	0.57437	1	0.989	0	1	1.011	ENSRNOG00000023150	protein_coding	glucose-6-phosphate isomerase
Selenom	0	0.570278	0.999	0.979	0	1	1.02	ENSRNOG00000061231	protein_coding	--
Map1a	0	0.56903	1	0.952	0	1	1.05	ENSRNOG00000014230	protein_coding	microtubule-associated protein 1A
Rtn3	0	0.567296	1	0.998	0	1	1.002	ENSRNOG00000021202	protein_coding	reticulon 3
Iscu	0	0.559031	1	0.996	0	1	1.004	ENSRNOG00000000701	protein_coding	iron-sulfur cluster assembly enzyme
LOC100361457	0	0.557193	1	1	0	1	1	ENSRNOG00000053452	protein_coding	actin, gamma 1 propeptide-like
Ostf1	0	0.552984	0.998	0.921	0	1	1.084	ENSRNOG00000012156	protein_coding	osteoclast stimulating factor 1
Got2	0	0.53726	0.999	0.98	0	1	1.019	ENSRNOG00000011782	protein_coding	glutamic-oxaloacetic transaminase 2
Pin1	0	0.532875	0.999	0.968	0	1	1.032	ENSRNOG00000020474	protein_coding	peptidylprolyl cis/trans isomerase, NIMA-interacting 1
Ubb	0	0.525989	1	1	0	1	1	ENSRNOG00000042271	pseudogene	ubiquitin B
Clip3	0	0.52504	0.999	0.905	0	1	1.104	ENSRNOG00000050104	protein_coding	CAP-GLY domain containing linker protein 3
Rnf187	0	0.521977	1	0.995	0	1	1.005	ENSRNOG00000049219	protein_coding	ring finger protein 187
AABR07044711.1	0	0.520769	1	0.997	0	1	1.003	ENSRNOG00000047276	protein_coding	--
Mdh1	0	0.514649	1	0.984	0	1	1.016	ENSRNOG00000008103	protein_coding	malate dehydrogenase 1
Syt11	0	0.512494	1	0.978	0	1	1.022	ENSRNOG00000020279	protein_coding	synaptotagmin 11
Arf3	0	0.508903	0.999	0.963	0	1	1.037	ENSRNOG00000054775	protein_coding	ADP-ribosylation factor 3
Dctn1	0	0.505995	0.999	0.963	0	1	1.037	ENSRNOG00000010048	protein_coding	dynactin subunit 1
Cyb5r3	0	0.503862	0.998	0.965	0	1	1.034	ENSRNOG00000009592	protein_coding	cytochrome b5 reductase 3
Ywhaz	0	0.500967	1	0.997	0	1	1.003	ENSRNOG00000008195	protein_coding	tyrosine 3-monooxygenase/tryptophan 5-monooxygenase activation protein, zeta
Sptan1	0	0.495528	1	0.998	0	1	1.002	ENSRNOG00000015396	protein_coding	spectrin, alpha, non-erythrocytic 1
Grina	0	0.492943	1	0.999	0	1	1.001	ENSRNOG00000029941	protein_coding	glutamate ionotropic receptor NMDA type subunit associated protein 1
Anxa2	0	0.492443	1	0.984	0	1	1.016	ENSRNOG00000010362	protein_coding	annexin A2
S100a10	0	0.491021	1	0.997	0	1	1.003	ENSRNOG00000023226	protein_coding	S100 calcium binding protein A10
Tubb2a	0	0.483321	1	0.998	0	1	1.002	ENSRNOG00000017558	protein_coding	tubulin, beta 2A class IIa
Pgam1	0	0.47855	1	0.997	0	1	1.003	ENSRNOG00000050585	protein_coding	phosphoglycerate mutase 1
Vcp	0	0.475067	1	0.999	0	1	1.001	ENSRNOG00000034242	protein_coding	valosin-containing protein
Slc25a4	0	0.475056	1	1	0	1	1	ENSRNOG00000010830	protein_coding	solute carrier family 25 member 4
Dctn2	0	0.471495	0.999	0.987	0	1	1.012	ENSRNOG00000025481	protein_coding	dynactin subunit 2
Cox4i1	0	0.466209	1	1	0	1	1	ENSRNOG00000017817	protein_coding	cytochrome c oxidase subunit 4i1
Ctsb	0	0.454568	1	1	0	1	1	ENSRNOG00000010331	protein_coding	cathepsin B
Prdx2	0	0.454219	1	1	0	1	1	ENSRNOG00000003520	protein_coding	peroxiredoxin 2
Atp5f1b	0	0.453016	1	1	0	1	1	ENSRNOG00000002840	protein_coding	--
Cltc	0	0.449179	0.999	0.999	0	1	1	ENSRNOG00000004291	protein_coding	clathrin heavy chain
Ndufa4	0	0.445903	1	1	0	1	1	ENSRNOG00000005512	protein_coding	NADH:ubiquinone oxidoreductase subunit A4
Atp5if1	0	0.442306	1	1	0	1	1	ENSRNOG00000013300	protein_coding	--
Map1lc3a	0	0.398833	1	0.999	0	1	1.001	ENSRNOG00000025443	protein_coding	microtubule-associated protein 1 light chain 3 alpha
Hsp90ab1	0	0.398103	1	1	0	1	1	ENSRNOG00000019834	protein_coding	heat shock protein 90 alpha family class B member 1
LOC103689961	0	0.378429	1	1	0	1	1	ENSRNOG00000051483	protein_coding	--
Atp6v0c	0	0.370265	1	1	0	1	1	ENSRNOG00000006542	protein_coding	ATPase H+ transporting V0 subunit C
Calm3	0	0.365784	1	1	0	1	1	ENSRNOG00000016770	protein_coding	calmodulin 3
Cox6a1	0	0.296986	1	1	0	1	1	ENSRNOG00000001170	protein_coding	cytochrome c oxidase subunit 6A1
Lgals1	0	0.152953	1	0.999	0	1	1.001	ENSRNOG00000009884	protein_coding	galectin 1
Atp6v1e1	4.94065645841247e-324	0.467398	1	0.98	8.4915062550735e-320	1	1.02	ENSRNOG00000011905	protein_coding	ATPase H+ transporting V1 subunit E1
Hspb1	9.88131291682493e-324	0.395097	1	0.979	1.6983012510147e-319	1	1.021	ENSRNOG00000023546	protein_coding	heat shock protein family B (small) member 1
Ap2b1	1.97626258336499e-323	0.55699	0.988	0.873	3.3966025020294e-319	1	1.132	ENSRNOG00000061543	protein_coding	adaptor-related protein complex 2, beta 1 subunit
Atp5mf	2.96439387504748e-323	0.330901	1	1	5.0949037530441e-319	1	1	ENSRNOG00000027049	protein_coding	--
Napa	6.91691904177745e-323	0.518786	0.998	0.942	1.18881087571029e-318	1	1.059	ENSRNOG00000001494	protein_coding	NSF attachment protein alpha
Hopx	1.98425162485824e-318	0.60376	1	0.917	3.41033326764386e-314	1	1.091	ENSRNOG00000024689	protein_coding	HOP homeobox
Hspa12a	5.6605891549065e-318	0.52914	0.995	0.888	9.7288545805378e-314	1	1.12	ENSRNOG00000018019	protein_coding	heat shock protein family A (Hsp70) member 12A
Ap2s1	1.22029758050662e-316	0.494414	1	0.981	2.09732545161673e-312	1	1.019	ENSRNOG00000015865	protein_coding	adaptor-related protein complex 2, sigma 1 subunit
Pgk1	1.69872451705349e-316	0.444844	1	0.99	2.91959782745984e-312	1	1.01	ENSRNOG00000058249	protein_coding	phosphoglycerate kinase 1
Ak5	1.86747481227941e-316	0.644927	0.891	0.419	3.20962895986463e-312	1	2.126	ENSRNOG00000046947	protein_coding	adenylate kinase 5
Plekhd1	2.96791878639773e-316	0.633916	0.854	0.33	5.10096201818178e-312	1	2.588	ENSRNOG00000038297	protein_coding	pleckstrin homology and coiled-coil domain containing D1
Creld1	5.59168265919262e-316	0.563585	0.978	0.787	9.61042498635435e-312	1	1.243	ENSRNOG00000009414	protein_coding	cysteine-rich with EGF-like domains 1
Ypel3	5.26315428110663e-315	0.491527	1	0.986	9.04578326293796e-311	1	1.014	ENSRNOG00000019721	protein_coding	yippee-like 3
Ahsa1	3.97539225948399e-314	0.546671	0.986	0.883	6.83250667637513e-310	1	1.117	ENSRNOG00000048981	protein_coding	activator of Hsp90 ATPase activity 1
Apoe	1.01777828991966e-312	0.352303	1	1	0	1	1	ENSRNOG00000018454	protein_coding	apolipoprotein E
Tmem176a	3.83612292763914e-312	0.492993	1	0.98	6.59314e-308	1	1.02	ENSRNOG00000023708	protein_coding	transmembrane protein 176A
Dpysl4	8.09736112053849e-312	0.656807	0.857	0.38	1.39169e-307	1	2.255	ENSRNOG00000027582	protein_coding	dihydropyrimidinase-like 4
Tcf25	3.65288706263674e-311	0.418513	1	0.992	6.27822e-307	1	1.008	ENSRNOG00000017023	protein_coding	transcription factor 25
Wfs1	4.05532538113079e-311	0.626225	0.896	0.422	6.96989e-307	1	2.123	ENSRNOG00000005108	protein_coding	wolframin ER transmembrane glycoprotein
Mindy3	6.40277387874857e-311	0.578957	0.949	0.651	1.10044e-306	1	1.458	ENSRNOG00000016955	protein_coding	--
Spryd3	8.73306111399001e-310	0.597048	0.943	0.59	1.50095e-305	1	1.598	ENSRNOG00000010793	protein_coding	SPRY domain containing 3
Nap1l5	0	0.625883	0.984	0.764	3.70289e-305	1	1.288	ENSRNOG00000007808	protein_coding	nucleosome assembly protein 1-like 5
Scn9a	2.79251e-308	0.645443	0.805	0.276	4.79948e-304	1	2.917	ENSRNOG00000006639	protein_coding	sodium voltage-gated channel alpha subunit 9
Galnt14	8.40312e-306	0.599698	0.784	0.238	1.44424e-301	1	3.294	ENSRNOG00000007951	protein_coding	polypeptide N-acetylgalactosaminyltransferase 14
Chrna3	5.82081e-305	0.660269	0.574	0.12	1.00042e-300	1	4.783	ENSRNOG00000013829	protein_coding	cholinergic receptor nicotinic alpha 3 subunit
Ap3s2	5.06146e-304	0.550346	0.974	0.799	8.69913e-300	1	1.219	ENSRNOG00000043141	protein_coding	adaptor-related protein complex 3, sigma 2 subunit
Tmem176b	1.05669e-302	0.462929	1	0.992	1.81614e-298	1	1.008	ENSRNOG00000008465	protein_coding	transmembrane protein 176B
Psap	1.23218e-302	0.254876	1	1	2.11775e-298	1	1	ENSRNOG00000000571	protein_coding	prosaposin
Ano3	4.57754e-302	0.627657	0.738	0.202	7.86741e-298	1	3.653	ENSRNOG00000004731	protein_coding	anoctamin 3
Robo2	1.58814e-301	0.598161	0.833	0.305	2.72954e-297	1	2.731	ENSRNOG00000029598	protein_coding	roundabout guidance receptor 2
Fam89b	6.01699e-301	0.546982	0.988	0.845	1.03414e-296	1	1.169	ENSRNOG00000024239	protein_coding	family with sequence similarity 89, member B
Ghitm	1.14089e-300	0.503034	0.997	0.917	1.96085e-296	1	1.087	ENSRNOG00000013961	protein_coding	growth hormone inducible transmembrane protein
Glrx3	5.17733e-299	0.518969	0.994	0.941	8.89827e-295	1	1.056	ENSRNOG00000016227	protein_coding	glutaredoxin 3
Parp6	7.56584e-299	0.577877	0.956	0.67	1.30034e-294	1	1.427	ENSRNOG00000011199	protein_coding	poly (ADP-ribose) polymerase family, member 6
Ggt7	3.86324e-298	0.586316	0.944	0.62	6.63975e-294	1	1.523	ENSRNOG00000018441	protein_coding	gamma-glutamyltransferase 7
Trpv1	4.58037e-298	0.632666	0.697	0.201	7.87227e-294	1	3.468	ENSRNOG00000019486	protein_coding	transient receptor potential cation channel, subfamily V, member 1
Kcnh2	2.11622e-297	0.612322	0.833	0.301	3.63714e-293	1	2.767	ENSRNOG00000009872	protein_coding	potassium voltage-gated channel subfamily H member 2
Ttc9b	2.45108e-297	0.626887	0.914	0.493	4.21266e-293	1	1.854	ENSRNOG00000018850	protein_coding	tetratricopeptide repeat domain 9B
Entpd3	3.49787e-297	0.587572	0.79	0.243	6.0118e-293	1	3.251	ENSRNOG00000018982	protein_coding	ectonucleoside triphosphate diphosphohydrolase 3
Rprm	9.08473e-297	0.5888	0.744	0.205	1.56139e-292	1	3.629	ENSRNOG00000005109	protein_coding	reprimo, TP53 dependent G2 arrest mediator candidate
Fabp5	1.14224e-295	0.277049	1	0.998	1.96317e-291	1	1.002	ENSRNOG00000049075	protein_coding	fatty acid binding protein 5, epidermal
Cpeb1	6.70571e-295	0.590057	0.947	0.655	1.15251e-290	1	1.446	ENSRNOG00000019161	protein_coding	cytoplasmic polyadenylation element binding protein 1
MAST1	1.62525e-294	0.598303	0.891	0.378	2.79332e-290	1	2.357	ENSRNOG00000003469	protein_coding	microtubule associated serine/threonine kinase 1
Rtn2	6.34785e-294	0.591447	0.927	0.469	1.091e-289	1	1.977	ENSRNOG00000016603	protein_coding	reticulon 2
Syt1	1.66823e-293	0.629303	0.812	0.305	2.86719e-289	1	2.662	ENSRNOG00000006426	protein_coding	synaptotagmin 1
Gys1	1.4006e-292	0.595406	0.832	0.317	2.4072e-288	1	2.625	ENSRNOG00000020812	protein_coding	glycogen synthase 1
Ap1s2	2.39341e-292	0.595902	0.942	0.614	4.11355e-288	1	1.534	ENSRNOG00000038686	protein_coding	adaptor-related protein complex 1, sigma 2 subunit
Pafah1b1	4.08273e-292	0.430161	1	0.982	7.01699e-288	1	1.018	ENSRNOG00000002755	protein_coding	platelet-activating factor acetylhydrolase 1b, regulatory subunit 1
Scn1b	4.86968e-292	0.509852	0.998	0.96	8.36952e-288	1	1.04	ENSRNOG00000021102	protein_coding	sodium voltage-gated channel beta subunit 1
Nrsn1	8.51756e-292	0.622999	0.852	0.31	1.46391e-287	1	2.748	ENSRNOG00000017444	protein_coding	neurensin 1
Slc17a7	2.17796e-289	0.693578	0.94	0.653	3.74326e-285	1	1.44	ENSRNOG00000020650	protein_coding	solute carrier family 17 member 7
Cbfb	1.20815e-288	0.554446	0.965	0.765	2.07644e-284	1	1.261	ENSRNOG00000014647	protein_coding	core-binding factor, beta subunit
Rgs10	2.31692e-288	0.615828	0.961	0.831	3.9821e-284	1	1.156	ENSRNOG00000042592	protein_coding	regulator of G-protein signaling 10
Tesc	4.02334e-288	0.599257	0.792	0.262	6.91492e-284	1	3.023	ENSRNOG00000001128	protein_coding	tescalcin
Gatd3a	1.58188e-287	0.497276	0.996	0.941	2.71877e-283	1	1.058	ENSRNOG00000001211	protein_coding	--
Atp5mc3	5.66426e-287	0.456326	1	0.993	9.73517e-283	1	1.007	ENSRNOG00000001596	protein_coding	--
Ap2m1	8.85086e-287	0.326388	1	0.999	1.5212e-282	1	1.001	ENSRNOG00000001709	protein_coding	adaptor-related protein complex 2, mu 1 subunit
Htatip2	2.2474e-286	0.556198	0.813	0.285	3.8626e-282	1	2.853	ENSRNOG00000022189	protein_coding	HIV-1 Tat interactive protein 2
Epn3	2.53685e-286	0.624149	0.815	0.293	4.36009e-282	1	2.782	ENSRNOG00000003284	protein_coding	epsin 3
Cdk5	5.58751e-286	0.523631	0.975	0.798	9.60325e-282	1	1.222	ENSRNOG00000008017	protein_coding	cyclin-dependent kinase 5
Lgi3	1.48817e-285	0.647062	0.974	0.781	2.55772e-281	1	1.247	ENSRNOG00000011323	protein_coding	leucine-rich repeat LGI family, member 3
Dhrs2	9.13696e-285	0.724835	0.764	0.281	1.57037e-280	1	2.719	ENSRNOG00000018177	protein_coding	dehydrogenase/reductase 2
Tmem41a	4.69361e-284	0.594682	0.833	0.322	8.06691e-280	1	2.587	ENSRNOG00000046283	protein_coding	transmembrane protein 41a
Tmsb10	6.95123e-283	0.355931	1	1	1.19471e-278	1	1	ENSRNOG00000042499	protein_coding	thymosin, beta 10
Kcns1	2.30776e-281	0.580062	0.688	0.171	3.96635e-277	1	4.023	ENSRNOG00000013681	protein_coding	potassium voltage-gated channel, modifier subfamily S, member 1
Nme1	2.74918e-280	0.453283	0.998	0.96	4.72502e-276	1	1.04	ENSRNOG00000002693	protein_coding	NME/NM23 nucleoside diphosphate kinase 1
Agap3	4.81425e-280	0.524673	0.98	0.832	8.27426e-276	1	1.178	ENSRNOG00000012764	protein_coding	ArfGAP with GTPase domain, ankyrin repeat and PH domain 3
Myl6	5.69593e-278	0.148556	1	1	9.78959e-274	1	1	ENSRNOG00000054140	protein_coding	myosin light chain 6
Agtpbp1	2.68188e-277	0.563786	0.944	0.69	4.60935e-273	1	1.368	ENSRNOG00000018651	protein_coding	ATP/GTP binding protein 1
Eno1	2.72278e-277	0.323793	1	0.997	4.67965e-273	1	1.003	ENSRNOG00000017895	protein_coding	enolase 1
Akr1a1	4.40479e-277	0.292127	1	0.999	7.57051e-273	1	1.001	ENSRNOG00000016727	protein_coding	aldo-keto reductase family 1 member A1
Reep1	9.83997e-277	0.583977	0.955	0.679	1.6912e-272	1	1.406	ENSRNOG00000008481	protein_coding	receptor accessory protein 1
Acpp	1.42264e-276	0.610324	0.68	0.188	2.44509e-272	1	3.617	ENSRNOG00000011820	protein_coding	acid phosphatase, prostate
Kcna2	6.64382e-276	0.575114	0.97	0.814	1.14187e-271	1	1.192	ENSRNOG00000018285	protein_coding	potassium voltage-gated channel subfamily A member 2
Gna14	6.9189e-276	0.558793	0.631	0.147	1.18915e-271	1	4.293	ENSRNOG00000014840	protein_coding	G protein subunit alpha 14
Usp14	8.3584e-276	0.525152	0.967	0.766	1.43656e-271	1	1.262	ENSRNOG00000014981	protein_coding	ubiquitin specific peptidase 14
Mrpl17	4.90506e-274	0.447588	0.998	0.981	8.43032e-270	1	1.017	ENSRNOG00000019497	protein_coding	mitochondrial ribosomal protein L17
Hs3st2	6.03412e-274	0.610316	0.67	0.183	1.03708e-269	1	3.661	ENSRNOG00000017659	protein_coding	heparan sulfate-glucosamine 3-sulfotransferase 2
Pcsk2	9.82139e-274	0.565178	0.815	0.283	1.688e-269	1	2.88	ENSRNOG00000005438	protein_coding	proprotein convertase subtilisin/kexin type 2
Atp5po	1.56126e-272	0.365037	1	0.999	2.68333e-268	1	1.001	ENSRNOG00000001991	protein_coding	--
Sez6l2	2.71536e-272	0.570609	0.963	0.657	4.66689e-268	1	1.466	ENSRNOG00000027098	protein_coding	seizure related 6 homolog like 2
Pja2	8.03072e-271	0.504502	0.993	0.911	1.38024e-266	1	1.09	ENSRNOG00000015528	protein_coding	praja ring finger ubiquitin ligase 2
Isl1	2.75185e-270	0.492369	0.65	0.144	4.7296e-266	1	4.514	ENSRNOG00000012556	protein_coding	ISL LIM homeobox 1
Rab6a	7.24986e-270	0.393562	0.999	0.991	1.24603e-265	1	1.008	ENSRNOG00000018176	protein_coding	RAB6A, member RAS oncogene family
Atp13a2	9.98504e-270	0.524158	0.975	0.815	1.71613e-265	1	1.196	ENSRNOG00000008052	protein_coding	ATPase 13A2
Slc2a6	1.11771e-269	0.578692	0.87	0.384	1.92101e-265	1	2.266	ENSRNOG00000005900	protein_coding	solute carrier family 2 member 6
Six1	2.05885e-268	0.487798	0.696	0.175	3.53855e-264	1	3.977	ENSRNOG00000022777	protein_coding	SIX homeobox 1
Pitpnm2	6.39278e-265	0.552479	0.807	0.294	1.09873e-260	1	2.745	ENSRNOG00000029260	protein_coding	phosphatidylinositol transfer protein, membrane-associated 2
LOC100912195	8.31825e-265	0.587569	0.705	0.218	1.42966e-260	1	3.234	ENSRNOG00000033844	protein_coding	protein BEX1-like
Mapk11	3.33992e-263	0.526444	0.734	0.221	5.74033e-259	1	3.321	ENSRNOG00000006984	protein_coding	mitogen-activated protein kinase 11
Fgf12	6.7745e-263	0.601866	0.812	0.331	1.16433e-258	1	2.453	ENSRNOG00000001931	protein_coding	fibroblast growth factor 12
Psmc5	1.34944e-261	0.444192	0.996	0.955	2.31929e-257	1	1.043	ENSRNOG00000010038	protein_coding	proteasome 26S subunit, ATPase 5
Mdh2	3.40047e-261	0.436565	1	0.988	5.84438e-257	1	1.012	ENSRNOG00000001440	protein_coding	malate dehydrogenase 2
Chgb	6.21671e-260	0.588561	0.969	0.674	1.06847e-255	1	1.438	ENSRNOG00000021269	protein_coding	chromogranin B
Dmtn	1.27555e-259	0.506313	0.77	0.247	2.19229e-255	1	3.117	ENSRNOG00000012273	protein_coding	dematin actin binding protein
Plbd2	1.67527e-259	0.434788	0.999	0.985	2.87929e-255	1	1.014	ENSRNOG00000001385	protein_coding	phospholipase B domain containing 2
Fabp3	7.76216e-259	0.60456	0.836	0.383	1.33408e-254	1	2.183	ENSRNOG00000012879	protein_coding	fatty acid binding protein 3
Cox7a2l	8.2371e-258	0.365651	1	0.997	1.41571e-253	1	1.003	ENSRNOG00000004526	protein_coding	cytochrome c oxidase subunit 7A2 like
Zc2hc1a	1.09618e-256	0.551126	0.817	0.334	1.884e-252	1	2.446	ENSRNOG00000022356	protein_coding	zinc finger, C2HC-type containing 1A
LOC103691556	3.90697e-256	0.495708	0.662	0.169	6.71492e-252	1	3.917	ENSRNOG00000000091	protein_coding	mothers against decapentaplegic homolog 9
Ap3d1	5.76541e-256	0.483024	0.975	0.851	9.90901e-252	1	1.146	ENSRNOG00000018977	protein_coding	adaptor-related protein complex 3, delta 1 subunit
Cmas	8.18407e-256	0.498233	0.961	0.759	1.4066e-251	1	1.266	ENSRNOG00000013816	protein_coding	cytidine monophosphate N-acetylneuraminic acid synthetase
Usp20	8.3382e-256	0.538834	0.929	0.614	1.43309e-251	1	1.513	ENSRNOG00000007710	protein_coding	ubiquitin specific peptidase 20
A3galt2	9.65864e-256	0.561082	0.924	0.622	1.66003e-251	1	1.486	ENSRNOG00000005935	protein_coding	alpha 1,3-galactosyltransferase 2
Cct8	1.05077e-255	0.439615	0.997	0.965	1.80595e-251	1	1.033	ENSRNOG00000001592	protein_coding	chaperonin containing TCP1 subunit 8
Caskin1	3.34207e-255	0.563936	0.856	0.389	5.74401e-251	1	2.201	ENSRNOG00000003195	protein_coding	CASK interacting protein 1
Magee1	3.42657e-255	0.550237	0.794	0.287	5.88925e-251	1	2.767	ENSRNOG00000002660	protein_coding	MAGE family member E1
Osbpl3	3.93593e-255	0.558858	0.789	0.287	6.76469e-251	1	2.749	ENSRNOG00000010011	protein_coding	oxysterol binding protein-like 3
Ola1	5.45656e-255	0.523172	0.927	0.637	9.37819e-251	1	1.455	ENSRNOG00000019047	protein_coding	Obg-like ATPase 1
Hdlbp	5.96996e-255	0.417174	0.999	0.967	1.02606e-250	1	1.033	ENSRNOG00000031479	protein_coding	high density lipoprotein binding protein
Ubc	1.30365e-254	0.227414	1	1	2.24058e-250	1	1	ENSRNOG00000057823	protein_coding	ubiquitin C
Rab3d	2.57584e-254	0.537906	0.876	0.411	4.42709e-250	1	2.131	ENSRNOG00000011582	protein_coding	RAB3D, member RAS oncogene family
Resp18	5.47988e-254	0.58861	0.993	0.889	9.41826e-250	1	1.117	ENSRNOG00000019704	protein_coding	regulated endocrine-specific protein 18
Atcay	6.87019e-254	0.550356	0.899	0.449	1.18078e-249	1	2.002	ENSRNOG00000020407	protein_coding	ATCAY, caytaxin
Rangap1	1.00782e-253	0.503571	0.966	0.76	1.73215e-249	1	1.271	ENSRNOG00000031789	protein_coding	RAN GTPase activating protein 1
Ass1	2.8766e-253	0.505975	0.666	0.168	4.94402e-249	1	3.964	ENSRNOG00000008837	protein_coding	argininosuccinate synthase 1
Mapk3	3.03152e-253	0.315417	1	0.993	5.21027e-249	1	1.007	ENSRNOG00000053583	protein_coding	mitogen activated protein kinase 3
S100a6	4.23887e-253	0.0598188	1	0.999	7.28535e-249	1	1.001	ENSRNOG00000011647	protein_coding	S100 calcium binding protein A6
LOC108348172.1	4.66751e-253	0.424498	0.999	0.901	8.02205e-249	1	1.109	ENSRNOG00000046021	protein_coding	--
Bscl2	3.51592e-252	0.4899	0.964	0.774	6.04282e-248	1	1.245	ENSRNOG00000052393	protein_coding	BSCL2, seipin lipid droplet biogenesis associated
Nptxr	4.62291e-252	0.570741	0.854	0.41	7.94539e-248	1	2.083	ENSRNOG00000016156	protein_coding	neuronal pentraxin receptor
Skp1	1.62053e-251	0.370137	1	1	2.7852e-247	1	1	ENSRNOG00000005828	protein_coding	S-phase kinase-associated protein 1
Uqcrh	1.856e-250	0.285582	1	0.999	3.1899e-246	1	1.001	ENSRNOG00000012550	protein_coding	ubiquinol-cytochrome c reductase hinge protein
Tmem63c	1.88133e-250	0.538856	0.831	0.331	3.23344e-246	1	2.511	ENSRNOG00000011334	protein_coding	transmembrane protein 63c
Wipf3	4.84811e-250	0.482158	0.646	0.159	8.33245e-246	1	4.063	ENSRNOG00000009571	protein_coding	WAS/WASL interacting protein family, member 3
Cd55	5.29829e-250	0.55463	0.613	0.17	9.10618e-246	1	3.606	ENSRNOG00000003927	protein_coding	CD55 molecule, decay accelerating factor for complement
Nell1	8.13755e-250	0.524933	0.738	0.242	1.3986e-245	1	3.05	ENSRNOG00000015675	protein_coding	neural EGFL like 1
Prkar2b	3.73635e-249	0.551023	0.75	0.27	6.42166e-245	1	2.778	ENSRNOG00000009079	protein_coding	protein kinase cAMP-dependent type 2 regulatory subunit beta
Cyc1	1.1582e-248	0.389035	0.999	0.983	1.9906e-244	1	1.016	ENSRNOG00000012457	protein_coding	cytochrome c-1
Serpina11	1.9276e-248	0.525175	0.745	0.245	3.31297e-244	1	3.041	ENSRNOG00000011141	protein_coding	serpin family A member 11
Prxl2b	2.72375e-248	0.572507	0.924	0.572	4.68131e-244	1	1.615	ENSRNOG00000013468	protein_coding	--
Limk1	4.31433e-248	0.550308	0.905	0.502	7.41504e-244	1	1.803	ENSRNOG00000001470	protein_coding	LIM domain kinase 1
Lrp11	1.06448e-247	0.53024	0.942	0.658	1.82953e-243	1	1.432	ENSRNOG00000014303	protein_coding	LDL receptor related protein 11
LOC100912578	1.43404e-247	0.5141	0.919	0.711	2.46469e-243	1	1.293	ENSRNOG00000059883	lincRNA	stress-70 protein, mitochondrial-like
Kiaa0408L	5.65239e-247	0.527499	0.935	0.626	9.71476e-243	1	1.494	ENSRNOG00000042309	protein_coding	--
Slc45a1	1.44879e-246	0.504305	0.806	0.294	2.49004e-242	1	2.741	ENSRNOG00000018229	protein_coding	solute carrier family 45, member 1
Stx1b	8.26783e-246	0.526408	0.977	0.714	1.42099e-241	1	1.368	ENSRNOG00000019193	protein_coding	syntaxin 1B
Calb2	4.81366e-245	0.8127	0.8	0.404	8.27323e-241	1	1.98	ENSRNOG00000016977	protein_coding	calbindin 2
Tmem54	1.38979e-244	0.483482	0.612	0.143	2.38863e-240	1	4.28	ENSRNOG00000024259	protein_coding	transmembrane protein 54
Atp6v0a1	3.27152e-244	0.464533	0.987	0.866	5.62277e-240	1	1.14	ENSRNOG00000036814	protein_coding	ATPase H+ transporting V0 subunit a1
Sptbn2	4.11591e-244	0.559172	0.886	0.436	7.07401e-240	1	2.032	ENSRNOG00000058842	protein_coding	spectrin, beta, non-erythrocytic 2
Rbm11	3.70015e-243	0.469311	0.647	0.162	6.35944e-239	1	3.994	ENSRNOG00000029147	protein_coding	RNA binding motif protein 11
Clstn3	3.94945e-243	0.537411	0.841	0.339	6.78792e-239	1	2.481	ENSRNOG00000011156	protein_coding	calsyntenin 3
Rbfox1	1.10896e-242	0.547468	0.871	0.39	1.90597e-238	1	2.233	ENSRNOG00000002827	protein_coding	RNA binding protein, fox-1 homolog 1
Sema4f	1.15628e-242	0.545353	0.889	0.437	1.98729e-238	1	2.034	ENSRNOG00000006784	protein_coding	ssemaphorin 4F
Cpe	4.28836e-242	0.38548	0.999	0.995	7.37041e-238	1	1.004	ENSRNOG00000043387	protein_coding	carboxypeptidase E
Sirt5	7.58919e-242	0.496113	0.953	0.695	1.30435e-237	1	1.371	ENSRNOG00000017866	protein_coding	sirtuin 5
Calml4	1.2124e-241	0.475875	0.565	0.113	2.08375e-237	1	5	ENSRNOG00000038202	protein_coding	calmodulin-like 4
Polr3g	2.02502e-241	0.508858	0.699	0.213	3.4804e-237	1	3.282	ENSRNOG00000016260	protein_coding	polymerase (RNA) III subunit G
Khk	8.09679e-241	0.51479	0.726	0.231	1.3916e-236	1	3.143	ENSRNOG00000008047	protein_coding	ketohexokinase
Ywhab	1.17457e-240	0.407033	0.999	0.976	2.01873e-236	1	1.024	ENSRNOG00000010945	protein_coding	tyrosine 3-monooxygenase/tryptophan 5-monooxygenase activation protein, beta
Cox5b	1.72895e-240	0.269929	1	1	2.97155e-236	1	1	ENSRNOG00000016660	protein_coding	cytochrome c oxidase subunit 5B
Sod1	5.37549e-240	0.408542	0.999	0.987	9.23885e-236	1	1.012	ENSRNOG00000002115	protein_coding	superoxide dismutase 1, soluble
RGD1560394	1.3362e-239	0.525572	0.955	0.627	2.29653e-235	1	1.523	ENSRNOG00000038150	protein_coding	RGD1560394
Cpne4	1.07666e-238	0.50908	0.609	0.148	1.85046e-234	1	4.115	ENSRNOG00000026577	protein_coding	copine 4
Sphkap	3.60293e-238	0.519402	0.727	0.228	6.19235e-234	1	3.189	ENSRNOG00000016388	protein_coding	SPHK1 interactor, AKAP domain containing
Apc2	2.44484e-237	0.498107	0.968	0.767	4.20195e-233	1	1.262	ENSRNOG00000033791	protein_coding	APC2, WNT signaling pathway regulator
Inpp5j	4.23172e-237	0.50022	0.689	0.198	7.27306e-233	1	3.48	ENSRNOG00000019361	protein_coding	inositol polyphosphate-5-phosphatase J
Ndufv1	4.05906e-236	0.448727	0.999	0.971	6.9763e-232	1	1.029	ENSRNOG00000018117	protein_coding	NADH:ubiquinone oxidoreductase core subunit V1
Fam131c	7.02073e-234	0.488528	0.722	0.233	1.20665e-229	1	3.099	ENSRNOG00000023008	protein_coding	family with sequence similarity 131, member C
Glrb	2.2368e-233	0.563185	0.905	0.489	3.84438e-229	1	1.851	ENSRNOG00000010199	protein_coding	glycine receptor, beta
Calm2	1.04706e-232	0.423415	1	0.981	1.79958e-228	1	1.019	ENSRNOG00000030871	protein_coding	calmodulin 2
S100g	2.24717e-232	0.650377	0.553	0.168	3.86222e-228	1	3.292	ENSRNOG00000004222	protein_coding	S100 calcium binding protein G
Jph3	2.13395e-230	0.535136	0.857	0.401	3.66762e-226	1	2.137	ENSRNOG00000018784	protein_coding	junctophilin 3
Dipk1b	6.58172e-230	0.512828	0.923	0.565	1.1312e-225	1	1.634	ENSRNOG00000004532	protein_coding	--
Uqcrc1	6.62576e-230	0.398742	1	0.979	1.13877e-225	1	1.021	ENSRNOG00000032134	protein_coding	ubiquinol-cytochrome c reductase core protein I
Kctd17	1.13663e-229	0.529574	0.919	0.602	1.95353e-225	1	1.527	ENSRNOG00000000231	protein_coding	potassium channel tetramerization domain containing 17
Ctif	2.74666e-229	0.524244	0.861	0.417	4.72069e-225	1	2.065	ENSRNOG00000018342	protein_coding	cap binding complex dependent translation initiation factor
Ldb2	1.93958e-228	0.520769	0.685	0.226	3.33356e-224	1	3.031	ENSRNOG00000003205	protein_coding	LIM domain binding 2
Atp5mg	5.14625e-228	0.252295	1	1	8.84486e-224	1	1	ENSRNOG00000028884	protein_coding	--
Nars	5.57679e-228	0.451078	0.989	0.892	9.58483e-224	1	1.109	ENSRNOG00000017852	protein_coding	asparaginyl-tRNA synthetase
Hoxd1	9.29632e-228	0.466519	0.545	0.114	1.59776e-223	1	4.781	ENSRNOG00000001572	protein_coding	homeo box D1
Pdhb	1.26895e-227	0.475529	0.97	0.845	2.18095e-223	1	1.148	ENSRNOG00000007895	protein_coding	pyruvate dehydrogenase (lipoamide) beta
Ralyl	7.48748e-227	0.427399	0.625	0.156	1.28687e-222	1	4.006	ENSRNOG00000011400	protein_coding	RALY RNA binding protein-like
Kif5c	1.14826e-226	0.510167	0.965	0.681	1.97352e-222	1	1.417	ENSRNOG00000004680	protein_coding	kinesin family member 5C
Aldoc	2.20138e-226	0.115743	1	0.967	3.7835e-222	1	1.034	ENSRNOG00000011452	protein_coding	aldolase, fructose-bisphosphate C
Fsd1	3.41189e-226	0.509815	0.83	0.368	5.86402e-222	1	2.255	ENSRNOG00000050318	protein_coding	fibronectin type III and SPRY domain containing 1
Prrt2	3.52163e-226	0.496276	0.771	0.282	6.05263e-222	1	2.734	ENSRNOG00000029366	protein_coding	proline-rich transmembrane protein 2
Cox7b	5.20676e-226	0.30497	1	0.994	8.94885e-222	1	1.006	ENSRNOG00000054689	protein_coding	cytochrome c oxidase subunit 7B
Cox5a	1.03537e-225	0.376619	1	0.995	1.77949e-221	1	1.005	ENSRNOG00000018816	protein_coding	cytochrome c oxidase subunit 5A
Ap3b2	1.44343e-225	0.519489	0.905	0.506	2.48083e-221	1	1.789	ENSRNOG00000019249	protein_coding	adaptor-related protein complex 3, beta 2 subunit
Neurl1	1.5158e-225	0.50452	0.781	0.3	2.60521e-221	1	2.603	ENSRNOG00000020339	protein_coding	neuralized E3 ubiquitin protein ligase 1
Tmem38a	2.03029e-225	0.51446	0.826	0.358	3.48947e-221	1	2.307	ENSRNOG00000011912	protein_coding	transmembrane protein 38a
Ttc9	3.96981e-225	0.496766	0.894	0.483	6.82292e-221	1	1.851	ENSRNOG00000007254	protein_coding	tetratricopeptide repeat domain 9
Gap43	7.60335e-225	0.575677	0.987	0.909	1.30679e-220	1	1.086	ENSRNOG00000001528	protein_coding	growth associated protein 43
Chp1	9.07613e-225	0.467167	0.97	0.845	1.55991e-220	1	1.148	ENSRNOG00000004742	protein_coding	calcineurin-like EF-hand protein 1
Tbc1d9	9.10575e-225	0.491166	0.788	0.304	1.565e-220	1	2.592	ENSRNOG00000003496	protein_coding	TBC1 domain family member 9
RGD1305455	1.01016e-224	0.505485	0.88	0.482	1.73617e-220	1	1.826	ENSRNOG00000039214	protein_coding	similar to hypothetical protein FLJ10925
Rem2	1.8537e-224	0.469253	0.566	0.129	3.18596e-220	1	4.388	ENSRNOG00000011646	protein_coding	RRAD and GEM like GTPase 2
Stoml1	1.67912e-223	0.509874	0.896	0.514	2.88591e-219	1	1.743	ENSRNOG00000008530	protein_coding	stomatin like 1
Flywch1	1.09091e-222	0.463723	0.988	0.837	1.87494e-218	1	1.18	ENSRNOG00000004333	protein_coding	FLYWCH-type zinc finger 1
Syt2	1.84924e-222	0.461206	0.735	0.246	3.17829e-218	1	2.988	ENSRNOG00000004756	protein_coding	synaptotagmin 2
Mapk10	2.60162e-222	0.475353	0.748	0.262	4.4714e-218	1	2.855	ENSRNOG00000002079	protein_coding	mitogen activated protein kinase 10
Grik1	7.00921e-222	0.46363	0.562	0.133	1.20467e-217	1	4.226	ENSRNOG00000001575	protein_coding	glutamate ionotropic receptor kainate type subunit 1
Vamp2	9.53083e-222	0.451113	0.993	0.948	1.63806e-217	1	1.047	ENSRNOG00000006989	protein_coding	vesicle-associated membrane protein 2
Psmd8	3.79569e-221	0.402124	0.993	0.931	6.52365e-217	1	1.067	ENSRNOG00000037580	protein_coding	proteasome 26S subunit, non-ATPase 8
Gpx4	1.84267e-220	0.26465	1	1	3.16699e-216	1	1	ENSRNOG00000013604	protein_coding	glutathione peroxidase 4
Atl1	2.94702e-220	0.488422	0.928	0.575	5.06505e-216	1	1.614	ENSRNOG00000005063	protein_coding	atlastin GTPase 1
Incenp	1.89736e-219	0.448318	0.632	0.174	3.26099e-215	1	3.632	ENSRNOG00000032929	protein_coding	inner centromere protein
Psen2	1.55125e-218	0.489066	0.919	0.604	2.66614e-214	1	1.522	ENSRNOG00000002879	protein_coding	presenilin 2
Entpd4	5.11077e-218	0.496288	0.913	0.609	8.78388e-214	1	1.499	ENSRNOG00000016321	protein_coding	ectonucleoside triphosphate diphosphohydrolase 4
Cdh15	1.18012e-217	0.47426	0.733	0.249	2.02827e-213	1	2.944	ENSRNOG00000027954	protein_coding	cadherin 15
Tmem150c	3.28387e-217	0.468365	0.697	0.226	5.64399e-213	1	3.084	ENSRNOG00000002258	protein_coding	transmembrane protein 150C
Nrip3	4.28779e-217	0.505417	0.859	0.411	7.36943e-213	1	2.09	ENSRNOG00000013290	protein_coding	nuclear receptor interacting protein 3
Fam131b	4.63658e-217	0.518917	0.891	0.486	7.9689e-213	1	1.833	ENSRNOG00000017149	protein_coding	family with sequence similarity 131, member B
Elovl4	4.74618e-217	0.488485	0.754	0.279	8.15726e-213	1	2.703	ENSRNOG00000009773	protein_coding	ELOVL fatty acid elongase 4
Crbn	5.56165e-217	0.505434	0.785	0.341	9.55882e-213	1	2.302	ENSRNOG00000006534	protein_coding	cereblon
B3gat3	8.97537e-217	0.441499	0.978	0.851	1.5426e-212	1	1.149	ENSRNOG00000019804	protein_coding	beta-1,3-glucuronyltransferase 3
Mapt	7.05019e-216	0.527205	0.938	0.686	1.21172e-211	1	1.367	ENSRNOG00000005133	protein_coding	microtubule-associated protein tau
Rogdi	1.23938e-215	0.469997	0.968	0.823	2.13012e-211	1	1.176	ENSRNOG00000003125	protein_coding	rogdi homolog
Ptprn	6.21235e-215	0.398798	1	0.923	1.06772e-210	1	1.083	ENSRNOG00000019587	protein_coding	protein tyrosine phosphatase, receptor type, N
Glrx	6.25395e-214	0.543076	0.938	0.684	1.07487e-209	1	1.371	ENSRNOG00000012183	protein_coding	glutaredoxin
Chga	7.10356e-214	0.516706	0.945	0.634	1.22089e-209	1	1.491	ENSRNOG00000052549	protein_coding	chromogranin A
Ptgir	8.45121e-214	0.458434	0.568	0.134	1.45251e-209	1	4.239	ENSRNOG00000016756	protein_coding	prostaglandin I2 (prostacyclin) receptor (IP)
Golga7b	1.48504e-213	0.495159	0.776	0.311	2.55234e-209	1	2.495	ENSRNOG00000015051	protein_coding	golgin A7 family, member B
Stk39	2.55691e-213	0.472151	0.957	0.744	4.39456e-209	1	1.286	ENSRNOG00000024808	protein_coding	serine threonine kinase 39
Scamp1	2.67133e-213	0.46779	0.929	0.707	4.59122e-209	1	1.314	ENSRNOG00000061582	protein_coding	secretory carrier membrane protein 1
LOC100125362	2.7509e-213	0.535191	0.827	0.37	4.72797e-209	1	2.235	ENSRNOG00000025463	protein_coding	hypothetical protein LOC100125362
Dlgap3	2.31065e-212	0.457622	0.661	0.197	3.97132e-208	1	3.355	ENSRNOG00000014302	protein_coding	DLG associated protein 3
Calm1	4.28199e-212	0.307599	1	1	7.35945e-208	1	1	ENSRNOG00000004060	protein_coding	calmodulin 1
Synj1	4.66442e-212	0.486868	0.942	0.666	8.01673e-208	1	1.414	ENSRNOG00000002051	protein_coding	synaptojanin 1
Vsnl1	2.74247e-210	0.483743	0.958	0.7	4.71348e-206	1	1.369	ENSRNOG00000005345	protein_coding	visinin-like 1
Tbcd	6.95466e-210	0.460384	0.953	0.724	1.1953e-205	1	1.316	ENSRNOG00000036658	protein_coding	tubulin folding cofactor D
Actr1a	8.40075e-210	0.409924	0.997	0.951	1.44384e-205	1	1.048	ENSRNOG00000019725	protein_coding	ARP1 actin-related protein 1 homolog A, centractin alpha
Fbln5	1.84956e-209	0.502873	0.91	0.557	3.17884e-205	1	1.634	ENSRNOG00000050539	protein_coding	fibulin 5
Wasf1	9.93506e-209	0.489015	0.832	0.38	1.70754e-204	1	2.189	ENSRNOG00000047476	protein_coding	WAS protein family, member 1
Vat1l	5.32722e-208	0.519312	0.938	0.642	9.1559e-204	1	1.461	ENSRNOG00000011989	protein_coding	vesicle amine transport 1-like
Grin1	7.26306e-208	0.50173	0.822	0.357	1.2483e-203	1	2.303	ENSRNOG00000011726	protein_coding	glutamate ionotropic receptor NMDA type subunit 1
Vdac3	9.80371e-208	0.338598	0.999	0.986	1.68496e-203	1	1.013	ENSRNOG00000019277	protein_coding	voltage-dependent anion channel 3
Frmpd1	1.16599e-207	0.466706	0.723	0.259	2.00398e-203	1	2.792	ENSRNOG00000012546	protein_coding	FERM and PDZ domain containing 1
Gars	1.1866e-206	0.432674	0.972	0.823	2.03941e-202	1	1.181	ENSRNOG00000011052	protein_coding	glycyl-tRNA synthetase
S100a13	2.5264e-206	0.524507	0.975	0.876	4.34213e-202	1	1.113	ENSRNOG00000012393	protein_coding	S100 calcium binding protein A13
Trappc2	2.6238e-206	0.485794	0.903	0.628	4.50952e-202	1	1.438	ENSRNOG00000042276	protein_coding	trafficking protein particle complex 2
Ngfr	9.18279e-206	0.429948	0.998	0.944	1.57825e-201	1	1.057	ENSRNOG00000005392	protein_coding	nerve growth factor receptor
Ppfia3	1.27876e-205	0.455511	0.734	0.265	2.19781e-201	1	2.77	ENSRNOG00000020731	protein_coding	PTPRF interacting protein alpha 3
Mtcl1	1.67659e-205	0.449908	0.717	0.256	2.88155e-201	1	2.801	ENSRNOG00000025527	protein_coding	microtubule crosslinking factor 1
Slc6a17	3.70632e-205	0.527571	0.825	0.389	6.37005e-201	1	2.121	ENSRNOG00000050090	protein_coding	solute carrier family 6 member 17
Prdx5	7.37793e-205	0.34232	0.999	0.968	1.26805e-200	1	1.032	ENSRNOG00000021125	protein_coding	peroxiredoxin 5
Stk32c	8.47537e-205	0.43707	0.592	0.162	1.45666e-200	1	3.654	ENSRNOG00000006962	protein_coding	serine/threonine kinase 32C
Cib2	1.07252e-204	0.503857	0.879	0.452	1.84335e-200	1	1.945	ENSRNOG00000059834	protein_coding	calcium and integrin binding family member 2
Kcnab1	6.75678e-204	0.452116	0.714	0.247	1.16129e-199	1	2.891	ENSRNOG00000056697	protein_coding	potassium voltage-gated channel subfamily A member regulatory beta subunit 1
Fxr2	9.14011e-204	0.426898	0.974	0.843	1.57091e-199	1	1.155	ENSRNOG00000011876	protein_coding	FMR1 autosomal homolog 2
Ssu72	2.03609e-203	0.408542	0.988	0.911	3.49942e-199	1	1.085	ENSRNOG00000017829	protein_coding	SSU72 homolog, RNA polymerase II CTD phosphatase
Tpgs2	2.27555e-203	0.457759	0.93	0.653	3.91099e-199	1	1.424	ENSRNOG00000054118	protein_coding	tubulin polyglutamylase complex subunit 2
Clasp1	2.54407e-203	0.47225	0.887	0.521	4.3725e-199	1	1.702	ENSRNOG00000002376	protein_coding	cytoplasmic linker associated protein 1
Yars	5.07615e-203	0.455842	0.946	0.72	8.72437e-199	1	1.314	ENSRNOG00000007213	protein_coding	tyrosyl-tRNA synthetase
Large1	6.94427e-203	0.48263	0.859	0.465	1.19351e-198	1	1.847	ENSRNOG00000013742	protein_coding	LARGE xylosyl- and glucuronyltransferase 1
Jup	9.27729e-203	0.451403	0.975	0.875	1.59449e-198	1	1.114	ENSRNOG00000015380	protein_coding	junction plakoglobin
Sgpp2	2.64064e-202	0.395082	0.694	0.236	4.53848e-198	1	2.941	ENSRNOG00000037695	protein_coding	sphingosine-1-phosphate phosphatase 2
Eif5a2	1.40077e-200	0.498535	0.877	0.507	2.4075e-196	1	1.73	ENSRNOG00000011859	protein_coding	eukaryotic translation initiation factor 5A2
Elovl2	3.25631e-200	0.50576	0.817	0.398	5.59662e-196	1	2.053	ENSRNOG00000014702	protein_coding	ELOVL fatty acid elongase 2
Ddx25	3.25827e-200	0.425254	0.705	0.241	5.59999e-196	1	2.925	ENSRNOG00000012260	protein_coding	DEAD-box helicase 25
Mt3	5.02719e-200	0.31096	1	1	8.64023e-196	1	1	ENSRNOG00000018958	protein_coding	metallothionein 3
Lrrc24	6.07406e-200	0.426803	0.673	0.216	1.04395e-195	1	3.116	ENSRNOG00000016204	protein_coding	leucine rich repeat containing 24
Scg3	8.50285e-200	0.441768	0.989	0.855	1.46138e-195	1	1.157	ENSRNOG00000010784	protein_coding	secretogranin III
Slc25a46	1.02647e-199	0.472336	0.861	0.47	1.7642e-195	1	1.832	ENSRNOG00000017091	protein_coding	solute carrier family 25, member 46
Thy1	1.97492e-198	0.601418	0.874	0.472	3.3943e-194	1	1.852	ENSRNOG00000006604	protein_coding	Thy-1 cell surface antigen
Bsn	2.68462e-198	0.430606	0.668	0.213	4.61405e-194	1	3.136	ENSRNOG00000030714	protein_coding	bassoon (presynaptic cytomatrix protein)
Fbxo31	4.32143e-198	0.462692	0.939	0.711	7.42723e-194	1	1.321	ENSRNOG00000042274	protein_coding	F-box protein 31
Sars	6.63008e-198	0.414576	0.984	0.907	1.13951e-193	1	1.085	ENSRNOG00000020255	protein_coding	seryl-tRNA synthetase
Stard10	9.40978e-198	0.472372	0.882	0.498	1.61726e-193	1	1.771	ENSRNOG00000019491	protein_coding	StAR-related lipid transfer domain containing 10
Chpf	1.98743e-197	0.403445	0.986	0.929	3.4158e-193	1	1.061	ENSRNOG00000020038	protein_coding	chondroitin polymerizing factor
Kcnip4	1.3252e-196	0.410848	0.544	0.128	2.27763e-192	1	4.25	ENSRNOG00000032350	protein_coding	potassium voltage-gated channel interacting protein 4
Ndufa8	8.8408e-196	0.333281	0.996	0.972	1.51947e-191	1	1.025	ENSRNOG00000005668	protein_coding	NADH:ubiquinone oxidoreductase subunit A8
Galnt18	9.23359e-195	0.394287	0.526	0.119	1.58698e-190	1	4.42	ENSRNOG00000017021	protein_coding	polypeptide N-acetylgalactosaminyltransferase 18
Asphd2	1.22302e-194	0.414845	0.65	0.202	2.102e-190	1	3.218	ENSRNOG00000061004	protein_coding	aspartate beta-hydroxylase domain containing 2
Rap1gap2	1.83948e-194	0.430203	0.72	0.263	3.16152e-190	1	2.738	ENSRNOG00000002652	protein_coding	RAP1 GTPase activating protein 2
Jakmip1	2.22144e-194	0.412212	0.658	0.209	3.818e-190	1	3.148	ENSRNOG00000004998	protein_coding	janus kinase and microtubule interacting protein 1
Rarres1	5.92277e-194	0.489196	0.769	0.345	1.01795e-189	1	2.229	ENSRNOG00000037853	protein_coding	retinoic acid receptor responder 1
Mms19	2.47685e-193	0.460288	0.817	0.397	4.25697e-189	1	2.058	ENSRNOG00000046769	protein_coding	MMS19 homolog, cytosolic iron-sulfur assembly component
Cdr2l	5.73968e-193	0.452633	0.905	0.63	9.86479e-189	1	1.437	ENSRNOG00000025815	protein_coding	cerebellar degeneration-related protein 2-like
Dync1i2	7.61417e-193	0.418847	0.993	0.939	1.30865e-188	1	1.058	ENSRNOG00000009781	protein_coding	dynein cytoplasmic 1 intermediate chain 2
AABR07046707.1	7.67219e-193	0.458633	0.766	0.317	1.31862e-188	1	2.416	ENSRNOG00000042458	protein_coding	--
Atp5me	1.14696e-192	0.227754	1	1	1.97128e-188	1	1	ENSRNOG00000000064	protein_coding	--
Steap3	1.43883e-192	0.431814	0.66	0.216	2.47291e-188	1	3.056	ENSRNOG00000049471	protein_coding	STEAP3 metalloreductase
Maged1	2.77757e-192	0.320901	0.998	0.977	4.7738e-188	1	1.021	ENSRNOG00000006756	protein_coding	MAGE family member D1
Nrxn2	4.8999e-192	0.485461	0.902	0.578	8.42146e-188	1	1.561	ENSRNOG00000021103	protein_coding	neurexin 24
Gfra3	7.2217e-192	0.573778	0.799	0.414	1.24119e-187	1	1.93	ENSRNOG00000020309	protein_coding	GDNF family receptor alpha 3
Egln2	1.18917e-191	0.431289	0.959	0.828	2.04382e-187	1	1.158	ENSRNOG00000020947	protein_coding	egl-9 family hypoxia-inducible factor 2
Ndel1	2.03774e-191	0.460787	0.854	0.446	3.50226e-187	1	1.915	ENSRNOG00000004139	protein_coding	nudE neurodevelopment protein 1-like 1
Cops6	2.83671e-191	0.379623	0.995	0.962	4.87545e-187	1	1.034	ENSRNOG00000001346	protein_coding	COP9 signalosome subunit 6
Shc2	3.8315e-191	0.451717	0.766	0.327	6.58521e-187	1	2.343	ENSRNOG00000008030	protein_coding	SHC adaptor protein 2
Mtmr6	4.3183e-191	0.455339	0.89	0.575	7.42187e-187	1	1.548	ENSRNOG00000012918	protein_coding	myotubularin related protein 6
Rad23b	1.25228e-190	0.413274	0.962	0.873	2.15229e-186	1	1.102	ENSRNOG00000016137	protein_coding	RAD23 homolog B, nucleotide excision repair protein
Rtn4	6.56285e-190	0.291347	1	0.999	1.12796e-185	1	1.001	ENSRNOG00000004621	protein_coding	reticulon 4
Cptp	6.68863e-190	0.440514	0.746	0.294	1.14957e-185	1	2.537	ENSRNOG00000022455	protein_coding	ceramide-1-phosphate transfer protein
Nceh1	2.3863e-189	0.478784	0.864	0.491	4.10133e-185	1	1.76	ENSRNOG00000013313	protein_coding	neutral cholesterol ester hydrolase 1
Slc25a3	2.59967e-189	0.278069	1	0.998	4.46806e-185	1	1.002	ENSRNOG00000008289	protein_coding	solute carrier family 25 member 3
Ppcs	1.50571e-188	0.4483	0.675	0.24	2.58786e-184	1	2.813	ENSRNOG00000008572	protein_coding	phosphopantothenoylcysteine synthetase
Psmb7	4.84818e-188	0.350463	0.998	0.968	8.33257e-184	1	1.031	ENSRNOG00000011732	protein_coding	proteasome subunit beta 7
Rab11a	6.04819e-188	0.352308	0.998	0.972	1.0395e-183	1	1.027	ENSRNOG00000011302	protein_coding	RAB11a, member RAS oncogene family
Rnf112	9.41502e-188	0.428218	0.704	0.252	1.61816e-183	1	2.794	ENSRNOG00000002364	protein_coding	ring finger protein 112
Vdac1	1.31754e-187	0.404801	0.977	0.834	2.26445e-183	1	1.171	ENSRNOG00000006375	protein_coding	voltage-dependent anion channel 1
Scx	1.89158e-187	0.377384	0.523	0.121	3.25106e-183	1	4.322	ENSRNOG00000021812	protein_coding	scleraxis bHLH transcription factor
Pgs1	3.01901e-187	0.433957	0.934	0.657	5.18877e-183	1	1.422	ENSRNOG00000002949	protein_coding	phosphatidylglycerophosphate synthase 1
Myo1a	4.8176e-187	0.365553	0.437	0.079	8.28e-183	1	5.532	ENSRNOG00000004177	protein_coding	myosin IA
Bsg	6.83375e-187	0.162758	1	1	1.17452e-182	1	1	ENSRNOG00000008414	protein_coding	basigin
Ube2ql1	7.12943e-187	0.306985	0.666	0.257	1.22534e-182	1	2.591	ENSRNOG00000034075	protein_coding	ubiquitin-conjugating enzyme E2Q family-like 1
Dctn3	1.39624e-186	0.36769	0.997	0.949	2.39971e-182	1	1.051	ENSRNOG00000014208	protein_coding	dynactin 3
Hhatl	2.75929e-186	0.458232	0.757	0.306	4.74238e-182	1	2.474	ENSRNOG00000019404	protein_coding	hedgehog acyltransferase-like
Carmil2	6.74453e-186	0.401527	0.649	0.209	1.15918e-181	1	3.105	ENSRNOG00000024452	protein_coding	capping protein regulator and myosin 1 linker 2
Panx2	9.24303e-186	0.406608	0.725	0.274	1.5886e-181	1	2.646	ENSRNOG00000055530	protein_coding	pannexin 2
Herc1	2.94511e-185	0.456971	0.845	0.48	5.06177e-181	1	1.76	ENSRNOG00000051671	protein_coding	HECT and RLD domain containing E3 ubiquitin protein ligase family member 1
Atp6v0d1	5.72747e-185	0.323205	0.998	0.981	9.84381e-181	1	1.017	ENSRNOG00000017235	protein_coding	ATPase H+ transporting V0 subunit D1
AABR07038849.1	1.2294e-184	0.429632	0.65	0.22	2.11297e-180	1	2.955	ENSRNOG00000051341	lincRNA	--
Wdr7	2.53722e-184	0.451073	0.894	0.551	4.36073e-180	1	1.623	ENSRNOG00000018387	protein_coding	WD repeat domain 7
Psmb1	4.68167e-184	0.278221	1	0.996	8.04638e-180	1	1.004	ENSRNOG00000001488	protein_coding	proteasome subunit beta 1
Jag2	3.25179e-183	0.393032	0.648	0.211	5.58885e-179	1	3.071	ENSRNOG00000013927	protein_coding	jagged 2
Psmc3	3.27974e-183	0.387131	0.998	0.981	5.6369e-179	1	1.017	ENSRNOG00000011414	protein_coding	proteasome 26S subunit, ATPase 3
Trappc1	4.25839e-183	0.384173	0.988	0.926	7.3189e-179	1	1.067	ENSRNOG00000037627	protein_coding	trafficking protein particle complex 1
Cluh	1.47424e-182	0.426659	0.934	0.71	2.53378e-178	1	1.315	ENSRNOG00000002669	protein_coding	clustered mitochondria homolog
Gabra1	3.73949e-182	0.461662	0.587	0.17	6.42706e-178	1	3.453	ENSRNOG00000003512	protein_coding	gamma-aminobutyric acid type A receptor alpha1 subunit
Serp2	1.92637e-181	0.425008	0.748	0.303	3.31085e-177	1	2.469	ENSRNOG00000038228	protein_coding	stress-associated endoplasmic reticulum protein family member 2
Ppp3r1	1.22953e-180	0.431447	0.959	0.822	2.11319e-176	1	1.167	ENSRNOG00000043210	protein_coding	protein phosphatase 3, regulatory subunit B, alpha
Sytl3	2.1186e-180	0.412823	0.537	0.139	3.64123e-176	1	3.863	ENSRNOG00000018321	protein_coding	synaptotagmin-like 3
Gabarapl2	5.7394e-180	0.302259	1	0.997	9.86431e-176	1	1.003	ENSRNOG00000019425	protein_coding	GABA(A) receptor-associated protein like 2
Kidins220	1.2551e-179	0.38293	0.985	0.914	2.15714e-175	1	1.078	ENSRNOG00000023176	protein_coding	kinase D-interacting substrate 220
Shf	4.16135e-179	0.428907	0.568	0.168	7.1521e-175	1	3.381	ENSRNOG00000028685	protein_coding	Src homology 2 domain containing F
Capn2	6.57857e-179	0.346276	0.992	0.979	1.13066e-174	1	1.013	ENSRNOG00000034015	protein_coding	calpain 2
Timm13	1.1906e-178	0.320538	0.999	0.99	2.04629e-174	1	1.009	ENSRNOG00000019682	protein_coding	translocase of inner mitochondrial membrane 13
Ndufb7	2.52868e-178	0.361274	0.998	0.986	4.34604e-174	1	1.012	ENSRNOG00000028717	protein_coding	NADH:ubiquinone oxidoreductase subunit B7
Aqp1	4.02761e-178	0.545393	0.762	0.348	6.92225e-174	1	2.19	ENSRNOG00000011648	protein_coding	aquaporin 1
Baiap2l1	4.6447e-178	0.401444	0.562	0.157	7.98284e-174	1	3.58	ENSRNOG00000001007	protein_coding	BAI1-associated protein 2-like 1
Dysf	6.69952e-178	0.426026	0.764	0.322	1.15145e-173	1	2.373	ENSRNOG00000032788	protein_coding	dysferlin
Ttll1	2.14962e-177	0.407959	0.701	0.266	3.69455e-173	1	2.635	ENSRNOG00000010141	protein_coding	tubulin tyrosine ligase like 1
Cavin1	5.22473e-177	0.417835	0.994	0.92	8.97974e-173	1	1.08	ENSRNOG00000019778	protein_coding	--
Rab15	5.55652e-177	0.408931	0.822	0.387	9.54999e-173	1	2.124	ENSRNOG00000007364	protein_coding	RAB15, member RAS oncogene family
Micos10	1.62613e-176	0.311408	1	0.995	2.79484e-172	1	1.005	ENSRNOG00000042696	protein_coding	--
Idh3b	3.26432e-176	0.406936	0.96	0.832	5.61039e-172	1	1.154	ENSRNOG00000007316	protein_coding	--
AABR07007032.1	3.59363e-176	0.440782	0.882	0.52	6.17637e-172	1	1.696	ENSRNOG00000046333	protein_coding	--
Sms	5.48762e-176	0.441085	0.707	0.288	9.43158e-172	1	2.455	ENSRNOG00000007688	protein_coding	spermine synthase
LOC100912566	8.87434e-176	0.451476	0.743	0.317	1.52523e-171	1	2.344	ENSRNOG00000021609	protein_coding	UPF0500 protein C1orf216 homolog
Camk2g	1.70961e-175	0.437501	0.97	0.811	2.93831e-171	1	1.196	ENSRNOG00000009783	protein_coding	calcium/calmodulin-dependent protein kinase II gamma
Fkbp1a	2.05628e-175	0.124962	1	0.999	3.53414e-171	1	1.001	ENSRNOG00000008822	protein_coding	FK506 binding protein 1a
Rab9b	2.36019e-175	0.408995	0.623	0.203	4.05646e-171	1	3.069	ENSRNOG00000047960	protein_coding	RAB9B, member RAS oncogene family
Nptn	3.37547e-175	0.344936	0.998	0.985	5.80143e-171	1	1.013	ENSRNOG00000009029	protein_coding	neuroplastin
Mbnl2	5.62259e-175	0.399371	0.979	0.885	9.66355e-171	1	1.106	ENSRNOG00000010737	protein_coding	muscleblind-like splicing regulator 2
Hpca	1.005e-174	0.382501	0.548	0.147	1.72729e-170	1	3.728	ENSRNOG00000006979	protein_coding	hippocalcin
LOC100912618	1.12541e-174	0.312483	0.998	0.988	1.93424e-170	1	1.01	ENSRNOG00000025580	protein_coding	ubiquitin-conjugating enzyme E2 variant 1-like
Atp6v1c1	1.60614e-174	0.431732	0.916	0.717	2.76048e-170	1	1.278	ENSRNOG00000004846	protein_coding	ATPase H+ transporting V1 subunit C1
Eif1b	2.53664e-173	0.354663	1	0.988	4.35973e-169	1	1.012	ENSRNOG00000018848	protein_coding	eukaryotic translation initiation factor 1B
Pcbd1	6.57222e-173	0.418589	0.748	0.316	1.12957e-168	1	2.367	ENSRNOG00000000566	protein_coding	pterin-4 alpha-carbinolamine dehydratase 1
Alg2	7.66735e-173	0.421136	0.919	0.619	1.31779e-168	1	1.485	ENSRNOG00000006369	protein_coding	ALG2, alpha-1,3/1,6-mannosyltransferase
Gdap1	7.73358e-173	0.375982	0.605	0.189	1.32917e-168	1	3.201	ENSRNOG00000005850	protein_coding	ganglioside-induced differentiation-associated-protein 1
Abhd4	8.35342e-173	0.403546	0.998	0.962	1.4357e-168	1	1.037	ENSRNOG00000009244	protein_coding	abhydrolase domain containing 4
Aak1	1.25249e-172	0.388147	0.747	0.315	2.15266e-168	1	2.371	ENSRNOG00000018317	protein_coding	AP2 associated kinase 1
Nploc4	1.86274e-172	0.423804	0.928	0.671	3.20149e-168	1	1.383	ENSRNOG00000036698	protein_coding	NPL4 homolog, ubiquitin recognition factor
Slc17a6	2.57806e-172	0.432863	0.803	0.37	4.43091e-168	1	2.17	ENSRNOG00000016147	protein_coding	solute carrier family 17 member 6
Tubg1	3.79969e-172	0.438433	0.86	0.533	6.53052e-168	1	1.614	ENSRNOG00000020213	protein_coding	tubulin, gamma 1
Ppp2r2b	3.8869e-172	0.443061	0.896	0.554	6.68041e-168	1	1.617	ENSRNOG00000018851	protein_coding	protein phosphatase 2, regulatory subunit B, beta
Tsc22d3	4.77149e-172	0.361376	0.991	0.911	8.20076e-168	1	1.088	ENSRNOG00000056135	protein_coding	TSC22 domain family, member 3
Atxn10	5.06955e-172	0.377178	0.99	0.932	8.71303e-168	1	1.062	ENSRNOG00000014637	protein_coding	ataxin 10
Tmem246	3.66491e-171	0.438927	0.845	0.457	6.29888e-167	1	1.849	ENSRNOG00000006800	protein_coding	transmembrane protein 246
Rit2	5.03858e-171	0.445445	0.707	0.281	8.65981e-167	1	2.516	ENSRNOG00000017568	protein_coding	Ras-like without CAAX 2
Iqsec3	5.44004e-171	0.212217	0.574	0.234	9.34979e-167	1	2.453	ENSRNOG00000014083	protein_coding	IQ motif and Sec7 domain 3
Kcnd3	5.6425e-171	0.411612	0.516	0.142	9.69776e-167	1	3.634	ENSRNOG00000014686	protein_coding	potassium voltage-gated channel subfamily D member 3
Phyhipl	7.20263e-171	0.426671	0.787	0.355	1.23792e-166	1	2.217	ENSRNOG00000000274	protein_coding	phytanoyl-CoA 2-hydroxylase interacting protein-like
Arg2	8.12985e-171	0.329408	0.47	0.104	1.39728e-166	1	4.519	ENSRNOG00000053811	protein_coding	arginase 2
Etl4	2.11227e-170	0.427772	0.74	0.321	3.63035e-166	1	2.305	ENSRNOG00000008666	protein_coding	enhancer trap locus 4
Gls	2.16369e-170	0.416289	0.945	0.745	3.71874e-166	1	1.268	ENSRNOG00000056246	protein_coding	glutaminase
Dtnb	2.83727e-170	0.411986	0.673	0.25	4.87641e-166	1	2.692	ENSRNOG00000011914	protein_coding	dystrobrevin, beta
Ankrd13d	4.34577e-170	0.42427	0.738	0.31	7.46908e-166	1	2.381	ENSRNOG00000028247	protein_coding	ankyrin repeat domain 13D
Timm29	1.16837e-169	0.422758	0.908	0.635	2.00808e-165	1	1.43	ENSRNOG00000009255	protein_coding	--
Ncs1	1.2006e-169	0.400097	0.972	0.771	2.06347e-165	1	1.261	ENSRNOG00000008761	protein_coding	neuronal calcium sensor 1
Gyg1	4.73485e-169	0.445537	0.874	0.585	8.13778e-165	1	1.494	ENSRNOG00000011146	protein_coding	glycogenin 1
Nme2	9.13686e-169	0.210036	1	1	1.57035e-164	1	1	ENSRNOG00000002671	protein_coding	NME/NM23 nucleoside diphosphate kinase 2
Dock11	1.14708e-168	0.384181	0.613	0.201	1.97148e-164	1	3.05	ENSRNOG00000013321	protein_coding	dedicator of cytokinesis 11
Atp2b2	1.27947e-168	0.438815	0.862	0.466	2.19902e-164	1	1.85	ENSRNOG00000030269	protein_coding	ATPase plasma membrane Ca2+ transporting 2
Pip5k1c	1.91513e-168	0.430498	0.853	0.473	3.29154e-164	1	1.803	ENSRNOG00000020577	protein_coding	phosphatidylinositol-4-phosphate 5-kinase type 1 gamma
Gnas	1.93897e-168	0.350865	0.697	0.28	3.3325e-164	1	2.489	ENSRNOG00000025889	protein_coding	GNAS complex locus
Iars	2.03941e-168	0.425608	0.819	0.416	3.50513e-164	1	1.969	ENSRNOG00000014616	protein_coding	isoleucyl-tRNA synthetase
Frmd3	5.00006e-168	0.352323	0.493	0.118	8.5936e-164	1	4.178	ENSRNOG00000006503	protein_coding	FERM domain containing 3
Atp6v1h	6.58648e-168	0.435836	0.905	0.638	1.13202e-163	1	1.418	ENSRNOG00000030862	protein_coding	ATPase H+ transporting V1 subunit H
Rcan2	1.08099e-167	0.427504	0.964	0.765	1.85789e-163	1	1.26	ENSRNOG00000010350	protein_coding	regulator of calcineurin 2
Atp6ap2	1.31151e-167	0.396263	0.97	0.871	2.25409e-163	1	1.114	ENSRNOG00000003858	protein_coding	ATPase H+ transporting accessory protein 2
AABR07025010.1	1.38095e-167	0.419368	0.997	0.961	2.37344e-163	1	1.037	ENSRNOG00000033057	protein_coding	--
Scoc	2.17163e-167	0.373407	0.991	0.927	3.73237e-163	1	1.069	ENSRNOG00000003853	protein_coding	short coiled-coil protein
Rassf5	2.35748e-167	0.376453	0.615	0.202	4.0518e-163	1	3.045	ENSRNOG00000005342	protein_coding	Ras association domain family member 5
Dym	2.6767e-167	0.432705	0.856	0.499	4.60044e-163	1	1.715	ENSRNOG00000018425	protein_coding	dymeclin
Arf5	2.71701e-167	0.354192	0.996	0.964	4.66972e-163	1	1.033	ENSRNOG00000007806	protein_coding	ADP-ribosylation factor 5
Angel1	2.90811e-167	0.388339	0.634	0.218	4.99817e-163	1	2.908	ENSRNOG00000010567	protein_coding	angel homolog 1
Emc4	1.56819e-166	0.393743	0.967	0.85	2.69525e-162	1	1.138	ENSRNOG00000005719	protein_coding	ER membrane protein complex subunit 4
Hsf4	1.61657e-166	0.370565	0.575	0.173	2.77839e-162	1	3.324	ENSRNOG00000015253	protein_coding	heat shock transcription factor 4
Armcx2	2.65336e-166	0.41824	0.902	0.636	4.56033e-162	1	1.418	ENSRNOG00000025705	protein_coding	armadillo repeat containing, X-linked 2
Tpd52	3.94423e-166	0.403466	0.982	0.88	6.77895e-162	1	1.116	ENSRNOG00000011441	protein_coding	tumor protein D52
Ube2m	5.37907e-166	0.290842	0.998	0.993	9.24501e-162	1	1.005	ENSRNOG00000027514	protein_coding	ubiquitin-conjugating enzyme E2M
Sncb	5.88053e-166	0.286961	0.982	0.793	1.01069e-161	1	1.238	ENSRNOG00000018039	protein_coding	synuclein, beta
Hapln4	1.0637e-165	0.274028	0.668	0.287	1.82819e-161	1	2.328	ENSRNOG00000049949	protein_coding	hyaluronan and proteoglycan link protein 4
Dmxl2	2.6756e-165	0.377333	0.667	0.246	4.59855e-161	1	2.711	ENSRNOG00000009170	protein_coding	Dmx-like 2
Hmgcs2	2.74638e-165	0.435363	0.763	0.348	4.72021e-161	1	2.193	ENSRNOG00000019120	protein_coding	3-hydroxy-3-methylglutaryl-CoA synthase 2
Tmx4	4.72778e-165	0.414849	0.887	0.532	8.12563e-161	1	1.667	ENSRNOG00000024852	protein_coding	thioredoxin-related transmembrane protein 4
Klhdc8b	9.73493e-165	0.443536	0.725	0.323	1.67314e-160	1	2.245	ENSRNOG00000047867	protein_coding	kelch domain containing 8B
Armcx1	2.44085e-164	0.432139	0.843	0.482	4.19509e-160	1	1.749	ENSRNOG00000046862	protein_coding	armadillo repeat containing, X-linked 1
Rnf14	3.47768e-164	0.37965	0.984	0.888	5.97708e-160	1	1.108	ENSRNOG00000045637	protein_coding	ring finger protein 14
Tnfrsf21	1.89369e-163	0.404099	0.964	0.784	3.25468e-159	1	1.23	ENSRNOG00000011517	protein_coding	TNF receptor superfamily member 21
Kcnc3	2.01583e-163	0.0404216	0.501	0.254	3.46461e-159	1	1.972	ENSRNOG00000019959	protein_coding	potassium voltage-gated channel subfamily C member 3
Fbll1	3.85844e-163	0.357726	0.586	0.184	6.63151e-159	1	3.185	ENSRNOG00000015303	protein_coding	fibrillarin-like 1
Jpt1	4.30476e-163	0.346274	0.997	0.943	7.39859e-159	1	1.057	ENSRNOG00000003661	protein_coding	--
Snph	8.39849e-163	0.387943	0.776	0.352	1.44345e-158	1	2.205	ENSRNOG00000009588	protein_coding	syntaphilin
Kitlg	1.0784e-162	0.401602	0.661	0.251	1.85345e-158	1	2.633	ENSRNOG00000005386	protein_coding	KIT ligand
Rgs7	2.32656e-162	0.343074	0.567	0.174	3.99865e-158	1	3.259	ENSRNOG00000021984	protein_coding	regulator of G-protein signaling 7
Apbb3	3.55603e-162	0.418511	0.75	0.339	6.11175e-158	1	2.212	ENSRNOG00000017849	protein_coding	amyloid beta precursor protein binding family B member 3
Pde2a	5.91203e-162	0.389081	0.684	0.265	1.0161e-157	1	2.581	ENSRNOG00000019560	protein_coding	phosphodiesterase 2A
Chchd6	6.96302e-162	0.422484	0.89	0.585	1.19674e-157	1	1.521	ENSRNOG00000060248	protein_coding	coiled-coil-helix-coiled-coil-helix domain containing 6
B3gnt8	1.40057e-161	0.320974	0.44	0.093	2.40716e-157	1	4.731	ENSRNOG00000020606	protein_coding	UDP-GlcNAc:betaGal beta-1,3-N-acetylglucosaminyltransferase 8
Exoc1l	1.49632e-161	0.370169	0.377	0.066	2.57173e-157	1	5.712	ENSRNOG00000050100	protein_coding	--
Psmd3	1.65268e-161	0.375484	0.978	0.884	2.84046e-157	1	1.106	ENSRNOG00000028103	protein_coding	proteasome 26S subunit, non-ATPase 3
Acta1	1.74897e-161	0.353728	0.57	0.174	3.00595e-157	1	3.276	ENSRNOG00000017786	protein_coding	actin, alpha 1, skeletal muscle
Rnf208	2.08081e-161	0.389781	0.81	0.392	3.57629e-157	1	2.066	ENSRNOG00000010607	protein_coding	ring finger protein 208
Fry	3.7116e-161	0.419565	0.738	0.327	6.37912e-157	1	2.257	ENSRNOG00000000894	protein_coding	FRY microtubule binding protein
Tmem35a	8.59866e-161	0.420767	0.776	0.365	1.47785e-156	1	2.126	ENSRNOG00000001506	protein_coding	--
Dapk1	1.12197e-160	0.371613	0.565	0.177	1.92833e-156	1	3.192	ENSRNOG00000018198	protein_coding	death associated protein kinase 1
LOC108351137	1.79653e-160	0.394165	0.998	0.975	3.0877e-156	1	1.024	ENSRNOG00000030963	protein_coding	glyceraldehyde-3-phosphate dehydrogenase
Vezt	4.76635e-160	0.399942	0.753	0.341	8.19193e-156	1	2.208	ENSRNOG00000006514	protein_coding	vezatin, adherens junctions transmembrane protein
Lrrn1	5.28489e-160	0.454667	0.877	0.548	9.08314e-156	1	1.6	ENSRNOG00000006802	protein_coding	leucine rich repeat neuronal 1
Sgsm1	5.53881e-160	0.332352	0.488	0.121	9.51955e-156	1	4.033	ENSRNOG00000000708	protein_coding	small G protein signaling modulator 1
Dbndd1	3.11789e-159	0.346286	0.567	0.174	5.35872e-155	1	3.259	ENSRNOG00000026974	protein_coding	dysbindin domain containing 1
Psmd2	5.75742e-159	0.33605	0.996	0.955	9.89527e-155	1	1.043	ENSRNOG00000001719	protein_coding	proteasome 26S subunit, non-ATPase 2
Lrrc49	8.23243e-159	0.427971	0.905	0.643	1.41491e-154	1	1.407	ENSRNOG00000012015	protein_coding	leucine rich repeat containing 49
Cacna1b	2.97864e-158	0.385711	0.575	0.184	5.11939e-154	1	3.125	ENSRNOG00000004560	protein_coding	calcium voltage-gated channel subunit alpha1 B
Tmem199	3.03898e-158	0.402634	0.807	0.415	5.2231e-154	1	1.945	ENSRNOG00000009896	protein_coding	transmembrane protein 199
Prpf19	4.62002e-158	0.37058	0.983	0.904	7.94043e-154	1	1.087	ENSRNOG00000020897	protein_coding	pre-mRNA processing factor 19
Psmb3	5.42333e-158	0.263103	1	0.985	9.32107e-154	1	1.015	ENSRNOG00000052730	protein_coding	proteasome subunit beta 3
Pou4f3	1.11639e-157	0.294384	0.387	0.068	1.91873e-153	1	5.691	ENSRNOG00000018842	protein_coding	POU class 4 homeobox 3
Gprc5c	1.4837e-157	0.367457	0.586	0.189	2.55004e-153	1	3.101	ENSRNOG00000003144	protein_coding	G protein-coupled receptor, class C, group 5, member C
Gpr162	1.84065e-157	0.369015	0.632	0.226	3.16353e-153	1	2.796	ENSRNOG00000016143	protein_coding	G protein-coupled receptor 162
Mycbp2	2.76069e-157	0.413467	0.877	0.576	4.74479e-153	1	1.523	ENSRNOG00000010479	protein_coding	MYC binding protein 2, E3 ubiquitin protein ligase
Cep170b	6.02854e-156	0.407699	0.87	0.512	1.03613e-151	1	1.699	ENSRNOG00000033688	protein_coding	centrosomal protein 170B
Zfyve27	5.49856e-155	0.407555	0.873	0.532	9.45037e-151	1	1.641	ENSRNOG00000014903	protein_coding	zinc finger FYVE-type containing 27
RGD1560212	6.18441e-155	0.381804	0.928	0.713	1.06291e-150	1	1.302	ENSRNOG00000057774	protein_coding	similar to DNA segment, Chr 18, Wayne State University 98, expressed
Rabac1	7.91852e-155	0.253991	1	0.998	1.36096e-150	1	1.002	ENSRNOG00000020233	protein_coding	Rab acceptor 1
Asphd1	1.37313e-154	0.405705	0.683	0.277	2.36e-150	1	2.466	ENSRNOG00000027213	protein_coding	aspartate beta-hydroxylase domain containing 1
Alkbh3	1.55388e-154	0.418566	0.806	0.45	2.67066e-150	1	1.791	ENSRNOG00000021678	protein_coding	alkB homolog 3, alpha-ketoglutarate-dependent dioxygenase
Dbn1	1.62792e-154	0.375063	0.963	0.819	2.79791e-150	1	1.176	ENSRNOG00000014170	protein_coding	drebrin 1
Adam19	1.86138e-154	0.416877	0.907	0.625	3.19916e-150	1	1.451	ENSRNOG00000042980	protein_coding	ADAM metallopeptidase domain 19
Rab4a	2.59844e-154	0.389489	0.949	0.75	4.46593e-150	1	1.265	ENSRNOG00000017467	protein_coding	RAB4A, member RAS oncogene family
Ndufb5	2.96796e-154	0.280452	1	0.99	5.10103e-150	1	1.01	ENSRNOG00000011949	protein_coding	NADH:ubiquinone oxidoreductase subunit B5
AABR07027870.1	2.97956e-154	0.420681	0.836	0.454	5.12097e-150	1	1.841	ENSRNOG00000059510	protein_coding	--
Abhd8	3.0126e-154	0.419433	0.928	0.677	5.17775e-150	1	1.371	ENSRNOG00000000054	protein_coding	abhydrolase domain containing 8
Actl6b	4.64881e-154	0.332302	0.551	0.17	7.9899e-150	1	3.241	ENSRNOG00000001408	protein_coding	actin-like 6B
Sacs	1.72452e-153	0.399002	0.678	0.271	2.96394e-149	1	2.502	ENSRNOG00000014509	protein_coding	sacsin molecular chaperone
Tmem178b	1.94643e-153	0.33851	0.571	0.184	3.34534e-149	1	3.103	ENSRNOG00000047635	protein_coding	transmembrane protein 178B
Psmc2	2.00872e-153	0.345213	0.982	0.892	3.45238e-149	1	1.101	ENSRNOG00000012026	protein_coding	proteasome 26S subunit, ATPase 2
Capn1	2.71672e-153	0.403648	0.9	0.592	4.66923e-149	1	1.52	ENSRNOG00000020935	protein_coding	calpain 1
Syt6	5.74064e-153	0.325553	0.444	0.101	9.86644e-149	1	4.396	ENSRNOG00000019163	protein_coding	synaptotagmin 6
Slit1	8.4396e-153	0.332249	0.501	0.135	1.45051e-148	1	3.711	ENSRNOG00000026065	protein_coding	slit guidance ligand 1
Psmc1	1.02477e-152	0.341329	0.993	0.939	1.76127e-148	1	1.058	ENSRNOG00000003951	protein_coding	proteasome 26S subunit, ATPase 1
RGD1307461	1.78353e-152	0.317664	0.434	0.096	3.06535e-148	1	4.521	ENSRNOG00000015718	protein_coding	similar to RIKEN cDNA 6430571L13 gene
Zfand5	1.85264e-152	0.384803	0.973	0.897	3.18414e-148	1	1.085	ENSRNOG00000018107	protein_coding	zinc finger AN1-type containing 5
Edf1	2.30909e-152	0.265509	1	0.996	3.96863e-148	1	1.004	ENSRNOG00000016272	protein_coding	endothelial differentiation-related factor 1
Smpd3	7.02899e-152	0.380754	0.566	0.181	1.20807e-147	1	3.127	ENSRNOG00000000257	protein_coding	sphingomyelin phosphodiesterase 3
Cacng3	7.75109e-152	0.328583	0.441	0.1	1.33218e-147	1	4.41	ENSRNOG00000012362	protein_coding	calcium voltage-gated channel auxiliary subunit gamma 3
Camkk1	1.68012e-151	0.346094	0.65	0.25	2.88763e-147	1	2.6	ENSRNOG00000018242	protein_coding	calcium/calmodulin-dependent protein kinase kinase 1
Cpt1c	1.79212e-151	0.378403	0.744	0.338	3.08012e-147	1	2.201	ENSRNOG00000026163	protein_coding	carnitine palmitoyltransferase 1c
Nptx1	2.70272e-151	0.358555	0.502	0.138	4.64516e-147	1	3.638	ENSRNOG00000003741	protein_coding	neuronal pentraxin 1
Gcnt2	2.3243e-150	0.39404	0.609	0.221	3.99478e-146	1	2.756	ENSRNOG00000023778	protein_coding	glucosaminyl (N-acetyl) transferase 2, I-branching enzyme
Ctxn3	3.31324e-150	0.329321	0.382	0.08	5.69446e-146	1	4.775	ENSRNOG00000022957	protein_coding	cortexin 3
Snx21	3.37601e-150	0.403139	0.798	0.418	5.80235e-146	1	1.909	ENSRNOG00000053247	protein_coding	sorting nexin family member 21
Dolpp1	4.02777e-150	0.363467	0.667	0.263	6.92253e-146	1	2.536	ENSRNOG00000017663	protein_coding	dolichyldiphosphatase 1
Lrrn2	5.43421e-150	0.385053	0.794	0.398	9.33978e-146	1	1.995	ENSRNOG00000009691	protein_coding	leucine rich repeat neuronal 2
Ubr4	6.2735e-150	0.378395	0.923	0.748	1.07823e-145	1	1.234	ENSRNOG00000018183	protein_coding	ubiquitin protein ligase E3 component n-recognin 4
Capn5	8.99083e-150	0.41905	0.974	0.874	1.54525e-145	1	1.114	ENSRNOG00000014251	protein_coding	calpain 5
Rnft2	1.31292e-149	0.363055	0.666	0.263	2.25651e-145	1	2.532	ENSRNOG00000001124	protein_coding	ring finger protein, transmembrane 2
Cadm1	1.52354e-149	0.379253	0.619	0.231	2.61851e-145	1	2.68	ENSRNOG00000018778	protein_coding	cell adhesion molecule 1
Sfxn1	1.67242e-149	0.396584	0.802	0.42	2.87438e-145	1	1.91	ENSRNOG00000018279	protein_coding	sideroflexin 1
Ccdc28a	2.24479e-149	0.378993	0.745	0.34	3.85812e-145	1	2.191	ENSRNOG00000053347	protein_coding	coiled-coil domain containing 28A
Napg	3.00506e-149	0.392015	0.79	0.395	5.1648e-145	1	2	ENSRNOG00000018914	protein_coding	NSF attachment protein gamma
Ap1s1	3.0402e-149	0.324654	0.989	0.92	5.22518e-145	1	1.075	ENSRNOG00000001415	protein_coding	adaptor-related protein complex 1, sigma 1 subunit
Dst	7.38614e-149	0.304205	0.998	0.98	1.26946e-144	1	1.018	ENSRNOG00000012207	protein_coding	dystonin6
Usp13	1.2637e-148	0.362311	0.633	0.238	2.17192e-144	1	2.66	ENSRNOG00000030639	protein_coding	ubiquitin specific peptidase 13
Tmem184b	2.15982e-148	0.384267	0.798	0.412	3.71209e-144	1	1.937	ENSRNOG00000022802	protein_coding	transmembrane protein 184B
Rell2	2.68862e-148	0.396674	0.864	0.49	4.62093e-144	1	1.763	ENSRNOG00000019575	protein_coding	RELT-like 2
Sptbn4	3.37416e-148	0.284129	0.613	0.242	5.79917e-144	1	2.533	ENSRNOG00000055371	protein_coding	spectrin, beta, non-erythrocytic 4
Crmp1	3.63299e-148	0.389733	0.833	0.446	6.24403e-144	1	1.868	ENSRNOG00000004781	protein_coding	collapsin response mediator protein 1
Abhd12	4.5195e-148	0.384397	0.979	0.923	7.76766e-144	1	1.061	ENSRNOG00000036934	protein_coding	abhydrolase domain containing 12
Trpv2	4.81891e-148	0.345243	0.666	0.265	8.28227e-144	1	2.513	ENSRNOG00000003104	protein_coding	transient receptor potential cation channel, subfamily V, member 2
Asnsd1	8.08527e-148	0.379792	0.786	0.392	1.38961e-143	1	2.005	ENSRNOG00000003942	protein_coding	asparagine synthetase domain containing 1
Plxna2	8.66381e-148	0.376705	0.61	0.219	1.48905e-143	1	2.785	ENSRNOG00000007324	protein_coding	plexin A2
Lancl1	2.30296e-147	0.38668	0.943	0.781	3.95809e-143	1	1.207	ENSRNOG00000013557	protein_coding	LanC like 1
Cox7a2l2	2.97642e-147	0.156602	1	1	5.11557e-143	1	1	ENSRNOG00000042903	protein_coding	cytochrome c oxidase subunit VIIa polypeptide 2-like 2
Pafah1b3	3.47521e-147	0.364454	0.674	0.272	5.97285e-143	1	2.478	ENSRNOG00000020481	protein_coding	platelet-activating factor acetylhydrolase 1b, catalytic subunit 3
Adgrg2	3.56091e-147	0.363296	0.506	0.146	6.12013e-143	1	3.466	ENSRNOG00000032472	protein_coding	adhesion G protein-coupled receptor G2
Cops5	3.82245e-147	0.369369	0.928	0.767	6.56965e-143	1	1.21	ENSRNOG00000006499	protein_coding	COP9 signalosome subunit 5
Map6	3.96807e-147	0.409128	0.845	0.497	6.81992e-143	1	1.7	ENSRNOG00000027204	protein_coding	microtubule-associated protein 6
Npy1r	6.29911e-147	0.385338	0.473	0.137	1.08263e-142	1	3.453	ENSRNOG00000014149	protein_coding	neuropeptide Y receptor Y1
Adap1	8.20541e-147	0.421214	0.89	0.607	1.41026e-142	1	1.466	ENSRNOG00000054033	protein_coding	ArfGAP with dual PH domains 1
Wdr47	1.21167e-146	0.367671	0.734	0.33	2.0825e-142	1	2.224	ENSRNOG00000020330	protein_coding	WD repeat domain 47
Park7	1.43121e-146	0.24449	1	0.997	2.45982e-142	1	1.003	ENSRNOG00000018289	protein_coding	Parkinsonism associated deglycase
Preb	1.49164e-146	0.399085	0.844	0.495	2.56368e-142	1	1.705	ENSRNOG00000007141	protein_coding	prolactin regulatory element binding
Serf1	7.45566e-146	0.384245	0.919	0.682	1.2814e-141	1	1.348	ENSRNOG00000017945	protein_coding	small EDRK-rich factor 1
Slc7a7	8.77782e-146	0.347007	0.556	0.18	1.50864e-141	1	3.089	ENSRNOG00000010296	protein_coding	solute carrier family 7 member 7
Tm6sf1	8.84954e-146	0.390115	0.687	0.291	1.52097e-141	1	2.361	ENSRNOG00000019662	protein_coding	transmembrane 6 superfamily member 1
Dhcr24	1.07222e-145	0.184855	0.999	0.967	1.84282e-141	1	1.033	ENSRNOG00000006787	protein_coding	24-dehydrocholesterol reductase
Cox6c	1.27072e-145	0.201444	1	1	2.18399e-141	1	1	ENSRNOG00000010807	protein_coding	cytochrome c oxidase subunit 6C
LOC100909595	1.94264e-145	0.367741	0.651	0.255	3.33882e-141	1	2.553	ENSRNOG00000008376	protein_coding	solute carrier family 2, facilitated glucose transporter member 3-like
Gls2	1.97391e-145	0.324368	0.578	0.2	3.39256e-141	1	2.89	ENSRNOG00000031612	protein_coding	glutaminase 2
Arrb2	2.6005e-145	0.388306	0.725	0.335	4.46947e-141	1	2.164	ENSRNOG00000019308	protein_coding	arrestin, beta 2
Cgref1	5.21961e-145	0.37351	0.662	0.266	8.97094e-141	1	2.489	ENSRNOG00000007923	protein_coding	cell growth regulator with EF hand domain 1
Six4	1.32852e-144	0.298884	0.442	0.107	2.28332e-140	1	4.131	ENSRNOG00000007250	protein_coding	SIX homeobox 4
Arl8b	1.62112e-144	0.324365	0.99	0.964	2.78622e-140	1	1.027	ENSRNOG00000055860	protein_coding	ADP-ribosylation factor like GTPase 8B
Sorcs3	2.57314e-144	0.301652	0.411	0.089	4.42245e-140	1	4.618	ENSRNOG00000028832	protein_coding	sortilin-related VPS10 domain containing receptor 3
Pja1	4.59433e-144	0.396995	0.859	0.52	7.89628e-140	1	1.652	ENSRNOG00000047339	protein_coding	praja ring finger ubiquitin ligase 1
Parvb	5.18862e-144	0.405881	0.895	0.668	8.91769e-140	1	1.34	ENSRNOG00000055305	protein_coding	parvin, beta
Fitm2	8.91939e-144	0.355723	0.664	0.268	1.53298e-139	1	2.478	ENSRNOG00000027434	protein_coding	fat storage-inducing transmembrane protein 2
Patj	1.52293e-143	0.382705	0.613	0.227	2.61745e-139	1	2.7	ENSRNOG00000007551	protein_coding	PATJ, crumbs cell polarity complex component
Sh3bp5l	2.22026e-143	0.382012	0.729	0.338	3.81597e-139	1	2.157	ENSRNOG00000054400	protein_coding	SH3 binding domain protein 5 like
Timm10	4.20019e-143	0.392955	0.854	0.571	7.21886e-139	1	1.496	ENSRNOG00000007883	protein_coding	translocase of inner mitochondrial membrane 10 homolog (yeast)
Tomm34	6.41304e-143	0.382437	0.825	0.461	1.10221e-138	1	1.79	ENSRNOG00000029799	protein_coding	translocase of outer mitochondrial membrane 34
RGD1564664	1.209e-142	0.406264	0.867	0.544	2.07791e-138	1	1.594	ENSRNOG00000055564	protein_coding	similar to LOC387763 protein
Disp2	1.47478e-142	0.33438	0.691	0.303	2.5347e-138	1	2.281	ENSRNOG00000026787	protein_coding	dispatched RND transporter family member 2
Apba2	3.28536e-142	0.388181	0.904	0.593	5.64654e-138	1	1.524	ENSRNOG00000016358	protein_coding	amyloid beta precursor protein binding family A member 2
Grem2	3.57801e-142	0.290335	0.393	0.081	6.14952e-138	1	4.852	ENSRNOG00000003616	protein_coding	gremlin 2, DAN family BMP antagonist
Rab1b	4.18168e-142	0.344239	0.995	0.955	7.18706e-138	1	1.042	ENSRNOG00000050510	protein_coding	RAB1B, member RAS oncogene family
Eri3	7.44008e-142	0.36386	0.93	0.797	1.27873e-137	1	1.167	ENSRNOG00000019381	protein_coding	ERI1 exoribonuclease family member 3
Prdx3	7.52906e-142	0.377958	0.916	0.706	1.29402e-137	1	1.297	ENSRNOG00000010958	protein_coding	peroxiredoxin 3
Gripap1	7.71861e-142	0.391724	0.815	0.458	1.3266e-137	1	1.779	ENSRNOG00000009071	protein_coding	GRIP1 associated protein 1
Atp5f1e	1.21304e-141	0.171039	1	1	2.08485e-137	1	1	ENSRNOG00000049912	protein_coding	--
Tmem45b	2.08686e-141	0.304754	0.389	0.08	3.58669e-137	1	4.862	ENSRNOG00000008515	protein_coding	transmembrane protein 45b
Sphk2	2.13625e-141	0.382841	0.875	0.6	3.67157e-137	1	1.458	ENSRNOG00000021032	protein_coding	sphingosine kinase 2
Mtmr9	2.2054e-141	0.381363	0.812	0.444	3.79043e-137	1	1.829	ENSRNOG00000011560	protein_coding	myotubularin related protein 9
Wars	3.18954e-141	0.36208	0.956	0.824	5.48186e-137	1	1.16	ENSRNOG00000004359	protein_coding	tryptophanyl-tRNA synthetase
Slc1a4	3.76499e-141	0.326143	0.589	0.209	6.47089e-137	1	2.818	ENSRNOG00000005248	protein_coding	solute carrier family 1 member 4
Itga3	4.03021e-141	0.316469	0.565	0.193	6.92672e-137	1	2.927	ENSRNOG00000004276	protein_coding	integrin subunit alpha 3
Cpt1a	8.29343e-141	0.382911	0.828	0.477	1.42539e-136	1	1.736	ENSRNOG00000014254	protein_coding	carnitine palmitoyltransferase 1A
Tnpo2	9.55062e-141	0.379843	0.836	0.48	1.64147e-136	1	1.742	ENSRNOG00000003970	protein_coding	transportin 2
Herc3	1.52126e-140	0.328181	0.609	0.228	2.61459e-136	1	2.671	ENSRNOG00000007304	protein_coding	HECT and RLD domain containing E3 ubiquitin protein ligase 3
Depdc5	1.75845e-140	0.365659	0.706	0.314	3.02226e-136	1	2.248	ENSRNOG00000018144	protein_coding	DEP domain containing 5
Mctp2	2.77485e-140	0.298108	0.413	0.093	4.76913e-136	1	4.441	ENSRNOG00000009932	protein_coding	multiple C2 domains, transmembrane 2
Ppp2r5b	2.98215e-140	0.38158	0.937	0.721	5.12542e-136	1	1.3	ENSRNOG00000021025	protein_coding	protein phosphatase 2, regulatory subunit B', beta
Suclg1	6.56125e-140	0.324558	0.982	0.93	1.12768e-135	1	1.056	ENSRNOG00000005587	protein_coding	succinate-CoA ligase, alpha subunit
Mark1	9.76312e-140	0.354142	0.624	0.239	1.67799e-135	1	2.611	ENSRNOG00000002339	protein_coding	microtubule affinity regulating kinase 1
Glce	2.1651e-139	0.375159	0.625	0.251	3.72115e-135	1	2.49	ENSRNOG00000025372	protein_coding	glucuronic acid epimerase
Gba	3.30035e-139	0.386247	0.838	0.505	5.67232e-135	1	1.659	ENSRNOG00000049281	protein_coding	glucosylceramidase beta
Insyn1	4.91311e-139	0.384663	0.692	0.315	8.44416e-135	1	2.197	ENSRNOG00000026238	protein_coding	--
Ptn	5.219e-139	0.176815	1	0.998	8.96989e-135	1	1.002	ENSRNOG00000011946	protein_coding	pleiotrophin
Kcnt1	6.16337e-139	0.349025	0.565	0.193	1.0593e-134	1	2.927	ENSRNOG00000017283	protein_coding	potassium sodium-activated channel subfamily T member 13
Peg3	1.6616e-138	0.376927	0.95	0.763	2.85579e-134	1	1.245	ENSRNOG00000014791	protein_coding	paternally expressed 3
Sfrp5	6.91735e-138	0.205946	0.975	0.787	1.18888e-133	1	1.239	ENSRNOG00000014940	protein_coding	secreted frizzled-related protein 5
Sae1	8.47234e-138	0.355824	0.938	0.752	1.45614e-133	1	1.247	ENSRNOG00000015128	protein_coding	SUMO1 activating enzyme subunit 1
Zfyve28	8.62836e-138	0.354099	0.66	0.272	1.48296e-133	1	2.426	ENSRNOG00000014874	protein_coding	zinc finger FYVE-type containing 28
Abcb9	1.15714e-137	0.367776	0.68	0.294	1.98877e-133	1	2.313	ENSRNOG00000001082	protein_coding	ATP binding cassette subfamily B member 9
Cisd1	1.17175e-137	0.301087	0.994	0.944	2.01389e-133	1	1.053	ENSRNOG00000000610	protein_coding	CDGSH iron sulfur domain 1
Nolc1	1.47486e-137	0.376386	0.872	0.586	2.53484e-133	1	1.488	ENSRNOG00000018704	protein_coding	nucleolar and coiled-body phosphoprotein 1
Atp1b3	1.51861e-137	0.361456	0.999	0.993	2.61004e-133	1	1.006	ENSRNOG00000011501	protein_coding	ATPase Na+/K+ transporting subunit beta 3
Trim46	1.7815e-137	0.304083	0.512	0.16	3.06187e-133	1	3.2	ENSRNOG00000055433	protein_coding	tripartite motif-containing 46
Ndufa10	2.59763e-137	0.397712	0.9	0.616	4.46455e-133	1	1.461	ENSRNOG00000016470	protein_coding	NADH dehydrogenase (ubiquinone) 1 alpha subcomplex 10
Ppp6r1	2.75311e-137	0.368449	0.908	0.691	4.73177e-133	1	1.314	ENSRNOG00000018090	protein_coding	protein phosphatase 6, regulatory subunit 1
Rhov	2.91533e-137	0.320259	0.507	0.154	5.01057e-133	1	3.292	ENSRNOG00000013380	protein_coding	ras homolog family member V
Hspa8	3.04677e-137	0.418142	1	0.999	5.23648e-133	1	1.001	ENSRNOG00000034066	protein_coding	heat shock protein family A (Hsp70) member 8
Srrm3	1.53034e-136	0.332014	0.521	0.164	2.63019e-132	1	3.177	ENSRNOG00000001439	protein_coding	serine/arginine repetitive matrix 3
Vwa7	1.62047e-136	0.266481	0.367	0.075	2.7851e-132	1	4.893	ENSRNOG00000000860	protein_coding	von Willebrand factor A domain containing 7
Nkiras1	2.81194e-136	0.332627	0.525	0.167	4.83289e-132	1	3.144	ENSRNOG00000008565	protein_coding	NFKB inhibitor interacting Ras-like 1
Lrp3	5.38812e-136	0.310518	0.591	0.22	9.26056e-132	1	2.686	ENSRNOG00000011451	protein_coding	LDL receptor related protein 3
Fam89a	6.87193e-136	0.35179	0.499	0.154	1.18108e-131	1	3.24	ENSRNOG00000019022	protein_coding	family with sequence similarity 89, member A
Aars	1.62011e-135	0.324191	0.985	0.919	2.78448e-131	1	1.072	ENSRNOG00000018404	protein_coding	alanyl-tRNA synthetase
Kcnq5	3.12252e-135	0.333033	0.391	0.092	5.36668e-131	1	4.25	ENSRNOG00000013781	protein_coding	potassium voltage-gated channel subfamily Q member 5
Galnt9	5.30578e-135	0.319654	0.581	0.212	9.11904e-131	1	2.741	ENSRNOG00000037476	protein_coding	polypeptide N-acetylgalactosaminyltransferase 9
Cab39	7.23536e-135	0.353416	0.956	0.853	1.24354e-130	1	1.121	ENSRNOG00000017297	protein_coding	calcium binding protein 39
Strbp	1.20133e-134	0.317358	0.624	0.249	2.06472e-130	1	2.506	ENSRNOG00000010150	protein_coding	spermatid perinuclear RNA binding protein
Camsap2	1.89924e-134	0.374014	0.894	0.614	3.26423e-130	1	1.456	ENSRNOG00000008741	protein_coding	calmodulin regulated spectrin-associated protein family, member 2
Sybu	2.70841e-134	0.341177	0.609	0.233	4.65495e-130	1	2.614	ENSRNOG00000004200	protein_coding	syntabulin
Prkaa1	2.90178e-134	0.328232	0.65	0.268	4.98728e-130	1	2.425	ENSRNOG00000012799	protein_coding	protein kinase AMP-activated catalytic subunit alpha 1
Tomm5	2.90849e-134	0.36838	0.976	0.937	4.99882e-130	1	1.042	ENSRNOG00000062108	protein_coding	translocase of outer mitochondrial membrane 5
Sdr39u1	3.16664e-134	0.296866	0.507	0.162	5.4425e-130	1	3.13	ENSRNOG00000020544	protein_coding	short chain dehydrogenase/reductase family 39U, member 1
Znhit2	3.98315e-134	0.36188	0.688	0.307	6.84585e-130	1	2.241	ENSRNOG00000021794	protein_coding	zinc finger, HIT-type containing 2
Gdap1l1	6.15182e-134	0.317999	0.485	0.142	1.05731e-129	1	3.415	ENSRNOG00000008790	protein_coding	ganglioside-induced differentiation-associated protein 1-like 1
Eipr1	7.79595e-134	0.358311	0.697	0.315	1.33989e-129	1	2.213	ENSRNOG00000009285	protein_coding	--
Dctn5	8.04876e-134	0.363984	0.908	0.673	1.38334e-129	1	1.349	ENSRNOG00000018048	protein_coding	dynactin subunit 5
Lgi1	1.27197e-133	0.388078	0.725	0.353	2.18614e-129	1	2.054	ENSRNOG00000014758	protein_coding	leucine-rich, glioma inactivated 1
Krt28	1.8267e-133	0.234307	0.288	0.038	3.13955e-129	1	7.579	ENSRNOG00000011846	protein_coding	keratin 28
Dusp26	2.88236e-133	0.387193	0.897	0.634	4.95391e-129	1	1.415	ENSRNOG00000011518	protein_coding	dual specificity phosphatase 26 (putative)
Mmp24	4.24425e-133	0.296952	0.519	0.17	7.2946e-129	1	3.053	ENSRNOG00000047028	protein_coding	matrix metallopeptidase 24
Cdc34	4.28325e-133	0.361389	0.919	0.702	7.36162e-129	1	1.309	ENSRNOG00000060530	protein_coding	cell division cycle 34
Bpnt1	5.89704e-133	0.37427	0.807	0.443	1.01352e-128	1	1.822	ENSRNOG00000002378	protein_coding	3'(2'), 5'-bisphosphate nucleotidase 1
Armcx3	6.09259e-133	0.372768	0.79	0.431	1.04713e-128	1	1.833	ENSRNOG00000025730	protein_coding	armadillo repeat containing, X-linked 3
Cystm1	6.21974e-133	0.346434	0.624	0.247	1.06899e-128	1	2.526	ENSRNOG00000018775	protein_coding	cysteine-rich transmembrane module containing 1
Pdha1	9.04346e-133	0.334762	0.975	0.868	1.5543e-128	1	1.123	ENSRNOG00000025383	protein_coding	pyruvate dehydrogenase (lipoamide) alpha 1
Ap2a2	1.92453e-132	0.37707	0.849	0.529	3.30769e-128	1	1.605	ENSRNOG00000019534	protein_coding	adaptor-related protein complex 2, alpha 2 subunit
Armc9	2.21852e-132	0.353273	0.689	0.309	3.81297e-128	1	2.23	ENSRNOG00000025418	protein_coding	armadillo repeat containing 9
Snx19	2.32916e-132	0.340934	0.646	0.267	4.00313e-128	1	2.419	ENSRNOG00000014719	protein_coding	sorting nexin 19
RGD1311899	2.67605e-132	0.337834	0.978	0.901	4.59933e-128	1	1.085	ENSRNOG00000001185	protein_coding	similar to RIKEN cDNA 2210016L21 gene
Tcea2	3.49958e-132	0.365167	0.843	0.492	6.01474e-128	1	1.713	ENSRNOG00000016288	protein_coding	transcription elongation factor A2
Krt7	3.98199e-132	0.31183	0.345	0.089	6.84384e-128	1	3.876	ENSRNOG00000008057	protein_coding	keratin 7
Sarm1	5.84544e-132	0.274356	0.47	0.143	1.00466e-127	1	3.287	ENSRNOG00000010244	protein_coding	sterile alpha and TIR motif containing 1
Fundc2	7.19361e-132	0.396801	0.811	0.479	1.23636e-127	1	1.693	ENSRNOG00000024066	protein_coding	FUN14 domain containing 2
Atp5mc1	7.47797e-132	0.267255	0.998	0.978	1.28524e-127	1	1.02	ENSRNOG00000007235	protein_coding	--
Apbb1	7.71141e-132	0.218223	0.997	0.922	1.32536e-127	1	1.081	ENSRNOG00000018020	protein_coding	amyloid beta precursor protein binding family B member 1
Ndufs3	2.38361e-131	0.326853	0.984	0.905	4.09671e-127	1	1.087	ENSRNOG00000009155	protein_coding	NADH dehydrogenase (ubiquinone) Fe-S protein 3
Fam160b2	2.43476e-131	0.342679	0.621	0.248	4.18462e-127	1	2.504	ENSRNOG00000012014	protein_coding	family with sequence similarity 160, member B2
Idh3g	2.63645e-131	0.332692	0.983	0.912	4.53127e-127	1	1.078	ENSRNOG00000055572	protein_coding	isocitrate dehydrogenase 3 (NAD), gamma
Plekha6	5.76811e-131	0.387254	0.766	0.413	9.91365e-127	1	1.855	ENSRNOG00000002907	processed_transcript	pleckstrin homology domain containing A6
Pwwp2b	7.91057e-131	0.323045	0.499	0.156	1.35959e-126	1	3.199	ENSRNOG00000036649	protein_coding	PWWP domain containing 2B
Tubg2	9.32487e-131	0.282197	0.453	0.129	1.60267e-126	1	3.512	ENSRNOG00000006494	protein_coding	tubulin, gamma 2
Clgn	9.637e-131	0.276397	0.373	0.079	1.65631e-126	1	4.722	ENSRNOG00000003755	protein_coding	calmegin
RGD1561149	2.65089e-130	0.3061	0.496	0.153	4.55609e-126	1	3.242	ENSRNOG00000008113	protein_coding	similar to mKIAA1522 protein
Akap6	4.69515e-130	0.292323	0.502	0.163	8.06955e-126	1	3.08	ENSRNOG00000004841	protein_coding	A-kinase anchoring protein 6
Mturn	6.43622e-130	0.324687	0.52	0.17	1.10619e-125	1	3.059	ENSRNOG00000010205	protein_coding	maturin, neural progenitor differentiation regulator homolog (Xenopus)
Usp32	7.33794e-130	0.352274	0.766	0.389	1.26117e-125	1	1.969	ENSRNOG00000027711	protein_coding	ubiquitin specific peptidase 32
Slc25a25	7.97931e-130	0.350284	0.717	0.336	1.3714e-125	1	2.134	ENSRNOG00000014338	protein_coding	solute carrier family 25 member 25
Psmb4	8.96261e-130	0.271027	0.995	0.97	1.5404e-125	1	1.026	ENSRNOG00000020979	protein_coding	proteasome subunit beta 4
Mcf2l	1.2893e-129	0.345927	0.721	0.341	2.21592e-125	1	2.114	ENSRNOG00000028426	protein_coding	MCF.2 cell line derived transforming sequence-like
Prkab2	1.56119e-129	0.330639	0.614	0.243	2.68322e-125	1	2.527	ENSRNOG00000018166	protein_coding	protein kinase AMP-activated non-catalytic subunit beta 2
Hras	4.71804e-129	0.338824	0.968	0.866	8.10889e-125	1	1.118	ENSRNOG00000016611	protein_coding	Harvey rat sarcoma virus oncogene
Vasp	7.72915e-129	0.365772	0.863	0.556	1.32841e-124	1	1.552	ENSRNOG00000016367	protein_coding	vasodilator-stimulated phosphoprotein
Gnl3l	8.95521e-129	0.340708	0.822	0.457	1.53913e-124	1	1.799	ENSRNOG00000002509	protein_coding	G protein nucleolar 3 like
Abcc5	1.12415e-128	0.365484	0.81	0.461	1.93207e-124	1	1.757	ENSRNOG00000029178	protein_coding	ATP binding cassette subfamily C member 5
Ociad1	1.27597e-128	0.366195	0.961	0.91	2.193e-124	1	1.056	ENSRNOG00000002205	protein_coding	OCIA domain containing 1
Psmc6	1.41794e-128	0.331406	0.97	0.885	2.43701e-124	1	1.096	ENSRNOG00000007203	protein_coding	proteasome 26S subunit, ATPase 6
Arrb1	1.67914e-128	0.254307	0.351	0.072	2.88594e-124	1	4.875	ENSRNOG00000030404	protein_coding	arrestin, beta 1
Ttc1	5.46837e-128	0.350101	0.93	0.751	9.39848e-124	1	1.238	ENSRNOG00000003980	protein_coding	tetratricopeptide repeat domain 1
Rex1bd	8.69335e-128	0.364776	0.9	0.666	1.49413e-123	1	1.351	ENSRNOG00000019990	protein_coding	--
Arhgdia	1.05184e-127	0.226723	1	0.999	1.8078e-123	1	1.001	ENSRNOG00000036688	protein_coding	Rho GDP dissociation inhibitor alpha
Bnip3	1.107e-127	0.349217	0.969	0.813	1.9026e-123	1	1.192	ENSRNOG00000017243	protein_coding	BCL2/adenovirus E1B interacting protein 3
Lypla2	5.12287e-127	0.348441	0.91	0.656	8.80468e-123	1	1.387	ENSRNOG00000010067	protein_coding	lysophospholipase II
B4galnt1	5.51994e-127	0.27458	0.508	0.176	9.48713e-123	1	2.886	ENSRNOG00000004839	protein_coding	beta-1,4-N-acetyl-galactosaminyl transferase 1
Adgrg1	5.6821e-127	0.30689	0.979	0.923	9.76583e-123	1	1.061	ENSRNOG00000014963	protein_coding	adhesion G protein-coupled receptor G1
2022-03-11	1.21422e-126	0.296227	0.414	0.106	2.08689e-122	1	3.906	ENSRNOG00000024461	protein_coding	membrane associated ring-CH-type finger 11
Ckb	1.38507e-126	0.0373783	1	1	2.38051e-122	1	1	ENSRNOG00000010872	protein_coding	creatine kinase B
Sema3f	2.48111e-126	0.28142	0.415	0.106	4.26428e-122	1	3.915	ENSRNOG00000017704	protein_coding	semaphorin 3F
LOC100363502	2.66144e-126	0.28219	0.996	0.958	4.57422e-122	1	1.04	ENSRNOG00000010452	protein_coding	cytochrome c, somatic-like
RGD1302996	4.03153e-126	0.348939	0.821	0.467	6.92899e-122	1	1.758	ENSRNOG00000000812	protein_coding	hypothetical protein MGC:15854
Sap30l	4.42499e-126	0.365126	0.837	0.517	7.60523e-122	1	1.619	ENSRNOG00000002575	protein_coding	SAP30-like
Cyp4f39	6.1974e-126	0.244031	0.312	0.053	1.06515e-121	1	5.887	ENSRNOG00000029478	protein_coding	cytochrome P450, family 4, subfamily f, polypeptide 39
Plekha2	1.21656e-125	0.326907	0.637	0.269	2.0909e-121	1	2.368	ENSRNOG00000038365	protein_coding	pleckstrin homology domain containing A2
Vamp4	1.32024e-125	0.365892	0.762	0.403	2.2691e-121	1	1.891	ENSRNOG00000003071	protein_coding	vesicle-associated membrane protein 4
Mtmr4	1.77951e-125	0.339632	0.686	0.313	3.05845e-121	1	2.192	ENSRNOG00000007496	protein_coding	myotubularin related protein 4
Pls3	2.06844e-125	0.366928	0.911	0.701	3.55503e-121	1	1.3	ENSRNOG00000027520	protein_coding	plastin 3
Itgb6	2.21851e-125	0.226563	0.271	0.037	3.81295e-121	1	7.324	ENSRNOG00000008346	protein_coding	integrin subunit beta 6
Megf8	2.36185e-125	0.365565	0.835	0.518	4.05932e-121	1	1.612	ENSRNOG00000052687	protein_coding	multiple EGF-like-domains 8
Scn3b	2.38764e-125	0.331147	0.556	0.203	4.10364e-121	1	2.739	ENSRNOG00000057221	protein_coding	sodium voltage-gated channel beta subunit 3
Ppfia4	2.85135e-125	0.285102	0.48	0.153	4.90062e-121	1	3.137	ENSRNOG00000003494	protein_coding	PTPRF interacting protein alpha 4
Ube3c	3.31294e-125	0.343761	0.917	0.694	5.69396e-121	1	1.321	ENSRNOG00000010702	protein_coding	ubiquitin protein ligase E3C
Cbln2	3.83447e-125	0.34527	0.613	0.251	6.5903e-121	1	2.442	ENSRNOG00000013654	protein_coding	cerebellin 2 precursor
Arfgef1	8.89344e-125	0.359687	0.785	0.433	1.52852e-120	1	1.813	ENSRNOG00000005703	protein_coding	ADP ribosylation factor guanine nucleotide exchange factor 1
Prkg2	9.55724e-125	0.228584	0.31	0.058	1.6426e-120	1	5.345	ENSRNOG00000002361	protein_coding	protein kinase, cGMP-dependent, type II
Necap1	2.88271e-124	0.372084	0.746	0.383	4.95451e-120	1	1.948	ENSRNOG00000009236	protein_coding	NECAP endocytosis associated 1
Pmpca	3.7225e-124	0.373302	0.749	0.407	6.39785e-120	1	1.84	ENSRNOG00000026775	protein_coding	peptidase, mitochondrial processing alpha subunit
Ypel4	4.52464e-124	0.314912	0.562	0.208	7.77649e-120	1	2.702	ENSRNOG00000060130	protein_coding	yippee-like 4
LOC100909857	7.64174e-124	0.29733	0.465	0.139	1.31339e-119	1	3.345	ENSRNOG00000015677	protein_coding	cytidine deaminase-like
Ppp1r1a	8.47124e-124	0.392574	0.859	0.574	1.45595e-119	1	1.497	ENSRNOG00000036827	protein_coding	protein phosphatase 1, regulatory (inhibitor) subunit 1A
Kirrel3	1.08164e-123	0.332982	0.498	0.163	1.85901e-119	1	3.055	ENSRNOG00000009772	protein_coding	kin of IRRE like 3 (Drosophila)
AABR07001382.1	1.24378e-123	0.347566	0.752	0.383	2.13769e-119	1	1.963	ENSRNOG00000018960	processed_transcript	--
Prelid1	1.48701e-123	0.302114	0.99	0.959	2.55572e-119	1	1.032	ENSRNOG00000016410	protein_coding	PRELI domain containing 1
B4galnt4	3.4681e-123	0.279787	0.469	0.144	5.96063e-119	1	3.257	ENSRNOG00000053075	protein_coding	beta-1,4-N-acetyl-galactosaminyl transferase 4
Acadl	4.63221e-123	0.369033	0.886	0.669	7.96139e-119	1	1.324	ENSRNOG00000012966	protein_coding	acyl-CoA dehydrogenase, long chain
Lin7b	7.16239e-123	0.264315	0.475	0.159	1.231e-118	1	2.987	ENSRNOG00000020746	protein_coding	lin-7 homolog B, crumbs cell polarity complex component
Stx7	1.16552e-122	0.342117	0.938	0.798	2.00317e-118	1	1.175	ENSRNOG00000015670	protein_coding	syntaxin 7
Chmp1a	1.8573e-122	0.338845	0.914	0.755	3.19215e-118	1	1.211	ENSRNOG00000016001	protein_coding	charged multivesicular body protein 1A
Rita1	2.26838e-122	0.33036	0.623	0.26	3.89867e-118	1	2.396	ENSRNOG00000037720	protein_coding	RBPJ interacting and tubulin associated 1
RT1-T24-4	2.45846e-122	0.264649	0.406	0.114	4.22535e-118	1	3.561	--	--	--
Sytl2	3.78929e-122	0.391135	0.83	0.501	6.51265e-118	1	1.657	ENSRNOG00000030776	protein_coding	synaptotagmin-like 2
AABR07038849.2	5.3636e-122	0.276745	0.456	0.14	9.21842e-118	1	3.257	ENSRNOG00000051346	lincRNA	--
Lrpprc	8.76273e-122	0.364729	0.818	0.502	1.50605e-117	1	1.629	ENSRNOG00000005877	protein_coding	leucine-rich pentatricopeptide repeat containing
Ece2	1.22357e-121	0.339094	0.583	0.23	2.10294e-117	1	2.535	ENSRNOG00000001715	protein_coding	endothelin-converting enzyme 2
Pianp	1.35249e-121	0.260242	0.433	0.128	2.32453e-117	1	3.383	ENSRNOG00000017052	protein_coding	PILR alpha associated neural protein
Dohh	1.82718e-121	0.340506	0.766	0.404	3.14037e-117	1	1.896	ENSRNOG00000004259	protein_coding	deoxyhypusine hydroxylase/monooxygenase
Lrfn5	2.16713e-121	0.279188	0.43	0.12	3.72465e-117	1	3.583	ENSRNOG00000005550	protein_coding	leucine rich repeat and fibronectin type III domain containing 5
Prkcd	2.7482e-121	0.392167	0.759	0.454	4.72334e-117	1	1.672	ENSRNOG00000016346	protein_coding	protein kinase C, delta
Pfkm	5.05913e-121	0.286947	0.991	0.931	8.69512e-117	1	1.064	ENSRNOG00000057988	protein_coding	phosphofructokinase, muscle
Ppme1	6.19275e-121	0.360838	0.833	0.503	1.06435e-116	1	1.656	ENSRNOG00000017227	protein_coding	protein phosphatase methylesterase 1
Trappc4	6.51699e-121	0.346018	0.914	0.679	1.12008e-116	1	1.346	ENSRNOG00000011904	protein_coding	trafficking protein particle complex 4
Gfra2	6.6003e-121	0.393825	0.695	0.38	1.13439e-116	1	1.829	ENSRNOG00000014010	protein_coding	GDNF family receptor alpha 2
Hspd1	9.74319e-121	0.303438	0.984	0.93	1.67456e-116	1	1.058	ENSRNOG00000014525	protein_coding	heat shock protein family D member 1
Slitrk1	1.11205e-120	0.260379	0.453	0.145	1.91127e-116	1	3.124	ENSRNOG00000009209	protein_coding	SLIT and NTRK-like family, member 1
Tmem72	1.64856e-120	0.276602	0.373	0.087	2.83337e-116	1	4.287	ENSRNOG00000023340	protein_coding	transmembrane protein 72
Tmem145	1.78851e-120	0.269013	0.445	0.135	3.07391e-116	1	3.296	ENSRNOG00000020489	protein_coding	transmembrane protein 145
Slc51a	2.23872e-120	0.24483	0.272	0.039	3.84768e-116	1	6.974	ENSRNOG00000001765	protein_coding	solute carrier family 51, alpha subunit
Fam234b	2.39507e-120	0.334057	0.711	0.343	4.11641e-116	1	2.073	ENSRNOG00000008443	protein_coding	family with sequence similarity 234, member B
Slc9a6	3.69777e-120	0.335902	0.849	0.516	6.35536e-116	1	1.645	ENSRNOG00000000879	protein_coding	solute carrier family 9 member A6
Svop	3.903e-120	0.263891	0.41	0.112	6.70808e-116	1	3.661	ENSRNOG00000000693	protein_coding	SV2 related protein
Grm4	3.98233e-120	0.255559	0.35	0.076	6.84443e-116	1	4.605	ENSRNOG00000000487	processed_transcript	glutamate metabotropic receptor 4
Ube2v2	4.00346e-120	0.359086	0.883	0.622	6.88074e-116	1	1.42	ENSRNOG00000001829	protein_coding	ubiquitin conjugating enzyme E2 V2
Fbxo9	5.67573e-120	0.366671	0.774	0.425	9.75487e-116	1	1.821	ENSRNOG00000008214	protein_coding	f-box protein 9
Coq3	6.15761e-120	0.319636	0.63	0.268	1.05831e-115	1	2.351	ENSRNOG00000009974	protein_coding	coenzyme Q3 methyltransferase
Eif4a2	6.82326e-120	0.272833	1	0.984	1.17271e-115	1	1.016	ENSRNOG00000001815	protein_coding	eukaryotic translation initiation factor 4A2
Fdx2	1.32668e-119	0.337965	0.93	0.766	2.28016e-115	1	1.214	ENSRNOG00000023020	protein_coding	--
Myh10	2.51177e-119	0.345518	0.808	0.46	4.31698e-115	1	1.757	ENSRNOG00000002886	protein_coding	myosin, heavy chain 10, non-muscle
Mien1	2.88829e-119	0.304138	0.987	0.927	4.9641e-115	1	1.065	ENSRNOG00000007227	protein_coding	migration and invasion enhancer 1
Vopp1	4.24708e-119	0.354756	0.791	0.453	7.29945e-115	1	1.746	ENSRNOG00000006646	protein_coding	vesicular, overexpressed in cancer, prosurvival protein 1
Nedd8	4.99206e-119	0.19519	1	0.995	8.57985e-115	1	1.005	ENSRNOG00000019895	protein_coding	neural precursor cell expressed, developmentally down-regulated 8
NEWGENE-6497122	5.97808e-119	0.304584	0.582	0.232	1.02745e-114	1	2.509	--	--	--
Camsap3	1.38974e-118	0.241759	0.418	0.128	2.38855e-114	1	3.266	ENSRNOG00000000986	protein_coding	calmodulin regulated spectrin-associated protein family, member 3
Mrps18b	1.94343e-118	0.334144	0.842	0.515	3.34018e-114	1	1.635	ENSRNOG00000000804	protein_coding	mitochondrial ribosomal protein S18B
Fstl1	3.01042e-118	0.401173	0.816	0.519	5.17401e-114	1	1.572	ENSRNOG00000002746	protein_coding	follistatin-like 1
Pmm1	4.49588e-118	0.302602	0.984	0.921	7.72708e-114	1	1.068	ENSRNOG00000005358	protein_coding	phosphomannomutase 1
B3gat2	4.50685e-118	0.296248	0.419	0.115	7.74593e-114	1	3.643	ENSRNOG00000046852	protein_coding	beta-1,3-glucuronyltransferase 2
Znhit1	5.4171e-118	0.353551	0.903	0.696	9.31038e-114	1	1.297	ENSRNOG00000001418	protein_coding	zinc finger, HIT-type containing 1
LOC691995	7.20515e-118	0.333931	0.562	0.216	1.23835e-113	1	2.602	ENSRNOG00000059827	protein_coding	hypothetical protein LOC691995
Mcts1	7.54034e-118	0.347761	0.892	0.671	1.29596e-113	1	1.329	ENSRNOG00000002563	protein_coding	malignant T cell amplified sequence 1
Stambpl1	1.25087e-117	0.262409	0.462	0.15	2.14987e-113	1	3.08	ENSRNOG00000050224	protein_coding	STAM binding protein-like 1
Irf6	1.30109e-117	0.265603	0.395	0.101	2.23619e-113	1	3.911	ENSRNOG00000005082	protein_coding	interferon regulatory factor 6
Dok4	1.41972e-117	0.234067	0.345	0.082	2.44007e-113	1	4.207	ENSRNOG00000015679	protein_coding	docking protein 4
Higd1a	2.66247e-117	0.295359	0.986	0.925	4.57598e-113	1	1.066	ENSRNOG00000019428	protein_coding	HIG1 hypoxia inducible domain family, member 1A
Lrrc73	3.69215e-117	0.266729	0.428	0.126	6.34569e-113	1	3.397	ENSRNOG00000039856	protein_coding	leucine rich repeat containing 73
Mfsd3	5.64865e-117	0.3126	0.649	0.29	9.70834e-113	1	2.238	ENSRNOG00000015685	protein_coding	major facilitator superfamily domain containing 3
Ppp2r1a	6.83553e-117	0.21113	1	0.994	1.17482e-112	1	1.006	ENSRNOG00000011282	protein_coding	protein phosphatase 2 scaffold subunit A alpha
Syt5	9.77234e-117	0.30773	0.521	0.185	1.67957e-112	1	2.816	ENSRNOG00000018217	protein_coding	synaptotagmin 5
Vav2	1.31829e-116	0.331836	0.567	0.231	2.26575e-112	1	2.455	ENSRNOG00000007422	protein_coding	vav guanine nucleotide exchange factor 2
Ptprr	1.54967e-116	0.295927	0.464	0.146	2.66342e-112	1	3.178	ENSRNOG00000004483	protein_coding	protein tyrosine phosphatase, receptor type, R
Serpinb1a	2.05753e-116	0.428074	0.894	0.719	3.53628e-112	1	1.243	ENSRNOG00000016581	protein_coding	serine (or cysteine) proteinase inhibitor, clade B, member 1a
Zfp385b	4.0768e-116	0.269521	0.398	0.104	7.0068e-112	1	3.827	ENSRNOG00000019065	protein_coding	zinc finger protein 385B
Tdrp	4.54526e-116	0.304237	0.538	0.199	7.81193e-112	1	2.704	ENSRNOG00000027245	protein_coding	testis development related protein
Acsl6	6.5124e-116	0.296176	0.763	0.411	1.11929e-111	1	1.856	ENSRNOG00000026745	protein_coding	acyl-CoA synthetase long-chain family member 6
Rab39a	6.97657e-116	0.286173	0.461	0.144	1.19906e-111	1	3.201	ENSRNOG00000009008	protein_coding	RAB39A, member RAS oncogene family
Spsb4	7.07578e-116	0.255898	0.39	0.105	1.21612e-111	1	3.714	ENSRNOG00000012862	protein_coding	splA/ryanodine receptor domain and SOCS box containing 4
Asns	1.1123e-115	0.299738	0.546	0.209	1.91171e-111	1	2.612	ENSRNOG00000007546	protein_coding	asparagine synthetase (glutamine-hydrolyzing)
Arl8a	1.26666e-115	0.249704	0.994	0.969	2.17701e-111	1	1.026	ENSRNOG00000005988	protein_coding	ADP-ribosylation factor like GTPase 8A
Ykt6	1.37721e-115	0.295187	0.51	0.179	2.36702e-111	1	2.849	ENSRNOG00000014785	protein_coding	YKT6 v-SNARE homolog (S. cerevisiae)
Dpp3	1.54249e-115	0.332726	0.919	0.706	2.65108e-111	1	1.302	ENSRNOG00000031485	protein_coding	dipeptidylpeptidase 3
Ric8a	1.72304e-115	0.338749	0.921	0.751	2.96139e-111	1	1.226	ENSRNOG00000013256	protein_coding	RIC8 guanine nucleotide exchange factor A
Cdh1	1.93248e-115	0.346706	0.927	0.695	3.32136e-111	1	1.334	ENSRNOG00000020151	protein_coding	cadherin 1
Kctd9	2.71698e-115	0.328582	0.671	0.315	4.66967e-111	1	2.13	ENSRNOG00000012951	protein_coding	potassium channel tetramerization domain containing 9
Qdpr	7.06142e-115	0.112068	0.995	0.936	1.21365e-110	1	1.063	ENSRNOG00000003253	protein_coding	quinoid dihydropteridine reductase
NEWGENE-1310680	9.88863e-115	0.0237394	0.955	0.788	1.69956e-110	1	1.212	--	--	--
Agl	1.83649e-114	0.333781	0.782	0.437	3.15638e-110	1	1.789	ENSRNOG00000016214	protein_coding	amylo-alpha-1, 6-glucosidase, 4-alpha-glucanotransferase
Rtl8a	2.56186e-114	0.291347	0.977	0.933	4.40308e-110	1	1.047	ENSRNOG00000045535	transcribed_processed_pseudogene	--
Cnrip1	2.98249e-114	0.346763	0.738	0.39	5.12601e-110	1	1.892	ENSRNOG00000005326	protein_coding	cannabinoid receptor interacting protein 1
Cep19	3.96386e-114	0.347872	0.831	0.515	6.81269e-110	1	1.614	ENSRNOG00000024924	protein_coding	centrosomal protein 19
Ube4b	4.74667e-114	0.348702	0.842	0.541	8.1581e-110	1	1.556	ENSRNOG00000014986	protein_coding	ubiquitination factor E4B
Lysmd2	5.43691e-114	0.334102	0.774	0.429	9.34441e-110	1	1.804	ENSRNOG00000010642	protein_coding	LysM domain containing 2
Cadps2	5.47069e-114	0.291391	0.401	0.108	9.40247e-110	1	3.713	ENSRNOG00000007636	protein_coding	calcium dependent secretion activator 23
Shisal1	1.34969e-113	0.260576	0.582	0.251	2.31972e-109	1	2.319	ENSRNOG00000052725	protein_coding	--
Pla2g3	1.98005e-113	0.15953	0.382	0.15	3.40311e-109	1	2.547	ENSRNOG00000025121	protein_coding	phospholipase A2, group III
Arfgef2	2.81152e-113	0.322341	0.622	0.271	4.83216e-109	1	2.295	ENSRNOG00000007485	protein_coding	ADP ribosylation factor guanine nucleotide exchange factor 2
Smyd2	2.8212e-113	0.342308	0.808	0.474	4.8488e-109	1	1.705	ENSRNOG00000003583	protein_coding	SET and MYND domain containing 2
Brinp2	2.82288e-113	0.250727	0.363	0.087	4.85168e-109	1	4.172	ENSRNOG00000005592	protein_coding	BMP/retinoic acid inducible neural specific 2
Prune1	3.07386e-113	0.29139	0.641	0.288	5.28304e-109	1	2.226	ENSRNOG00000021120	protein_coding	--
Ndufv3.1	7.77144e-113	0.310686	0.947	0.78	1.33568e-108	1	1.214	ENSRNOG00000001182	protein_coding	--
Snap47	1.0241e-112	0.301564	0.613	0.265	1.76011e-108	1	2.313	ENSRNOG00000022472	protein_coding	synaptosomal-associated protein, 47
Stip1	1.31226e-112	0.324763	0.941	0.797	2.25539e-108	1	1.181	ENSRNOG00000021164	protein_coding	stress-induced phosphoprotein 1
Msrb2	1.32086e-112	0.30544	0.653	0.299	2.27017e-108	1	2.184	ENSRNOG00000016873	protein_coding	methionine sulfoxide reductase B2
Csdc2	1.41404e-112	0.250439	0.684	0.348	2.43031e-108	1	1.966	ENSRNOG00000005332	protein_coding	cold shock domain containing C2
Elp6	1.46815e-112	0.336108	0.68	0.33	2.5233e-108	1	2.061	ENSRNOG00000020847	protein_coding	elongator acetyltransferase complex subunit 6
Emc1	1.55541e-112	0.3362	0.846	0.555	2.67329e-108	1	1.524	ENSRNOG00000018097	protein_coding	ER membrane protein complex subunit 1
Tdrkh	1.92015e-112	0.28572	0.605	0.26	3.30017e-108	1	2.327	ENSRNOG00000020860	protein_coding	tudor and KH domain containing
AABR07039218.1	2.90341e-112	0.331439	0.632	0.283	4.99009e-108	1	2.233	ENSRNOG00000003062	processed_pseudogene	--
Gabbr1	3.13534e-112	0.215348	1	0.985	5.38871e-108	1	1.015	ENSRNOG00000000774	protein_coding	gamma-aminobutyric acid type B receptor subunit 1
Timm17a	3.49165e-112	0.330907	0.892	0.698	6.0011e-108	1	1.278	ENSRNOG00000007040	protein_coding	translocase of inner mitochondrial membrane 17 homolog A (yeast)
Txnrd1	3.87174e-112	0.343522	0.881	0.617	6.65436e-108	1	1.428	ENSRNOG00000009088	protein_coding	thioredoxin reductase 1
Tmsb4x	6.83285e-112	0.14529	1	1	1.17436e-107	1	1	ENSRNOG00000047931	protein_coding	thymosin beta 4, X-linked
Ufsp1	7.19733e-112	0.263894	0.41	0.117	1.23701e-107	1	3.504	ENSRNOG00000051006	protein_coding	UFM1-specific peptidase 1
Phkg2	1.13014e-111	0.33736	0.819	0.502	1.94238e-107	1	1.631	ENSRNOG00000018725	protein_coding	phosphorylase kinase catalytic subunit gamma 2
Uhrf1bp1l	1.31146e-111	0.29055	0.633	0.285	2.25401e-107	1	2.221	ENSRNOG00000050317	protein_coding	UHRF1 binding protein 1-like
Rhof	1.33536e-111	0.270848	0.614	0.275	2.29508e-107	1	2.233	ENSRNOG00000042607	protein_coding	ras homolog family member F (in filopodia)
Cops4	1.97511e-111	0.311139	0.953	0.859	3.39463e-107	1	1.109	ENSRNOG00000023650	protein_coding	COP9 signalosome subunit 4
Pfkfb3	2.74016e-111	0.279946	0.594	0.253	4.70951e-107	1	2.348	ENSRNOG00000018911	protein_coding	6-phosphofructo-2-kinase/fructose-2,6-biphosphatase 3
Ccdc124	2.96563e-111	0.322177	0.956	0.879	5.09702e-107	1	1.088	ENSRNOG00000018932	protein_coding	coiled-coil domain containing 124
C2cd2l	4.56002e-111	0.305735	0.679	0.326	7.83731e-107	1	2.083	ENSRNOG00000009719	protein_coding	C2CD2-like
Map9	4.81545e-111	0.30087	0.541	0.207	8.27631e-107	1	2.614	ENSRNOG00000012982	protein_coding	microtubule-associated protein 9
Gdi1	6.67356e-111	0.171805	1	0.997	1.14699e-106	1	1.003	ENSRNOG00000056870	protein_coding	GDP dissociation inhibitor 1
Idh3a	6.83835e-111	0.309854	0.96	0.834	1.17531e-106	1	1.151	ENSRNOG00000010277	protein_coding	isocitrate dehydrogenase 3 (NAD+) alpha
Mtmr7	8.56035e-111	0.276495	0.479	0.165	1.47127e-106	1	2.903	ENSRNOG00000011420	protein_coding	myotubularin related protein 7
Dnajc6	9.38478e-111	0.263743	0.634	0.297	1.61296e-106	1	2.135	ENSRNOG00000052887	protein_coding	DnaJ heat shock protein family (Hsp40) member C6
Dnaja1	9.7857e-111	0.316515	0.943	0.823	1.68187e-106	1	1.146	ENSRNOG00000007029	protein_coding	DnaJ heat shock protein family (Hsp40) member A1
Dagla	1.18286e-110	0.339565	0.6	0.271	2.03297e-106	1	2.214	ENSRNOG00000027264	protein_coding	diacylglycerol lipase, alpha
Uqcr11	1.33028e-110	0.183313	1	1	2.28636e-106	1	1	ENSRNOG00000016952	protein_coding	ubiquinol-cytochrome c reductase, complex III subunit XI
Lgi2	1.59223e-110	0.37181	0.683	0.331	2.73657e-106	1	2.063	ENSRNOG00000003887	protein_coding	leucine-rich repeat LGI family, member 2
Zfp365	1.8379e-110	0.167796	0.468	0.214	3.1588e-106	1	2.187	ENSRNOG00000000638	protein_coding	zinc finger protein 365
Entpd6	1.89135e-110	0.280728	0.531	0.202	3.25066e-106	1	2.629	ENSRNOG00000007427	protein_coding	ectonucleoside triphosphate diphosphohydrolase 6
Cdkl2	2.31806e-110	0.303637	0.605	0.261	3.98406e-106	1	2.318	ENSRNOG00000002506	protein_coding	cyclin dependent kinase like 2
Cdh2	3.23541e-110	0.326573	0.802	0.463	5.5607e-106	1	1.732	ENSRNOG00000015602	protein_coding	cadherin 2
Tstd3	3.45207e-110	0.312073	0.714	0.363	5.93307e-106	1	1.967	ENSRNOG00000028185	protein_coding	thiosulfate sulfurtransferase (rhodanese)-like domain containing 3
Actr1b	3.57555e-110	0.29236	0.975	0.906	6.14529e-106	1	1.076	ENSRNOG00000016789	protein_coding	ARP1 actin-related protein 1 homolog B, centractin beta
Pebp1	4.90501e-110	0.121003	1	1	8.43024e-106	1	1	ENSRNOG00000001136	protein_coding	phosphatidylethanolamine binding protein 1
Oprl1	8.04989e-110	0.22209	0.352	0.094	1.38353e-105	1	3.745	ENSRNOG00000016768	protein_coding	opioid related nociceptin receptor 1
Plec	9.86302e-110	0.287405	0.998	0.963	1.69516e-105	1	1.036	ENSRNOG00000023781	protein_coding	plectin
Cacna1h	1.05913e-109	0.239948	0.331	0.073	1.82033e-105	1	4.534	ENSRNOG00000033893	protein_coding	calcium voltage-gated channel subunit alpha1 H
Ankrd29	1.17994e-109	0.262126	0.493	0.181	2.02796e-105	1	2.724	ENSRNOG00000046744	protein_coding	ankyrin repeat domain 29
Arhgap35	1.42291e-109	0.330444	0.911	0.712	2.44556e-105	1	1.279	ENSRNOG00000015852	protein_coding	Rho GTPase activating protein 35
Sar1a	1.53123e-109	0.237958	0.998	0.984	2.63173e-105	1	1.014	ENSRNOG00000000557	protein_coding	secretion associated, Ras related GTPase 1A
Itpa	1.83099e-109	0.31737	0.928	0.756	3.14692e-105	1	1.228	ENSRNOG00000021233	protein_coding	inosine triphosphatase
Rhobtb2	1.83748e-109	0.287388	0.535	0.205	3.15807e-105	1	2.61	ENSRNOG00000017373	protein_coding	Rho-related BTB domain containing 2
Fbxw11	2.37533e-109	0.323695	0.921	0.753	4.08247e-105	1	1.223	ENSRNOG00000004395	protein_coding	F-box and WD repeat domain containing 11
Cish	2.38747e-109	0.280659	0.516	0.192	4.10335e-105	1	2.688	ENSRNOG00000029543	protein_coding	cytokine inducible SH2-containing protein
Ccdc126	2.57872e-109	0.286609	0.48	0.165	4.43205e-105	1	2.909	ENSRNOG00000009322	protein_coding	coiled-coil domain containing 126
Ndufs5	4.0765e-109	0.214	0.997	0.983	7.00628e-105	1	1.014	ENSRNOG00000026646	protein_coding	NADH:ubiquinone oxidoreductase subunit S5
Plpp4	5.17193e-109	0.26504	0.422	0.128	8.889e-105	1	3.297	ENSRNOG00000020424	protein_coding	phospholipid phosphatase 4
Cobl	1.13267e-108	0.263003	0.4	0.112	1.94672e-104	1	3.571	ENSRNOG00000004281	protein_coding	cordon-bleu WH2 repeat protein
Dync1li2	1.17976e-108	0.303842	0.977	0.871	2.02766e-104	1	1.122	ENSRNOG00000025791	protein_coding	dynein, cytoplasmic 1 light intermediate chain 2
Sqstm1	1.28276e-108	0.178596	0.999	0.999	2.20469e-104	1	1	ENSRNOG00000003147	protein_coding	sequestosome 1
Sympk	1.38371e-108	0.339957	0.743	0.415	2.37818e-104	1	1.79	ENSRNOG00000014353	protein_coding	symplekin
Emc10	2.11751e-108	0.296696	0.993	0.976	3.63936e-104	1	1.017	ENSRNOG00000019532	protein_coding	ER membrane protein complex subunit 10
Emc9	2.14446e-108	0.287183	0.509	0.187	3.68569e-104	1	2.722	ENSRNOG00000019162	protein_coding	ER membrane protein complex subunit 9
Hars	4.13477e-108	0.328616	0.901	0.663	7.10642e-104	1	1.359	ENSRNOG00000028105	protein_coding	histidyl-tRNA synthetase
Smap1	4.8783e-108	0.336418	0.853	0.576	8.38433e-104	1	1.481	ENSRNOG00000049127	protein_coding	small ArfGAP 1
Gpr149	5.31717e-108	0.212497	0.28	0.052	9.13861e-104	1	5.385	ENSRNOG00000014793	protein_coding	G protein-coupled receptor 149
Clrn1	5.77705e-108	0.245654	0.339	0.078	9.92902e-104	1	4.346	ENSRNOG00000042477	protein_coding	clarin 1
Arrdc1	1.26611e-107	0.304119	0.627	0.283	2.17606e-103	1	2.216	ENSRNOG00000007622	protein_coding	arrestin domain containing 1
Lipa	2.64944e-107	0.337776	0.876	0.618	4.5536e-103	1	1.417	ENSRNOG00000019077	protein_coding	lipase A, lysosomal acid type
Minar2	3.13499e-107	0.32473	0.669	0.322	5.38811e-103	1	2.078	ENSRNOG00000022429	protein_coding	--
Ttc19	8.32287e-107	0.258172	0.489	0.18	1.43045e-102	1	2.717	ENSRNOG00000002977	protein_coding	tetratricopeptide repeat domain 19
Gdi2	8.54722e-107	0.219127	0.998	0.989	1.46901e-102	1	1.009	ENSRNOG00000018091	protein_coding	GDP dissociation inhibitor 2
Psmd1	8.73525e-107	0.300644	0.965	0.838	1.50133e-102	1	1.152	ENSRNOG00000017730	protein_coding	proteasome 26S subunit, non-ATPase 1
AABR07024542.1	9.56875e-107	0.217375	0.398	0.132	1.64458e-102	1	3.015	ENSRNOG00000058571	lincRNA	--
Dda1	1.05083e-106	0.291741	0.971	0.849	1.80606e-102	1	1.144	ENSRNOG00000039417	protein_coding	DET1 and DDB1 associated 1
Vstm5	1.1451e-106	0.231865	0.327	0.073	1.96809e-102	1	4.479	ENSRNOG00000010480	protein_coding	V-set and transmembrane domain containing 5
Hs6st1	1.88551e-106	0.32119	0.742	0.4	3.24062e-102	1	1.855	ENSRNOG00000014516	protein_coding	heparan sulfate 6-O-sulfotransferase 1
Kcnh6	3.22104e-106	0.208202	0.277	0.051	5.536e-102	1	5.431	ENSRNOG00000008078	protein_coding	potassium voltage-gated channel subfamily H member 6
Caly	6.69514e-106	0.227488	0.544	0.243	1.15069e-101	1	2.239	ENSRNOG00000018337	protein_coding	calcyon neuron-specific vesicular protein
Mark4	1.00654e-105	0.272855	0.63	0.292	1.72993e-101	1	2.158	ENSRNOG00000017069	protein_coding	microtubule affinity regulating kinase 4
Ssx2ip	1.20935e-105	0.298975	0.629	0.288	2.07851e-101	1	2.184	ENSRNOG00000015425	protein_coding	SSX family member 2 interacting protein
Nudt14	1.45266e-105	0.282701	0.646	0.304	2.49668e-101	1	2.125	ENSRNOG00000014362	protein_coding	nudix hydrolase 14
Kcna4	1.63773e-105	0.216217	0.274	0.048	2.81476e-101	1	5.708	ENSRNOG00000004918	protein_coding	potassium voltage-gated channel subfamily A member 4
Carmil3	2.05599e-105	0.240899	0.429	0.143	3.53363e-101	1	3	ENSRNOG00000025518	protein_coding	capping protein regulator and myosin 1 linker 3
Bid	3.11626e-105	0.258634	0.415	0.127	5.35592e-101	1	3.268	ENSRNOG00000012439	protein_coding	BH3 interacting domain death agonist
Prkag2	3.78414e-105	0.215863	0.435	0.162	6.50379e-101	1	2.685	ENSRNOG00000009085	protein_coding	protein kinase AMP-activated non-catalytic subunit gamma 2
AABR07045680.1	1.19413e-104	0.318819	0.753	0.417	2.05236e-100	1	1.806	ENSRNOG00000056040	lincRNA	--
Smim12	1.51512e-104	0.328695	0.878	0.632	2.60403e-100	1	1.389	ENSRNOG00000014352	protein_coding	small integral membrane protein 12
Ecsit	1.69466e-104	0.317219	0.714	0.372	2.91261e-100	1	1.919	ENSRNOG00000014128	protein_coding	ECSIT signalling integrator
Dpysl5	1.94249e-104	0.287275	0.846	0.529	3.33856e-100	1	1.599	ENSRNOG00000008996	protein_coding	dihydropyrimidinase-like 5
Acads	2.05136e-104	0.334482	0.764	0.443	3.52567e-100	1	1.725	ENSRNOG00000001177	protein_coding	acyl-CoA dehydrogenase, C-2 to C-3 short chain
AABR07059380.1	2.91185e-104	0.245638	0.371	0.103	5.00459e-100	1	3.602	ENSRNOG00000055278	lincRNA	--
Cpne5	3.2444e-104	0.24016	0.307	0.067	5.57615e-100	1	4.582	ENSRNOG00000000522	protein_coding	copine 5
Bex3	7.18954e-104	0.296908	0.975	0.909	1.23567e-99	1	1.073	ENSRNOG00000028822	protein_coding	brain expressed X-linked 3
Coq5	8.17661e-104	0.299057	0.669	0.328	1.40531e-99	1	2.04	ENSRNOG00000001171	protein_coding	coenzyme Q5, methyltransferase
Pik3c3	8.24095e-104	0.320872	0.674	0.337	1.41637e-99	1	2	ENSRNOG00000017840	protein_coding	phosphatidylinositol 3-kinase, catalytic subunit type 3
Hint1	1.71957e-103	0.181649	1	1	2.95542e-99	1	1	ENSRNOG00000000622	protein_coding	histidine triad nucleotide binding protein 1
Ciapin1	2.01239e-103	0.30921	0.709	0.368	3.45869e-99	1	1.927	ENSRNOG00000016234	protein_coding	cytokine induced apoptosis inhibitor 1
Pi4ka	2.15157e-103	0.328221	0.785	0.467	3.69791e-99	1	1.681	ENSRNOG00000060045	protein_coding	phosphatidylinositol 4-kinase alpha
Ica1	3.03187e-103	0.255939	0.525	0.213	5.21087e-99	1	2.465	ENSRNOG00000008628	protein_coding	islet cell autoantigen 1
Zfp521	3.64125e-103	0.236516	0.421	0.142	6.25821e-99	1	2.965	ENSRNOG00000016874	protein_coding	zinc finger protein 521
Npdc1	3.69924e-103	0.0800856	0.998	0.99	6.35788e-99	1	1.008	ENSRNOG00000013895	protein_coding	neural proliferation, differentiation and control, 1
Kcnc2	8.38487e-103	0.261069	0.377	0.104	1.44111e-98	1	3.625	ENSRNOG00000004077	protein_coding	potassium voltage-gated channel subfamily C member 2
Ntng1	1.239e-102	0.30857	0.464	0.169	2.12946e-98	1	2.746	ENSRNOG00000031136	protein_coding	netrin G1
Kctd6	1.61452e-102	0.240266	0.411	0.13	2.77487e-98	1	3.162	ENSRNOG00000007817	protein_coding	potassium channel tetramerization domain containing 6
Ubqln2	1.62551e-102	0.333245	0.829	0.537	2.79376e-98	1	1.544	ENSRNOG00000003099	protein_coding	ubiquilin 2
Pcp4l1	1.67526e-102	0.0480273	0.322	0.174	2.87927e-98	1	1.851	ENSRNOG00000003209	protein_coding	Purkinje cell protein 4-like 1
Fdps	1.77634e-102	0.170675	0.998	0.966	3.05299e-98	1	1.033	ENSRNOG00000043377	protein_coding	farnesyl diphosphate synthase
Tanc1	1.84047e-102	0.281338	0.616	0.283	3.16321e-98	1	2.177	ENSRNOG00000025394	protein_coding	tetratricopeptide repeat, ankyrin repeat and coiled-coil containing 1
Hapln1	2.47984e-102	0.200897	0.327	0.097	4.2621e-98	1	3.371	ENSRNOG00000032002	protein_coding	hyaluronan and proteoglycan link protein 1
Slc5a6	3.01058e-102	0.288393	0.678	0.341	5.17428e-98	1	1.988	ENSRNOG00000057628	protein_coding	solute carrier family 5 member 6
Farsb	3.0951e-102	0.308239	0.719	0.382	5.31954e-98	1	1.882	ENSRNOG00000014119	protein_coding	phenylalanyl-tRNA synthetase, beta subunit
AC094643.2	3.21433e-102	0.328174	0.843	0.556	5.52447e-98	1	1.516	ENSRNOG00000053040	protein_coding	--
Ppp1ca	3.43562e-102	0.224639	0.999	0.987	5.90481e-98	1	1.012	ENSRNOG00000018708	protein_coding	protein phosphatase 1 catalytic subunit alpha
Rnf19a	3.5293e-102	0.32001	0.739	0.41	6.06581e-98	1	1.802	ENSRNOG00000009658	protein_coding	ring finger protein 19A, RBR E3 ubiquitin protein ligase
C1qtnf1	3.8704e-102	0.334607	0.686	0.354	6.65205e-98	1	1.938	ENSRNOG00000003259	protein_coding	C1q and tumor necrosis factor related protein 1
Lrrc75b	4.06207e-102	0.258947	0.532	0.217	6.98147e-98	1	2.452	ENSRNOG00000046428	protein_coding	leucine rich repeat containing 75B
Taf3	4.10647e-102	0.195144	0.996	0.985	7.05778e-98	1	1.011	ENSRNOG00000019223	protein_coding	TATA-box binding protein associated factor 3
AABR07018038.1	4.11256e-102	0.334162	0.819	0.531	7.06826e-98	1	1.542	ENSRNOG00000051196	protein_coding	--
Sucla2	6.82662e-102	0.306884	0.93	0.769	1.17329e-97	1	1.209	ENSRNOG00000017481	protein_coding	succinate-CoA ligase ADP-forming beta subunit
Aktip	8.83196e-102	0.317043	0.742	0.409	1.51795e-97	1	1.814	ENSRNOG00000011956	protein_coding	AKT interacting protein
Perp	9.73524e-102	0.245514	0.299	0.079	1.6732e-97	1	3.785	ENSRNOG00000011994	protein_coding	PERP, TP53 apoptosis effector
Myadm	9.86669e-102	0.284711	0.506	0.193	1.69579e-97	1	2.622	ENSRNOG00000053450	protein_coding	myeloid-associated differentiation marker
Nipsnap1	1.08832e-101	0.293172	0.669	0.331	1.87049e-97	1	2.021	ENSRNOG00000008374	protein_coding	nipsnap homolog 1 (C. elegans)
Atp5pd	1.27432e-101	0.144081	1	0.999	2.19018e-97	1	1.001	ENSRNOG00000003626	protein_coding	--
Dlst	1.79687e-101	0.32232	0.864	0.628	3.08828e-97	1	1.376	ENSRNOG00000005061	protein_coding	dihydrolipoamide S-succinyltransferase
Gmpr	1.8556e-101	0.284267	0.736	0.4	3.18922e-97	1	1.84	ENSRNOG00000017250	protein_coding	guanosine monophosphate reductase
Csk	1.91538e-101	0.308961	0.941	0.818	3.29196e-97	1	1.15	ENSRNOG00000019374	protein_coding	c-src tyrosine kinase
Mlst8	2.77073e-101	0.30485	0.638	0.304	4.76206e-97	1	2.099	ENSRNOG00000009667	protein_coding	MTOR associated protein, LST8 homolog
Ndufb10	5.83831e-101	0.242044	0.998	0.981	1.00343e-96	1	1.017	ENSRNOG00000014568	protein_coding	NADH:ubiquinone oxidoreductase subunit B10
Akirin1	7.8923e-101	0.313469	0.81	0.497	1.35645e-96	1	1.63	ENSRNOG00000026610	protein_coding	akirin 1
Uqcr10	1.04279e-100	0.142936	1	1	1.79224e-96	1	1	ENSRNOG00000059061	protein_coding	ubiquinol-cytochrome c reductase, complex III subunit X
Ldhb	1.21875e-100	0.237765	1	1	2.09466e-96	1	1	ENSRNOG00000013000	protein_coding	lactate dehydrogenase B
Myt1	1.28396e-100	0.245025	0.392	0.118	2.20675e-96	1	3.322	ENSRNOG00000017346	protein_coding	myelin transcription factor 1
Gdpd1	1.61885e-100	0.280105	0.606	0.276	2.78232e-96	1	2.196	ENSRNOG00000060561	protein_coding	glycerophosphodiester phosphodiesterase domain containing 1
Spock1	1.96952e-100	0.221201	0.581	0.28	3.38502e-96	1	2.075	ENSRNOG00000012747	protein_coding	sparc/osteonectin, cwcv and kazal-like domains proteoglycan (testican) 1
Tufm	1.99541e-100	0.30437	0.921	0.761	3.42951e-96	1	1.21	ENSRNOG00000018604	protein_coding	Tu translation elongation factor, mitochondrial
Snx7	2.01849e-100	0.308195	0.633	0.302	3.46917e-96	1	2.096	ENSRNOG00000017077	protein_coding	sorting nexin 7
Spats2	2.42764e-100	0.248962	0.562	0.248	4.17238e-96	1	2.266	ENSRNOG00000052307	protein_coding	spermatogenesis associated, serine-rich 2
Fxyd2	2.59886e-100	0.500631	0.691	0.424	4.46666e-96	1	1.63	ENSRNOG00000016469	protein_coding	FXYD domain-containing ion transport regulator 2
Ezh1	2.95193e-100	0.291293	0.711	0.374	5.07348e-96	1	1.901	ENSRNOG00000020336	protein_coding	enhancer of zeste 1 polycomb repressive complex 2 subunit
Psmd12	3.957e-100	0.302687	0.932	0.807	6.80089e-96	1	1.155	ENSRNOG00000003117	protein_coding	proteasome 26S subunit, non-ATPase 12
Ube2z	5.36832e-100	0.303516	0.943	0.787	9.22653e-96	1	1.198	ENSRNOG00000006868	protein_coding	ubiquitin-conjugating enzyme E2Z
Grxcr2	5.86159e-100	0.207379	0.255	0.043	1.00743e-95	1	5.93	ENSRNOG00000039325	protein_coding	glutaredoxin and cysteine rich domain containing 2
Spire2	6.9803e-100	0.23365	0.438	0.157	1.1997e-95	1	2.79	ENSRNOG00000016920	protein_coding	spire-type actin nucleation factor 2
Adcyap1	8.98514e-100	0.375246	0.549	0.232	1.54428e-95	1	2.366	ENSRNOG00000049882	protein_coding	adenylate cyclase activating polypeptide 1
Med9	1.11621e-99	0.277176	0.55	0.23	1.91843e-95	1	2.391	ENSRNOG00000053961	protein_coding	mediator complex subunit 9
Grsf1	1.61074e-99	0.31458	0.883	0.665	2.76838e-95	1	1.328	ENSRNOG00000003392	protein_coding	G-rich RNA sequence binding factor 1
Slc25a38	1.66663e-99	0.31715	0.706	0.375	2.86443e-95	1	1.883	ENSRNOG00000018552	protein_coding	solute carrier family 25, member 38
Dusp22	1.90327e-99	0.261864	0.506	0.198	3.27116e-95	1	2.556	ENSRNOG00000056376	protein_coding	dual specificity phosphatase 22
Mrpl16	2.17007e-99	0.291744	0.658	0.324	3.7297e-95	1	2.031	ENSRNOG00000021005	protein_coding	mitochondrial ribosomal protein L16
Pdlim1	3.25984e-99	0.330194	0.787	0.468	5.60269e-95	1	1.682	ENSRNOG00000016166	protein_coding	PDZ and LIM domain 1
Ptpn3	6.68876e-99	0.274782	0.488	0.182	1.1496e-94	1	2.681	ENSRNOG00000011425	protein_coding	protein tyrosine phosphatase, non-receptor type 3
Ankrd46	9.92326e-99	0.327815	0.854	0.593	1.70551e-94	1	1.44	ENSRNOG00000025504	protein_coding	ankyrin repeat domain 46
Brinp1	1.01179e-98	0.261697	0.41	0.129	1.73896e-94	1	3.178	ENSRNOG00000005561	protein_coding	BMP/retinoic acid inducible neural specific 1
Ndufb2	1.0675e-98	0.150499	1	0.999	1.83472e-94	1	1.001	ENSRNOG00000026616	protein_coding	NADH:ubiquinone oxidoreductase subunit B2
Cacna2d3	1.63993e-98	0.229173	0.34	0.088	2.81854e-94	1	3.864	ENSRNOG00000031287	protein_coding	calcium voltage-gated channel auxiliary subunit alpha2delta 3
Uqcc1	2.78705e-98	0.293585	0.74	0.409	4.79011e-94	1	1.809	ENSRNOG00000048309	protein_coding	ubiquinol-cytochrome c reductase complex assembly factor 1
Amigo2	2.91889e-98	0.235281	0.299	0.068	5.01669e-94	1	4.397	ENSRNOG00000007032	protein_coding	adhesion molecule with Ig like domain 2
Synj2bp	4.79326e-98	0.291252	0.762	0.434	8.23817e-94	1	1.756	ENSRNOG00000006399	protein_coding	synaptojanin 2 binding protein
Dleu7	5.01279e-98	0.281094	0.363	0.109	8.61547e-94	1	3.33	ENSRNOG00000009181	protein_coding	deleted in lymphocytic leukemia, 7
Mapre3	7.11179e-98	0.29828	0.947	0.793	1.2223e-93	1	1.194	ENSRNOG00000008961	protein_coding	microtubule-associated protein, RP/EB family, member 3
Ebf3	1.5393e-97	0.243856	0.429	0.147	2.64559e-93	1	2.918	ENSRNOG00000016102	protein_coding	early B-cell factor 3
Slc38a2	1.85606e-97	0.294454	0.969	0.879	3.19001e-93	1	1.102	ENSRNOG00000006305	protein_coding	solute carrier family 38, member 2
Lgmn	2.26572e-97	0.214739	0.997	0.979	3.89409e-93	1	1.018	ENSRNOG00000007089	protein_coding	legumain
Sigmar1	2.31189e-97	0.299761	0.944	0.806	3.97345e-93	1	1.171	ENSRNOG00000014604	protein_coding	sigma non-opioid intracellular receptor 1
Fam217b	2.61629e-97	0.258047	0.488	0.188	4.49662e-93	1	2.596	ENSRNOG00000053607	protein_coding	family with sequence similarity 217, member B
Mrpl12	3.34384e-97	0.291798	0.956	0.877	5.74705e-93	1	1.09	ENSRNOG00000036695	protein_coding	mitochondrial ribosomal protein L12
Ano4	3.80183e-97	0.306301	0.576	0.255	6.53421e-93	1	2.259	ENSRNOG00000006841	protein_coding	anoctamin 4
Map2	4.42458e-97	0.241265	0.944	0.778	7.60452e-93	1	1.213	ENSRNOG00000011841	protein_coding	microtubule-associated protein 2
AABR07043951.1	4.48694e-97	0.214339	0.512	0.229	7.71171e-93	1	2.236	ENSRNOG00000011422	protein_coding	--
Nrarp	5.67043e-97	0.236098	0.396	0.126	9.74576e-93	1	3.143	ENSRNOG00000009354	protein_coding	Notch-regulated ankyrin repeat protein
Il17d	6.9804e-97	0.20962	0.493	0.213	1.19972e-92	1	2.315	ENSRNOG00000051120	protein_coding	interleukin 17D
Map3k12	7.25383e-97	0.273915	0.655	0.325	1.24672e-92	1	2.015	ENSRNOG00000015134	protein_coding	mitogen activated protein kinase kinase kinase 12
Lzts1	1.22805e-96	0.22692	0.396	0.132	2.11065e-92	1	3	ENSRNOG00000011826	protein_coding	leucine zipper, putative tumor suppressor 1
Hspa4l	1.54158e-96	0.196151	0.618	0.327	2.64952e-92	1	1.89	ENSRNOG00000010819	protein_coding	heat shock protein 4-like
Aco2	2.10062e-96	0.213561	0.998	0.981	3.61034e-92	1	1.017	ENSRNOG00000024128	protein_coding	aconitase 2
Sema3c	3.02198e-96	0.314275	0.657	0.328	5.19387e-92	1	2.003	ENSRNOG00000006526	protein_coding	semaphorin 3C
Elp2	3.17187e-96	0.312137	0.806	0.509	5.45149e-92	1	1.583	ENSRNOG00000015301	protein_coding	elongator acetyltransferase complex subunit 2
Atg101	3.93905e-96	0.319087	0.823	0.552	6.77005e-92	1	1.491	ENSRNOG00000007756	protein_coding	autophagy related 101
Dld	6.67699e-96	0.307586	0.906	0.75	1.14757e-91	1	1.208	ENSRNOG00000006364	protein_coding	dihydrolipoamide dehydrogenase
Bglap	7.0121e-96	0.324049	0.651	0.326	1.20517e-91	1	1.997	ENSRNOG00000019607	protein_coding	bone gamma-carboxyglutamate protein
Cfl1	8.56205e-96	0.0256878	1	1	1.47156e-91	1	1	ENSRNOG00000020660	protein_coding	cofilin 1
Pcyox1l	1.03941e-95	0.274473	0.554	0.24	1.78643e-91	1	2.308	ENSRNOG00000019643	protein_coding	prenylcysteine oxidase 1 like
Mlf2	1.27852e-95	0.192967	0.999	0.991	2.1974e-91	1	1.008	ENSRNOG00000016589	protein_coding	myeloid leukemia factor 2
Vps53	1.49372e-95	0.304607	0.729	0.405	2.56726e-91	1	1.8	ENSRNOG00000006895	protein_coding	VPS53 GARP complex subunit
Arhgap22	1.5268e-95	0.275437	0.558	0.242	2.62412e-91	1	2.306	ENSRNOG00000024728	protein_coding	Rho GTPase activating protein 22
Larp1b	1.68051e-95	0.218732	0.438	0.167	2.88829e-91	1	2.623	ENSRNOG00000038366	protein_coding	La ribonucleoprotein domain family, member 1B
Tspan12	2.0974e-95	0.275226	0.622	0.298	3.6048e-91	1	2.087	ENSRNOG00000059016	protein_coding	tetraspanin 12
Dctn6	2.72844e-95	0.28459	0.947	0.779	4.68937e-91	1	1.216	ENSRNOG00000013254	protein_coding	dynactin subunit 6
Asah2	3.03786e-95	0.151372	0.37	0.157	5.22118e-91	1	2.357	ENSRNOG00000012196	protein_coding	N-acylsphingosine amidohydrolase 2
Grik4	3.89745e-95	0.0756697	0.35	0.194	6.69854e-91	1	1.804	ENSRNOG00000030910	protein_coding	glutamate ionotropic receptor kainate type subunit 4
Kat7	4.2135e-95	0.314486	0.853	0.607	7.24174e-91	1	1.405	ENSRNOG00000022664	protein_coding	lysine acetyltransferase 7
Atp6v0b	6.10822e-95	0.206625	0.999	0.983	1.04982e-90	1	1.016	ENSRNOG00000019655	protein_coding	ATPase H+ transporting V0 subunit B
Anxa11	6.66877e-95	0.287266	0.959	0.874	1.14616e-90	1	1.097	ENSRNOG00000010984	protein_coding	annexin A11
Ccl27	1.15426e-94	0.182973	0.418	0.174	1.98383e-90	1	2.402	ENSRNOG00000039530	protein_coding	C-C motif chemokine ligand 27
Syt12	1.31428e-94	0.236682	0.381	0.119	2.25885e-90	1	3.202	ENSRNOG00000019306	protein_coding	synaptotagmin 12
Uba1	1.49413e-94	0.275482	0.974	0.904	2.56795e-90	1	1.077	ENSRNOG00000019164	protein_coding	ubiquitin-like modifier activating enzyme 1
Lrrc8c	1.52198e-94	0.297461	0.595	0.276	2.61583e-90	1	2.156	ENSRNOG00000002122	protein_coding	leucine rich repeat containing 8 family, member C
Chn1	1.61933e-94	0.169342	0.679	0.398	2.78315e-90	1	1.706	ENSRNOG00000017939	protein_coding	chimerin 1
Paxx	2.79521e-94	0.288608	0.958	0.863	4.80413e-90	1	1.11	ENSRNOG00000015294	protein_coding	--
Pick1	4.8885e-94	0.273496	0.636	0.312	8.40186e-90	1	2.038	ENSRNOG00000011507	protein_coding	protein interacting with PRKCA 1
Zfp593	5.60535e-94	0.292066	0.641	0.318	9.63391e-90	1	2.016	ENSRNOG00000016392	protein_coding	zinc finger protein 593
Gpr68	5.97609e-94	0.254862	0.408	0.133	1.02711e-89	1	3.068	ENSRNOG00000046309	protein_coding	G protein-coupled receptor 68
Akap11	6.26967e-94	0.306229	0.825	0.53	1.07757e-89	1	1.557	ENSRNOG00000009987	protein_coding	A-kinase anchoring protein 11
Serpini1	7.33097e-94	0.211118	0.479	0.207	1.25997e-89	1	2.314	ENSRNOG00000010248	protein_coding	serpin family I member 1
Aifm3	7.69697e-94	0.205034	0.478	0.207	1.32288e-89	1	2.309	ENSRNOG00000037957	protein_coding	apoptosis inducing factor, mitochondria associated 3
Mfsd6	9.52774e-94	0.310188	0.844	0.559	1.63753e-89	1	1.51	ENSRNOG00000012663	protein_coding	major facilitator superfamily domain containing 6
Tbkbp1	1.66479e-93	0.195073	0.387	0.144	2.86128e-89	1	2.688	ENSRNOG00000009370	protein_coding	TBK1 binding protein 1
Guk1	1.94161e-93	0.255149	0.992	0.941	3.33705e-89	1	1.054	ENSRNOG00000002928	protein_coding	guanylate kinase 1
AABR07043389.1	3.3972e-93	0.202422	0.529	0.25	5.83877e-89	1	2.116	ENSRNOG00000052109	lincRNA	--
Zdhhc2	3.78272e-93	0.259544	0.628	0.312	6.50137e-89	1	2.013	ENSRNOG00000022686	protein_coding	zinc finger, DHHC-type containing 2
Pdzd8	4.27936e-93	0.280994	0.694	0.371	7.35494e-89	1	1.871	ENSRNOG00000009460	protein_coding	PDZ domain containing 8
Eif5a	4.59201e-93	0.111916	1	1	7.89229e-89	1	1	ENSRNOG00000016478	protein_coding	eukaryotic translation initiation factor 5A
Dgkz	6.82288e-93	0.346402	0.837	0.68	1.17265e-88	1	1.231	ENSRNOG00000017737	protein_coding	diacylglycerol kinase zeta
Acot9	9.44986e-93	0.298514	0.777	0.469	1.62415e-88	1	1.657	ENSRNOG00000003782	protein_coding	acyl-CoA thioesterase 9
Plekhb2	1.08574e-92	0.244246	0.989	0.934	1.86605e-88	1	1.059	ENSRNOG00000014162	protein_coding	pleckstrin homology domain containing B2
Mrpl27	1.40377e-92	0.279748	0.97	0.919	2.41265e-88	1	1.055	ENSRNOG00000003724	protein_coding	mitochondrial ribosomal protein L27
Tmub2	2.50799e-92	0.299955	0.88	0.663	4.31048e-88	1	1.327	ENSRNOG00000020916	protein_coding	transmembrane and ubiquitin-like domain containing 2
Txnl4a	2.73425e-92	0.283242	0.948	0.877	4.69936e-88	1	1.081	ENSRNOG00000052004	protein_coding	thioredoxin-like 4A
Cyfip2	2.83558e-92	0.266059	0.963	0.854	4.8735e-88	1	1.128	ENSRNOG00000006557	protein_coding	cytoplasmic FMR1 interacting protein 2
Cul7	3.57356e-92	0.319845	0.826	0.581	6.14188e-88	1	1.422	ENSRNOG00000017857	protein_coding	--
Gbf1	3.61598e-92	0.299426	0.839	0.558	6.21479e-88	1	1.504	ENSRNOG00000026048	protein_coding	golgi brefeldin A resistant guanine nucleotide exchange factor 1
Gprasp2	3.84223e-92	0.26527	0.507	0.209	6.60365e-88	1	2.426	ENSRNOG00000037658	protein_coding	G protein-coupled receptor associated sorting protein 2
Acot1	4.76431e-92	0.227102	0.415	0.147	8.18843e-88	1	2.823	ENSRNOG00000055221	protein_coding	acyl-CoA thioesterase 1
Nckipsd	5.31747e-92	0.255864	0.636	0.32	9.13913e-88	1	1.988	ENSRNOG00000031816	protein_coding	NCK interacting protein with SH3 domain
Cacna1a	6.28971e-92	0.254573	0.577	0.267	1.08101e-87	1	2.161	ENSRNOG00000052707	protein_coding	calcium voltage-gated channel subunit alpha1 A
Ndufa9	9.80858e-92	0.274282	0.962	0.867	1.6858e-87	1	1.11	ENSRNOG00000061684	protein_coding	NADH:ubiquinone oxidoreductase subunit A9
Atp5f1a	1.08389e-91	0.131075	0.999	0.999	1.86288e-87	1	1	ENSRNOG00000017032	protein_coding	--
Rabep2	1.20947e-91	0.273718	0.573	0.26	2.07872e-87	1	2.204	ENSRNOG00000018462	protein_coding	rabaptin, RAB GTPase binding effector protein 2
Tmeff2	1.24604e-91	0.136792	0.574	0.322	2.14157e-87	1	1.783	ENSRNOG00000016623	protein_coding	transmembrane protein with EGF-like and two follistatin-like domains 2
Clta	2.21819e-91	0.171366	1	0.996	3.81241e-87	1	1.004	ENSRNOG00000014635	protein_coding	clathrin, light chain A
Sfxn4	2.63939e-91	0.223134	0.417	0.15	4.53632e-87	1	2.78	ENSRNOG00000036572	protein_coding	sideroflexin 4
Kcnip1	2.77459e-91	0.260263	0.423	0.146	4.76869e-87	1	2.897	ENSRNOG00000005365	protein_coding	potassium voltage-gated channel interacting protein 1
Nipsnap3b	4.19948e-91	0.271635	0.564	0.254	7.21765e-87	1	2.22	ENSRNOG00000010332	protein_coding	nipsnap homolog 3B (C. elegans)
Fars2	4.21669e-91	0.268927	0.53	0.226	7.24722e-87	1	2.345	ENSRNOG00000016135	protein_coding	phenylalanyl-tRNA synthetase 2, mitochondrial
Stbd1	4.89002e-91	0.21749	0.326	0.087	8.40447e-87	1	3.747	ENSRNOG00000002218	protein_coding	starch binding domain 1
Tspan13	5.30655e-91	0.294406	0.89	0.646	9.12036e-87	1	1.378	ENSRNOG00000005046	protein_coding	tetraspanin 13
Txnl4b	5.50028e-91	0.26206	0.585	0.274	9.45333e-87	1	2.135	ENSRNOG00000021379	protein_coding	thioredoxin-like 4B
Arpc5l	9.00604e-91	0.284943	0.933	0.831	1.54787e-86	1	1.123	ENSRNOG00000014317	protein_coding	actin related protein 2/3 complex, subunit 5-like
Nap1l3	1.00462e-90	0.260926	0.519	0.219	1.72664e-86	1	2.37	ENSRNOG00000029087	protein_coding	nucleosome assembly protein 1-like 3
Triqk	1.93199e-90	0.224599	0.372	0.118	3.32051e-86	1	3.153	ENSRNOG00000039924	protein_coding	triple QxxK/R motif containing
Mrrf	2.17999e-90	0.254736	0.545	0.241	3.74675e-86	1	2.261	ENSRNOG00000025997	protein_coding	mitochondrial ribosome recycling factor
Pim3	3.27937e-90	0.198234	0.673	0.379	5.63625e-86	1	1.776	ENSRNOG00000029698	protein_coding	Pim-3 proto-oncogene, serine/threonine kinase
AABR07039229.2	5.69803e-90	0.200959	0.28	0.063	9.7932e-86	1	4.444	ENSRNOG00000048295	processed_transcript	--
Dexi	5.95177e-90	0.316043	0.784	0.496	1.02293e-85	1	1.581	ENSRNOG00000002635	protein_coding	dexamethasone-induced transcript
Cog8	6.93047e-90	0.272601	0.609	0.294	1.19114e-85	1	2.071	ENSRNOG00000020379	protein_coding	component of oligomeric golgi complex 8
Zfand2b	7.10826e-90	0.279555	0.598	0.284	1.2217e-85	1	2.106	ENSRNOG00000018639	protein_coding	zinc finger AN1-type containing 2B
Gria2	7.46381e-90	0.110905	0.287	0.128	1.2828e-85	1	2.242	ENSRNOG00000054204	protein_coding	glutamate ionotropic receptor AMPA type subunit 2
P2rx5	9.03692e-90	0.206535	0.272	0.058	1.55318e-85	1	4.69	ENSRNOG00000019208	protein_coding	purinergic receptor P2X 5
Dtd1	1.02597e-89	0.284136	0.71	0.392	1.76333e-85	1	1.811	ENSRNOG00000008746	protein_coding	D-tyrosyl-tRNA deacylase 1
Arl6ip4	1.54033e-89	0.30936	0.859	0.64	2.64736e-85	1	1.342	ENSRNOG00000001080	protein_coding	ADP-ribosylation factor like GTPase 6 interacting protein 4
Flad1	2.45622e-89	0.252134	0.537	0.236	4.2215e-85	1	2.275	ENSRNOG00000020642	protein_coding	flavin adenine dinucleotide synthetase 1
Apeh	4.3865e-89	0.290665	0.813	0.522	7.53909e-85	1	1.557	ENSRNOG00000029572	protein_coding	acylaminoacyl-peptide hydrolase
Palm3	4.93814e-89	0.241741	0.4	0.135	8.48717e-85	1	2.963	ENSRNOG00000005729	protein_coding	paralemmin 3
Smpx	5.25284e-89	0.252729	0.34	0.097	9.02805e-85	1	3.505	ENSRNOG00000007495	protein_coding	small muscle protein, X-linked
Cct3	1.04672e-88	0.244044	0.98	0.922	1.799e-84	1	1.063	ENSRNOG00000019090	protein_coding	chaperonin containing TCP1 subunit 3
Ndufaf5	1.17785e-88	0.25029	0.644	0.333	2.02437e-84	1	1.934	ENSRNOG00000004784	protein_coding	NADH:ubiquinone oxidoreductase complex assembly factor 5
Lrpap1	1.3346e-88	0.290673	0.905	0.763	2.29378e-84	1	1.186	ENSRNOG00000009313	protein_coding	LDL receptor related protein associated protein 1
Ppp1r3d	1.33483e-88	0.224493	0.382	0.126	2.29417e-84	1	3.032	ENSRNOG00000053869	protein_coding	protein phosphatase 1, regulatory subunit 3D
Psmd14	1.3458e-88	0.297109	0.883	0.695	2.31303e-84	1	1.271	ENSRNOG00000061129	protein_coding	proteasome 26S subunit, non-ATPase 14
Ndufb9	1.46637e-88	0.128861	0.998	0.996	2.52025e-84	1	1.002	ENSRNOG00000009364	protein_coding	NADH:ubiquinone oxidoreductase subunit B9
Kctd2	1.78437e-88	0.303687	0.816	0.543	3.0668e-84	1	1.503	ENSRNOG00000023764	protein_coding	potassium channel tetramerization domain containing 2
Ube4a	1.8027e-88	0.282463	0.928	0.793	3.0983e-84	1	1.17	ENSRNOG00000026833	protein_coding	ubiquitination factor E4A
2022-09-06	1.90267e-88	0.239686	0.527	0.235	3.27012e-84	1	2.243	ENSRNOG00000043182	protein_coding	septin 6
Scn1a	2.1895e-88	0.169565	0.391	0.166	3.76309e-84	1	2.355	ENSRNOG00000053122	protein_coding	sodium voltage-gated channel alpha subunit 1
P2rx6	2.32038e-88	0.251222	0.382	0.121	3.98804e-84	1	3.157	ENSRNOG00000001873	protein_coding	purinergic receptor P2X 6
Ptprn2	2.7558e-88	0.230084	0.421	0.154	4.73639e-84	1	2.734	ENSRNOG00000005003	protein_coding	protein tyrosine phosphatase, receptor type N2
Pfdn6	4.12217e-88	0.275435	0.947	0.85	7.08477e-84	1	1.114	ENSRNOG00000000473	protein_coding	prefoldin subunit 6
Cln6	4.85853e-88	0.279871	0.59	0.281	8.35035e-84	1	2.1	ENSRNOG00000007164	protein_coding	ceroid-lipofuscinosis, neuronal 6, late infantile, variant
Cisd3	5.45969e-88	0.289071	0.872	0.619	9.38357e-84	1	1.409	ENSRNOG00000036894	protein_coding	CDGSH iron sulfur domain 3
Pik3cb	6.45118e-88	0.221029	0.456	0.185	1.10876e-83	1	2.465	ENSRNOG00000016384	protein_coding	phosphatidylinositol-4,5-bisphosphate 3-kinase, catalytic subunit beta
Astn1	6.56629e-88	0.204095	0.59	0.309	1.12855e-83	1	1.909	ENSRNOG00000005667	processed_transcript	astrotactin 1
Rab33a	1.13067e-87	0.0529313	0.373	0.237	1.94328e-83	1	1.574	ENSRNOG00000006698	protein_coding	RAB33A, member RAS oncogene family
Ttbk1	1.1729e-87	0.152121	0.257	0.078	2.01586e-83	1	3.295	ENSRNOG00000018416	protein_coding	tau tubulin kinase 1
Wdr44	1.41403e-87	0.198452	0.396	0.151	2.43029e-83	1	2.623	ENSRNOG00000029068	protein_coding	WD repeat domain 44
Phtf1	1.49215e-87	0.257127	0.623	0.312	2.56455e-83	1	1.997	ENSRNOG00000019785	protein_coding	putative homeodomain transcription factor 1
Pqlc3	1.52667e-87	0.289944	0.655	0.343	2.62389e-83	1	1.91	ENSRNOG00000005126	protein_coding	PQ loop repeat containing 3
Pdxp	2.07632e-87	0.220249	0.592	0.303	3.56857e-83	1	1.954	ENSRNOG00000009570	protein_coding	pyridoxal phosphatase
Elmod1	2.53506e-87	0.095436	0.368	0.191	4.35701e-83	1	1.927	ENSRNOG00000009054	protein_coding	ELMO domain containing 1
AABR07044362.4	2.54416e-87	0.201389	0.373	0.133	4.37266e-83	1	2.805	ENSRNOG00000058784	antisense	--
Ccdc32	3.10906e-87	0.249098	0.512	0.219	5.34355e-83	1	2.338	ENSRNOG00000010472	protein_coding	coiled-coil domain containing 32
Nans	4.0962e-87	0.299921	0.782	0.496	7.04015e-83	1	1.577	ENSRNOG00000008945	protein_coding	N-acetylneuraminate synthase
Cope	4.26728e-87	0.24478	0.996	0.964	7.33417e-83	1	1.033	ENSRNOG00000020178	protein_coding	coatomer protein complex, subunit epsilon
Ccpg1	4.34515e-87	0.290785	0.8	0.51	7.46801e-83	1	1.569	ENSRNOG00000053428	protein_coding	cell cycle progression 1
Arpp21	4.82851e-87	0.175434	0.293	0.09	8.29876e-83	1	3.256	ENSRNOG00000008919	protein_coding	cAMP regulated phosphoprotein 21
Apoo	5.78916e-87	0.270252	0.619	0.308	9.94983e-83	1	2.01	ENSRNOG00000046918	protein_coding	apolipoprotein O
Hbs1l	6.25559e-87	0.296372	0.858	0.631	1.07515e-82	1	1.36	ENSRNOG00000014531	protein_coding	HBS1-like translational GTPase
Znrf2	7.13579e-87	0.209284	0.461	0.195	1.22643e-82	1	2.364	ENSRNOG00000049057	protein_coding	zinc and ring finger 2, E3 ubiquitin protein ligase
Cpxm2	7.14377e-87	0.253057	0.442	0.172	1.2278e-82	1	2.57	ENSRNOG00000015902	protein_coding	carboxypeptidase X (M14 family), member 2
Mid1ip1	7.35667e-87	0.230254	0.993	0.951	1.26439e-82	1	1.044	ENSRNOG00000003228	protein_coding	MID1 interacting protein 1
AABR07037520.1	7.77604e-87	0.211114	0.4	0.147	1.33647e-82	1	2.721	ENSRNOG00000047491	protein_coding	--
Bcl2l2	8.39513e-87	0.229573	0.573	0.277	1.44287e-82	1	2.069	ENSRNOG00000015732	protein_coding	Bcl2-like 2
Pank1	9.92172e-87	0.133356	0.274	0.103	1.70525e-82	1	2.66	ENSRNOG00000018944	protein_coding	pantothenate kinase 1
Lgalsl	1.19332e-86	0.230247	0.58	0.283	2.05096e-82	1	2.049	ENSRNOG00000005464	protein_coding	galectin-like
Adarb1	1.21427e-86	0.177524	0.757	0.485	2.08697e-82	1	1.561	ENSRNOG00000001227	protein_coding	adenosine deaminase, RNA-specific, B1
Gga3	1.38629e-86	0.281426	0.623	0.313	2.38261e-82	1	1.99	ENSRNOG00000027057	protein_coding	golgi associated, gamma adaptin ear containing, ARF binding protein 3
Hey2	1.69734e-86	0.232769	0.397	0.137	2.91723e-82	1	2.898	ENSRNOG00000013364	protein_coding	hes-related family bHLH transcription factor with YRPW motif 2
Nell2	2.4695e-86	0.117103	0.386	0.195	4.24433e-82	1	1.979	ENSRNOG00000006235	protein_coding	neural EGFL like 2
Cct5	3.3227e-86	0.214837	0.989	0.972	5.71073e-82	1	1.017	ENSRNOG00000011632	protein_coding	chaperonin containing TCP1 subunit 5
Ptp4a3	3.79406e-86	0.23615	0.624	0.321	6.52085e-82	1	1.944	ENSRNOG00000007628	protein_coding	protein tyrosine phosphatase type IVA, member 3
Ilvbl	4.02702e-86	0.307996	0.814	0.553	6.92124e-82	1	1.472	ENSRNOG00000028512	protein_coding	ilvB acetolactate synthase like
Stub1	4.25039e-86	0.232525	0.986	0.957	7.30514e-82	1	1.03	ENSRNOG00000019798	protein_coding	STIP1 homology and U-box containing protein 1
Ndufb8	4.73685e-86	0.0602927	1	0.999	8.14123e-82	1	1.001	ENSRNOG00000014078	protein_coding	NADH:ubiquinone oxidoreductase subunit B8
Mob4	5.86069e-86	0.298375	0.833	0.596	1.00728e-81	1	1.398	ENSRNOG00000014980	protein_coding	MOB family member 4, phocein
Khdrbs3	6.63568e-86	0.115625	0.539	0.314	1.14048e-81	1	1.717	ENSRNOG00000009539	protein_coding	KH RNA binding domain containing, signal transduction associated 3
Gdpd2	6.66433e-86	0.141902	0.336	0.143	1.1454e-81	1	2.35	ENSRNOG00000002800	protein_coding	glycerophosphodiester phosphodiesterase domain containing 2
Phospho2	7.20672e-86	0.161998	0.405	0.183	1.23862e-81	1	2.213	ENSRNOG00000007979	protein_coding	phosphatase, orphan 2
Fam126b	9.60662e-86	0.206688	0.447	0.188	1.65109e-81	1	2.378	ENSRNOG00000025079	protein_coding	family with sequence similarity 126, member B
Rrp7a	1.02831e-85	0.295698	0.842	0.595	1.76735e-81	1	1.415	ENSRNOG00000022896	protein_coding	ribosomal RNA processing 7 homolog A
Ppp4r4	1.04166e-85	0.192582	0.273	0.064	1.79031e-81	1	4.266	ENSRNOG00000054052	protein_coding	protein phosphatase 4, regulatory subunit 4
Gclm	1.26678e-85	0.21096	0.525	0.249	2.17722e-81	1	2.108	ENSRNOG00000013409	protein_coding	glutamate cysteine ligase, modifier subunit
Abtb1	1.43016e-85	0.28046	0.679	0.368	2.45802e-81	1	1.845	ENSRNOG00000015762	protein_coding	ankyrin repeat and BTB domain containing 1
Tmem120a	2.47065e-85	0.289475	0.634	0.325	4.24631e-81	1	1.951	ENSRNOG00000001441	protein_coding	transmembrane protein 120A
Eif2b2	2.58603e-85	0.288854	0.797	0.508	4.44461e-81	1	1.569	ENSRNOG00000006467	protein_coding	eukaryotic translation initiation factor 2B subunit beta
Clstn1	2.59981e-85	0.178762	1	0.99	4.46829e-81	1	1.01	ENSRNOG00000016398	protein_coding	calsyntenin 1
Serpina1	3.55749e-85	0.150946	0.299	0.111	6.11426e-81	1	2.694	ENSRNOG00000032669	protein_coding	serpin family A member 1
Meis2	4.31727e-85	0.233012	0.421	0.157	7.42009e-81	1	2.682	ENSRNOG00000004730	protein_coding	Meis homeobox 2
Map3k10	5.03992e-85	0.219671	0.438	0.174	8.66212e-81	1	2.517	ENSRNOG00000023521	protein_coding	mitogen activated protein kinase kinase kinase 10
Cct4	6.70563e-85	0.232924	0.979	0.94	1.1525e-80	1	1.041	ENSRNOG00000009642	protein_coding	chaperonin containing TCP1 subunit 4
Mrpl55	6.78462e-85	0.293224	0.866	0.665	1.16607e-80	1	1.302	ENSRNOG00000002943	protein_coding	mitochondrial ribosomal protein L55
Pak1	7.31752e-85	0.114545	0.674	0.429	1.25766e-80	1	1.571	ENSRNOG00000029784	protein_coding	p21 (RAC1) activated kinase 1
Ypel5	7.75517e-85	0.264693	0.965	0.887	1.33288e-80	1	1.088	ENSRNOG00000026742	protein_coding	yippee-like 5
Ddit3	8.05834e-85	0.238704	0.623	0.321	1.38499e-80	1	1.941	ENSRNOG00000006789	protein_coding	DNA-damage inducible transcript 3
Abcf3	8.30428e-85	0.292494	0.771	0.48	1.42726e-80	1	1.606	ENSRNOG00000001710	protein_coding	ATP binding cassette subfamily F member 3
Isyna1	8.35249e-85	0.0315604	0.507	0.348	1.43554e-80	1	1.457	ENSRNOG00000019741	protein_coding	inositol-3-phosphate synthase 1
Stx1a	9.02987e-85	0.231056	0.386	0.13	1.55196e-80	1	2.969	ENSRNOG00000029165	protein_coding	syntaxin 1A
Prkcz	1.24215e-84	0.268562	0.789	0.493	2.13489e-80	1	1.6	ENSRNOG00000015480	protein_coding	protein kinase C, zeta
Mapk8ip1	1.40365e-84	0.205387	0.998	0.961	2.41245e-80	1	1.039	ENSRNOG00000058478	protein_coding	mitogen-activated protein kinase 8 interacting protein 1
Meaf6	1.4321e-84	0.27629	0.681	0.372	2.46136e-80	1	1.831	ENSRNOG00000009309	protein_coding	MYST/Esa1-associated factor 6
Tafa2	1.44808e-84	0.236121	0.476	0.2	2.48881e-80	1	2.38	ENSRNOG00000004180	protein_coding	--
Smim29	1.70735e-84	0.279653	0.918	0.751	2.93443e-80	1	1.222	ENSRNOG00000054374	protein_coding	--
Pitpnm1	2.13727e-84	0.264059	0.713	0.403	3.67332e-80	1	1.769	ENSRNOG00000018553	protein_coding	phosphatidylinositol transfer protein, membrane-associated 1
Hcn3	2.34794e-84	0.214011	0.397	0.146	4.0354e-80	1	2.719	ENSRNOG00000020444	protein_coding	hyperpolarization-activated cyclic nucleotide-gated potassium channel 3
Adprm	2.48746e-84	0.192733	0.527	0.262	4.2752e-80	1	2.011	ENSRNOG00000003397	protein_coding	ADP-ribose/CDP-alcohol diphosphatase, manganese-dependent
Evl	2.79468e-84	0.281091	0.862	0.61	4.80322e-80	1	1.413	ENSRNOG00000014476	protein_coding	Enah/Vasp-like
Ipo4	2.85182e-84	0.269352	0.746	0.44	4.90142e-80	1	1.695	ENSRNOG00000019553	protein_coding	importin 4
Ada	5.55508e-84	0.252636	0.387	0.135	9.54752e-80	1	2.867	ENSRNOG00000010265	protein_coding	adenosine deaminase
Camsap1	1.15515e-83	0.264081	0.623	0.318	1.98536e-79	1	1.959	ENSRNOG00000017883	protein_coding	calmodulin regulated spectrin-associated protein 1
Pop5	1.45489e-83	0.254792	0.475	0.193	2.50051e-79	1	2.461	ENSRNOG00000001199	protein_coding	POP5 homolog, ribonuclease P/MRP subunit
Slc35g2	1.69291e-83	0.18718	0.314	0.099	2.9096e-79	1	3.172	ENSRNOG00000015370	protein_coding	solute carrier family 35, member G2
Ppm1h	1.78041e-83	0.209391	0.398	0.148	3.05998e-79	1	2.689	ENSRNOG00000004314	protein_coding	protein phosphatase, Mg2+/Mn2+ dependent, 1H
Auh	1.87383e-83	0.25737	0.96	0.868	3.22054e-79	1	1.106	ENSRNOG00000011684	protein_coding	AU RNA binding protein/enoyl-CoA hydratase
Dpcd	2.42033e-83	0.281011	0.768	0.475	4.15983e-79	1	1.617	ENSRNOG00000017241	protein_coding	deleted in primary ciliary dyskinesia
Cct6a	2.74956e-83	0.261536	0.956	0.879	4.72567e-79	1	1.088	ENSRNOG00000000923	protein_coding	chaperonin containing TCP1 subunit 6A
Guf1	2.88766e-83	0.23582	0.471	0.193	4.96302e-79	1	2.44	ENSRNOG00000002207	protein_coding	GUF1 homolog, GTPase
Nlk	2.93589e-83	0.227764	0.582	0.292	5.04592e-79	1	1.993	ENSRNOG00000008704	protein_coding	nemo like kinase
Sgsm3	2.97951e-83	0.233143	0.558	0.266	5.12088e-79	1	2.098	ENSRNOG00000018745	protein_coding	small G protein signaling modulator 3
Cnih1	4.11776e-83	0.269334	0.943	0.842	7.07719e-79	1	1.12	ENSRNOG00000009811	protein_coding	cornichon family AMPA receptor auxiliary protein 1
Rrp12	5.18577e-83	0.22892	0.504	0.224	8.91278e-79	1	2.25	ENSRNOG00000048495	protein_coding	ribosomal RNA processing 12 homolog
Nxpe3	5.56659e-83	0.227826	0.412	0.154	9.56731e-79	1	2.675	ENSRNOG00000001608	protein_coding	neurexophilin and PC-esterase domain family, member 3
Psmd4	5.59681e-83	0.273949	0.938	0.845	9.61923e-79	1	1.11	ENSRNOG00000021042	protein_coding	proteasome 26S subunit, non-ATPase 4
Vwa5a	6.34895e-83	0.28634	0.682	0.374	1.09119e-78	1	1.824	ENSRNOG00000000195	protein_coding	von Willebrand factor A domain containing 5A
Btbd6	6.64992e-83	0.291553	0.836	0.592	1.14292e-78	1	1.412	ENSRNOG00000014693	protein_coding	BTB domain containing 6
Ap4b1	7.37849e-83	0.257657	0.555	0.258	1.26814e-78	1	2.151	ENSRNOG00000019455	protein_coding	adaptor-related protein complex 4, beta 1 subunit
Ecpas	8.54523e-83	0.27377	0.691	0.385	1.46867e-78	1	1.795	ENSRNOG00000025076	protein_coding	--
Coasy	8.54642e-83	0.288998	0.775	0.492	1.46887e-78	1	1.575	ENSRNOG00000019918	protein_coding	Coenzyme A synthase
Mrps18a	8.59261e-83	0.280919	0.903	0.719	1.47681e-78	1	1.256	ENSRNOG00000019511	protein_coding	mitochondrial ribosomal protein S18A
Ankrd35	9.84359e-83	0.175003	0.257	0.063	1.69182e-78	1	4.079	ENSRNOG00000025108	protein_coding	ankyrin repeat domain 35
LOC100911769	1.01676e-82	0.249987	0.553	0.258	1.74751e-78	1	2.143	ENSRNOG00000057817	protein_coding	band 4.1-like protein 1-like
Ap3s1	1.08799e-82	0.284914	0.803	0.522	1.86993e-78	1	1.538	ENSRNOG00000003829	protein_coding	adaptor-related protein complex 3, sigma 1 subunit
RGD1309104	1.29932e-82	0.260754	0.646	0.34	2.23314e-78	1	1.9	ENSRNOG00000028236	protein_coding	similar to RIKEN cDNA 1700025G04 gene
Lingo1	1.3795e-82	0.234951	0.437	0.169	2.37094e-78	1	2.586	ENSRNOG00000017193	protein_coding	leucine rich repeat and Ig domain containing 1
Tigar	1.45075e-82	0.198646	0.43	0.179	2.4934e-78	1	2.402	ENSRNOG00000051816	protein_coding	TP53 induced glycolysis regulatory phosphatase
Pfkp	1.83003e-82	0.308532	0.5	0.218	3.14527e-78	1	2.294	ENSRNOG00000017163	protein_coding	phosphofructokinase, platelet
Chordc1	2.49306e-82	0.267149	0.642	0.337	4.28483e-78	1	1.905	ENSRNOG00000026643	protein_coding	cysteine and histidine rich domain containing 1
Pls1	5.71223e-82	0.149558	0.515	0.276	9.8176e-78	1	1.866	ENSRNOG00000009945	protein_coding	plastin 1
Farp2	6.19631e-82	0.167012	0.514	0.267	1.06496e-77	1	1.925	ENSRNOG00000018051	protein_coding	FERM, ARH/RhoGEF and pleckstrin domain protein 2
Sdcbp	7.11167e-82	0.292385	0.967	0.92	1.22228e-77	1	1.051	ENSRNOG00000009683	protein_coding	syndecan binding protein
Cd24	7.90801e-82	0.283732	0.698	0.402	1.35915e-77	1	1.736	ENSRNOG00000000321	protein_coding	CD24 molecule
Kcnh1	1.0082e-81	0.20114	0.322	0.094	1.73279e-77	1	3.426	ENSRNOG00000003841	protein_coding	potassium voltage-gated channel subfamily H member 1
Lrrc59	1.70301e-81	0.283007	0.86	0.634	2.92697e-77	1	1.356	ENSRNOG00000003524	protein_coding	leucine rich repeat containing 59
Atg4d	1.72185e-81	0.240511	0.6	0.303	2.95935e-77	1	1.98	ENSRNOG00000047625	protein_coding	autophagy related 4D, cysteine peptidase
Tpd52l2	2.29971e-81	0.25507	0.664	0.36	3.95251e-77	1	1.844	ENSRNOG00000015122	protein_coding	tumor protein D52-like 2
Fam167a	2.39012e-81	0.181836	0.26	0.062	4.10791e-77	1	4.194	ENSRNOG00000011316	protein_coding	family with sequence similarity 167, member A
Dcaf12	3.50784e-81	0.183383	0.391	0.159	6.02893e-77	1	2.459	ENSRNOG00000050790	protein_coding	DDB1 and CUL4 associated factor 12
Spg7	3.6618e-81	0.255093	0.684	0.381	6.29354e-77	1	1.795	ENSRNOG00000015150	protein_coding	SPG7, paraplegin matrix AAA peptidase subunit
Alcam	3.73481e-81	0.155826	0.341	0.141	6.41902e-77	1	2.418	ENSRNOG00000001989	protein_coding	activated leukocyte cell adhesion molecule
Fundc1	4.82956e-81	0.252047	0.723	0.42	8.30056e-77	1	1.721	ENSRNOG00000003470	protein_coding	FUN14 domain containing 1
Acly	5.09032e-81	0.22062	0.993	0.977	8.74873e-77	1	1.016	ENSRNOG00000016924	protein_coding	ATP citrate lyase
Nrg1	6.1008e-81	0.187413	0.272	0.069	1.04854e-76	1	3.942	ENSRNOG00000010392	protein_coding	neuregulin 1
Fhod3	6.17681e-81	0.180713	0.484	0.234	1.06161e-76	1	2.068	ENSRNOG00000027230	protein_coding	formin homology 2 domain containing 3
Slitrk5	6.56802e-81	0.215964	0.363	0.121	1.12885e-76	1	3	ENSRNOG00000009649	protein_coding	SLIT and NTRK-like family, member 5
Ndufa11	7.33686e-81	0.22828	0.998	0.986	1.26099e-76	1	1.012	ENSRNOG00000048320	protein_coding	NADH:ubiquinone oxidoreductase subunit A11
Ocel1	1.02764e-80	0.275935	0.76	0.468	1.7662e-76	1	1.624	ENSRNOG00000032575	protein_coding	occludin/ELL domain containing 1
Zc3h15	1.15342e-80	0.28138	0.881	0.69	1.98239e-76	1	1.277	ENSRNOG00000005256	protein_coding	zinc finger CCCH-type containing 15
Pdp1	1.43376e-80	0.208616	0.451	0.194	2.4642e-76	1	2.325	ENSRNOG00000016180	protein_coding	pyruvate dehyrogenase phosphatase catalytic subunit 1
Syt3	1.74677e-80	0.261223	0.664	0.363	3.00218e-76	1	1.829	ENSRNOG00000019318	protein_coding	synaptotagmin 3
Pknox2	1.94122e-80	0.212207	0.379	0.134	3.33638e-76	1	2.828	ENSRNOG00000028856	protein_coding	PBX/knotted 1 homeobox 2
Dkk3	2.31776e-80	0.309471	0.785	0.527	3.98353e-76	1	1.49	ENSRNOG00000016343	protein_coding	dickkopf WNT signaling pathway inhibitor 3
Serpinb9	2.70068e-80	0.227805	0.41	0.152	4.64166e-76	1	2.697	ENSRNOG00000033772	protein_coding	serpin family B member 9
Cntn1	2.99289e-80	0.162862	0.43	0.203	5.14388e-76	1	2.118	ENSRNOG00000004438	protein_coding	contactin 1
Cdh18	3.0938e-80	0.19283	0.317	0.098	5.31732e-76	1	3.235	ENSRNOG00000010535	protein_coding	cadherin 18
Pth1r	4.88309e-80	0.237714	0.464	0.195	8.39257e-76	1	2.379	ENSRNOG00000020948	protein_coding	parathyroid hormone 1 receptor
Atp5pf	5.84933e-80	0.0995663	1	0.998	1.00532e-75	1	1.002	ENSRNOG00000001551	protein_coding	--
Jag1	1.18241e-79	0.234952	0.473	0.199	2.03222e-75	1	2.377	ENSRNOG00000007443	protein_coding	jagged 1
Camk2b	1.28204e-79	0.21183	0.671	0.39	2.20345e-75	1	1.721	ENSRNOG00000052080	protein_coding	calcium/calmodulin-dependent protein kinase II beta
Tex9	1.4204e-79	0.0139691	0.43	0.301	2.44124e-75	1	1.429	ENSRNOG00000059702	protein_coding	testis expressed 9
Tmem230	1.53339e-79	0.268324	0.707	0.408	2.63544e-75	1	1.733	ENSRNOG00000021263	protein_coding	transmembrane protein 230
Fkbp3	1.59488e-79	0.214961	0.994	0.954	2.74112e-75	1	1.042	ENSRNOG00000004629	protein_coding	FK506 binding protein 3
Mgmt	1.68013e-79	0.217721	0.373	0.129	2.88765e-75	1	2.891	ENSRNOG00000016038	protein_coding	O-6-methylguanine-DNA methyltransferase
RGD1311739	1.75867e-79	0.247798	0.696	0.396	3.02263e-75	1	1.758	ENSRNOG00000021245	protein_coding	similar to RIKEN cDNA 1700037H04
Osbpl9	2.14204e-79	0.204436	0.366	0.128	3.68152e-75	1	2.859	ENSRNOG00000033593	protein_coding	oxysterol binding protein-like 9
Cnnm4	2.75614e-79	0.212942	0.488	0.221	4.73697e-75	1	2.208	ENSRNOG00000015886	protein_coding	cyclin and CBS domain divalent metal cation transport mediator 4
Pik3r1	3.54403e-79	0.23615	0.634	0.341	6.09113e-75	1	1.859	ENSRNOG00000018903	protein_coding	phosphoinositide-3-kinase regulatory subunit 1
Usp19	4.1752e-79	0.212431	0.495	0.227	7.17592e-75	1	2.181	ENSRNOG00000049531	protein_coding	ubiquitin specific peptidase 19
Slc7a1	4.34986e-79	0.215555	0.508	0.238	7.4761e-75	1	2.134	ENSRNOG00000000924	protein_coding	solute carrier family 7 member 1
Mkrn1	5.0144e-79	0.236462	0.806	0.523	8.61824e-75	1	1.541	ENSRNOG00000009280	protein_coding	makorin ring finger protein 1
Acot8	5.17424e-79	0.220424	0.548	0.27	8.89296e-75	1	2.03	ENSRNOG00000015187	protein_coding	acyl-CoA thioesterase 8
Nol3	5.69037e-79	0.240073	0.688	0.389	9.78004e-75	1	1.769	ENSRNOG00000015588	protein_coding	nucleolar protein 3
Gemin7	6.18017e-79	0.250468	0.654	0.354	1.06219e-74	1	1.847	ENSRNOG00000049772	protein_coding	gem (nuclear organelle) associated protein 7
Plppr2	6.23655e-79	0.217411	0.539	0.261	1.07188e-74	1	2.065	ENSRNOG00000012164	protein_coding	phospholipid phosphatase related 2
Etv5	6.2802e-79	0.252338	0.537	0.25	1.07938e-74	1	2.148	ENSRNOG00000001785	protein_coding	ets variant 5
Gprasp1	7.52426e-79	0.243871	0.737	0.446	1.29319e-74	1	1.652	ENSRNOG00000049985	protein_coding	G protein-coupled receptor associated sorting protein 1
Zfyve1	7.87053e-79	0.227233	0.547	0.263	1.35271e-74	1	2.08	ENSRNOG00000008614	protein_coding	zinc finger FYVE-type containing 1
Arl6ip1	8.72859e-79	0.209954	0.991	0.968	1.50018e-74	1	1.024	ENSRNOG00000017751	protein_coding	ADP-ribosylation factor like GTPase 6 interacting protein 1
Mroh1	9.29594e-79	0.259835	0.641	0.342	1.59769e-74	1	1.874	ENSRNOG00000030355	protein_coding	maestro heat-like repeat family member 1
Igsf3	9.344e-79	0.254914	0.639	0.342	1.60595e-74	1	1.868	ENSRNOG00000023851	protein_coding	immunoglobulin superfamily, member 3
Tsen15	9.67821e-79	0.250265	0.623	0.326	1.66339e-74	1	1.911	ENSRNOG00000002352	protein_coding	tRNA splicing endonuclease subunit 15
Pvalb	1.07522e-78	0.171322	0.892	0.729	1.84797e-74	1	1.224	ENSRNOG00000006471	protein_coding	parvalbumin
Mtx2	1.23047e-78	0.271516	0.751	0.462	2.11481e-74	1	1.626	ENSRNOG00000001559	protein_coding	metaxin 2
Tnks1bp1	1.28725e-78	0.252668	0.715	0.417	2.2124e-74	1	1.715	ENSRNOG00000009195	protein_coding	tankyrase 1 binding protein 1
Col4a3bp	1.37228e-78	0.261185	0.701	0.402	2.35853e-74	1	1.744	ENSRNOG00000015686	protein_coding	collagen type IV alpha 3 binding protein
Esrra	1.52474e-78	0.266448	0.678	0.379	2.62057e-74	1	1.789	ENSRNOG00000021139	protein_coding	estrogen related receptor, alpha
LOC102552640	1.65994e-78	0.131437	0.264	0.099	2.85294e-74	1	2.667	ENSRNOG00000021183	protein_coding	REST corepressor 2-like
Nedd4l	1.77373e-78	0.235438	0.518	0.237	3.0485e-74	1	2.186	ENSRNOG00000017610	protein_coding	neural precursor cell expressed, developmentally down-regulated 4-like, E3 ubiquitin protein ligase
Coa3	2.21529e-78	0.248852	0.957	0.862	3.80741e-74	1	1.11	ENSRNOG00000020487	protein_coding	cytochrome C oxidase assembly factor 3
Kifc2	2.25932e-78	0.184765	0.465	0.219	3.88309e-74	1	2.123	ENSRNOG00000060123	protein_coding	kinesin family member C2
Ctnnd2	2.26623e-78	0.196467	0.53	0.265	3.89496e-74	1	2	ENSRNOG00000010649	protein_coding	catenin delta 2
Pck2	2.61451e-78	0.219289	0.381	0.136	4.49355e-74	1	2.801	ENSRNOG00000018536	protein_coding	phosphoenolpyruvate carboxykinase 2 (mitochondrial)
Crym	2.98337e-78	0.261041	0.567	0.277	5.12752e-74	1	2.047	ENSRNOG00000061215	protein_coding	crystallin, mu
Nudt11	3.71144e-78	0.184333	0.326	0.112	6.37884e-74	1	2.911	ENSRNOG00000046053	protein_coding	nudix hydrolase 11
Ptcd2	3.76036e-78	0.204631	0.428	0.176	6.46293e-74	1	2.432	ENSRNOG00000028403	protein_coding	pentatricopeptide repeat domain 2
Cnr1	3.92125e-78	0.242791	0.382	0.134	6.73946e-74	1	2.851	ENSRNOG00000008223	protein_coding	cannabinoid receptor 1
Arl6	7.72514e-78	0.179555	0.393	0.167	1.32772e-73	1	2.353	ENSRNOG00000001689	protein_coding	ADP-ribosylation factor like GTPase 6
Rgl1	1.03573e-77	0.237672	0.585	0.295	1.78011e-73	1	1.983	ENSRNOG00000002347	protein_coding	ral guanine nucleotide dissociation stimulator,-like 1
Ctnnbl1	1.04732e-77	0.226732	0.623	0.335	1.80003e-73	1	1.86	ENSRNOG00000012021	protein_coding	catenin, beta like 1
Oxr1	1.23712e-77	0.282722	0.923	0.813	2.12624e-73	1	1.135	ENSRNOG00000056487	protein_coding	oxidation resistance 1
Ppcdc	1.43641e-77	0.141435	0.344	0.155	2.46876e-73	1	2.219	ENSRNOG00000018711	protein_coding	phosphopantothenoylcysteine decarboxylase
Adcy3	1.51899e-77	0.191886	0.38	0.147	2.61068e-73	1	2.585	ENSRNOG00000003999	protein_coding	adenylate cyclase 3
Ubtd1	1.55139e-77	0.240503	0.484	0.21	2.66638e-73	1	2.305	ENSRNOG00000013813	protein_coding	ubiquitin domain containing 1
Akr7a3	1.68812e-77	0.133197	0.37	0.178	2.90136e-73	1	2.079	ENSRNOG00000017899	protein_coding	aldo-keto reductase family 7 member A3
Slc25a27	1.85814e-77	0.12502	0.36	0.179	3.19359e-73	1	2.011	ENSRNOG00000010592	protein_coding	solute carrier family 25, member 27
Chac1	1.86749e-77	0.14982	0.264	0.087	3.20966e-73	1	3.034	ENSRNOG00000014387	protein_coding	ChaC glutathione-specific gamma-glutamylcyclotransferase 1
Pelo	1.98758e-77	0.256522	0.715	0.419	3.41605e-73	1	1.706	ENSRNOG00000061128	protein_coding	pelota homolog (Drosophila)
Eml2	2.04484e-77	0.264752	0.877	0.654	3.51447e-73	1	1.341	ENSRNOG00000030127	protein_coding	echinoderm microtubule associated protein like 2
Layn	2.28311e-77	0.253179	0.395	0.15	3.92398e-73	1	2.633	ENSRNOG00000011228	protein_coding	layilin
Tsr3	2.53337e-77	0.230035	0.567	0.281	4.35411e-73	1	2.018	ENSRNOG00000017858	protein_coding	TSR3, 20S rRNA accumulation
Ube2l6	2.65109e-77	0.236892	0.526	0.247	4.55643e-73	1	2.13	ENSRNOG00000030467	protein_coding	ubiquitin-conjugating enzyme E2L 6
Extl2	3.19394e-77	0.168864	0.348	0.138	5.48942e-73	1	2.522	ENSRNOG00000014323	protein_coding	exostosin-like glycosyltransferase 2
Cbln4	3.35684e-77	0.204949	0.27	0.067	5.7694e-73	1	4.03	ENSRNOG00000004372	protein_coding	cerebellin 4 precursor
Nifk	4.43617e-77	0.232535	0.656	0.362	7.62445e-73	1	1.812	ENSRNOG00000025701	protein_coding	nucleolar protein interacting with the FHA domain of MKI67
Fam155b	8.21459e-77	0.1749	0.265	0.072	1.41184e-72	1	3.681	ENSRNOG00000038066	protein_coding	family with sequence similarity 155, member B
Mmut	9.90622e-77	0.231473	0.627	0.339	1.70258e-72	1	1.85	ENSRNOG00000050843	protein_coding	--
Hspbp1	1.29799e-76	0.283185	0.877	0.688	2.23086e-72	1	1.275	ENSRNOG00000017795	protein_coding	HSPA (heat shock 70) binding protein, cytoplasmic cochaperone 1
Spsb3	1.34849e-76	0.236918	0.647	0.354	2.31765e-72	1	1.828	ENSRNOG00000015300	protein_coding	splA/ryanodine receptor domain and SOCS box containing 3
Letmd1	1.37317e-76	0.255809	0.608	0.316	2.36006e-72	1	1.924	ENSRNOG00000029855	protein_coding	LETM1 domain containing 1
Nfkbil1	1.54006e-76	0.203828	0.447	0.197	2.6469e-72	1	2.269	ENSRNOG00000000839	protein_coding	NFKB inhibitor like 1
Afg3l2	1.5568e-76	0.265334	0.72	0.429	2.67567e-72	1	1.678	ENSRNOG00000017965	protein_coding	AFG3 like matrix AAA peptidase subunit 2
Tfrc	1.59964e-76	0.107363	0.556	0.342	2.7493e-72	1	1.626	ENSRNOG00000001766	protein_coding	transferrin receptor
RGD1308147	2.18457e-76	0.170121	0.373	0.157	3.75461e-72	1	2.376	ENSRNOG00000015523	protein_coding	similar to expressed sequence AW209491
Rps6kc1	2.30904e-76	0.208999	0.562	0.287	3.96854e-72	1	1.958	ENSRNOG00000003767	protein_coding	ribosomal protein S6 kinase C1
Rptor	2.33824e-76	0.242147	0.597	0.307	4.01873e-72	1	1.945	ENSRNOG00000003821	protein_coding	regulatory associated protein of MTOR, complex 1
Ttc7b	2.82012e-76	0.218787	0.549	0.273	4.84694e-72	1	2.011	ENSRNOG00000027300	protein_coding	tetratricopeptide repeat domain 7B
Luzp1	3.22661e-76	0.222286	0.52	0.247	5.54557e-72	1	2.105	ENSRNOG00000022402	protein_coding	leucine zipper protein 1
Naa38	5.54405e-76	0.15601	0.999	0.994	9.52855e-72	1	1.005	ENSRNOG00000009823	protein_coding	N(alpha)-acetyltransferase 38, NatC auxiliary subunit
Chpf2	6.56951e-76	0.24268	0.604	0.314	1.1291e-71	1	1.924	ENSRNOG00000010466	protein_coding	chondroitin polymerizing factor 2
Abca3	6.64219e-76	0.199263	0.407	0.165	1.14159e-71	1	2.467	ENSRNOG00000050057	protein_coding	ATP binding cassette subfamily A member 3
Borcs6	7.34577e-76	0.242205	0.68	0.387	1.26252e-71	1	1.757	ENSRNOG00000006513	protein_coding	BLOC-1 related complex subunit 6
Unc45a	8.84278e-76	0.26087	0.671	0.378	1.51981e-71	1	1.775	ENSRNOG00000012357	protein_coding	unc-45 myosin chaperone A
Rhbdd3	1.03912e-75	0.203345	0.541	0.274	1.78594e-71	1	1.974	ENSRNOG00000027032	protein_coding	rhomboid domain containing 3
Relch	1.09151e-75	0.21433	0.539	0.268	1.87599e-71	1	2.011	ENSRNOG00000015508	protein_coding	--
Med14	1.21053e-75	0.218946	0.511	0.242	2.08054e-71	1	2.112	ENSRNOG00000003792	protein_coding	mediator complex subunit 14
Lgals8	1.42741e-75	0.255959	0.748	0.46	2.45329e-71	1	1.626	ENSRNOG00000018046	protein_coding	galectin 8
Slc2a8	1.6176e-75	0.241384	0.65	0.358	2.78016e-71	1	1.816	ENSRNOG00000022274	protein_coding	solute carrier family 2 member 8
Kctd5	1.93805e-75	0.207749	0.551	0.279	3.33093e-71	1	1.975	ENSRNOG00000057186	protein_coding	potassium channel tetramerization domain containing 5
Krt222	2.77679e-75	0.168979	0.304	0.105	4.77247e-71	1	2.895	ENSRNOG00000010839	protein_coding	keratin 222
Sugp2	3.26884e-75	0.245897	0.528	0.249	5.61816e-71	1	2.12	ENSRNOG00000020269	protein_coding	SURP and G patch domain containing 2
Mogat2	5.22408e-75	0.161514	0.267	0.082	8.97863e-71	1	3.256	ENSRNOG00000027228	protein_coding	monoacylglycerol O-acyltransferase 2
Eloc	5.36337e-75	0.260974	0.902	0.735	9.21802e-71	1	1.227	ENSRNOG00000031730	protein_coding	--
Eif2b5	5.96374e-75	0.254746	0.722	0.432	1.02499e-70	1	1.671	ENSRNOG00000038160	protein_coding	eukaryotic translation initiation factor 2B subunit 5 epsilon
Efna1	6.4683e-75	0.224786	0.458	0.197	1.11171e-70	1	2.325	ENSRNOG00000020573	protein_coding	ephrin A1
Lsm4	6.59237e-75	0.252534	0.935	0.825	1.13303e-70	1	1.133	ENSRNOG00000019572	protein_coding	LSM4 homolog, U6 small nuclear RNA and mRNA degradation associated
Dolk	1.23628e-74	0.224463	0.584	0.301	2.1248e-70	1	1.94	ENSRNOG00000016989	protein_coding	dolichol kinase
Exoc6b	1.30432e-74	0.206415	0.572	0.3	2.24173e-70	1	1.907	ENSRNOG00000059615	protein_coding	exocyst complex component 6B
Fkrp	1.30679e-74	0.00853497	0.346	0.263	2.24599e-70	1	1.316	ENSRNOG00000016055	protein_coding	fukutin related protein
Daam1	1.84507e-74	0.123397	0.439	0.242	3.17111e-70	1	1.814	ENSRNOG00000004345	protein_coding	dishevelled associated activator of morphogenesis 1
Mrpl19	1.95946e-74	0.23659	0.539	0.26	3.36772e-70	1	2.073	ENSRNOG00000006968	protein_coding	mitochondrial ribosomal protein L19
AABR07058422.1	2.27032e-74	0.166068	0.639	0.381	3.902e-70	1	1.677	ENSRNOG00000029450	processed_transcript	--
Azi2	2.52111e-74	0.220614	0.526	0.252	4.33303e-70	1	2.087	ENSRNOG00000010096	protein_coding	5-azacytidine induced 2
Rnf8	2.57408e-74	0.207627	0.532	0.262	4.42408e-70	1	2.031	ENSRNOG00000047171	protein_coding	ring finger protein 8
Ddx1	2.59213e-74	0.274876	0.859	0.652	4.4551e-70	1	1.317	ENSRNOG00000006652	protein_coding	DEAD/H-box helicase 1
Msantd4	2.70741e-74	0.198958	0.568	0.299	4.65323e-70	1	1.9	ENSRNOG00000022245	protein_coding	Myb/SANT DNA binding domain containing 4 with coiled-coils
Dlg4	3.84069e-74	0.15845	0.275	0.09	6.60099e-70	1	3.056	ENSRNOG00000018526	protein_coding	discs large MAGUK scaffold protein 4
Cntn2	4.11616e-74	0.110268	0.292	0.138	7.07444e-70	1	2.116	ENSRNOG00000009033	protein_coding	contactin 2
B3gnt2	4.559e-74	0.205597	0.414	0.168	7.83556e-70	1	2.464	ENSRNOG00000009267	protein_coding	UDP-GlcNAc:betaGal beta-1,3-N-acetylglucosaminyltransferase 2
Psma1	4.73625e-74	0.260228	0.959	0.866	8.1402e-70	1	1.107	ENSRNOG00000011745	protein_coding	proteasome subunit alpha 1
Sh3glb2	5.76931e-74	0.225609	0.991	0.945	9.91572e-70	1	1.049	ENSRNOG00000017295	protein_coding	SH3 domain-containing GRB2-like endophilin B2
Timm22	5.90046e-74	0.252689	0.797	0.522	1.01411e-69	1	1.527	ENSRNOG00000007988	protein_coding	translocase of inner mitochondrial membrane 22 homolog (yeast)
Trib2	6.1688e-74	0.248846	0.667	0.377	1.06023e-69	1	1.769	ENSRNOG00000004110	protein_coding	tribbles pseudokinase 2
Amz2	6.22863e-74	0.233371	0.772	0.489	1.07052e-69	1	1.579	ENSRNOG00000000246	protein_coding	archaelysin family metallopeptidase 2
Elfn1	6.73418e-74	0.191182	0.289	0.08	1.1574e-69	1	3.612	ENSRNOG00000022767	protein_coding	extracellular leucine-rich repeat and fibronectin type III domain containing 1
Rims2	6.99873e-74	0.180112	0.343	0.128	1.20287e-69	1	2.68	ENSRNOG00000004201	protein_coding	regulating synaptic membrane exocytosis 21
Aven	8.31895e-74	0.218832	0.552	0.278	1.42978e-69	1	1.986	ENSRNOG00000006419	protein_coding	apoptosis and caspase activation inhibitor
Ttc27	1.1669e-73	0.187335	0.497	0.247	2.00555e-69	1	2.012	ENSRNOG00000042932	protein_coding	tetratricopeptide repeat domain 27
AABR07051450.1	1.29764e-73	0.275281	0.876	0.665	2.23026e-69	1	1.317	ENSRNOG00000049056	protein_coding	--
Tnc	1.30888e-73	0.135118	0.634	0.394	2.24957e-69	1	1.609	ENSRNOG00000058645	protein_coding	tenascin C
Tmem231	1.36546e-73	0.196081	0.368	0.139	2.34682e-69	1	2.647	ENSRNOG00000021517	protein_coding	transmembrane protein 231
Pcbp4	1.70868e-73	0.0893782	1	0.996	2.9367e-69	1	1.004	ENSRNOG00000012406	protein_coding	poly(rC) binding protein 4
Nnmt	2.26759e-73	0.211773	0.35	0.119	3.8973e-69	1	2.941	ENSRNOG00000005930	protein_coding	nicotinamide N-methyltransferase
Slc25a20	2.28626e-73	0.219618	0.63	0.347	3.9294e-69	1	1.816	ENSRNOG00000020288	protein_coding	solute carrier family 25 member 20
Zfand2a	2.30356e-73	0.211185	0.545	0.276	3.95913e-69	1	1.975	ENSRNOG00000032917	protein_coding	zinc finger AN1-type containing 2A
Ccp110	2.58471e-73	0.14209	0.454	0.24	4.44235e-69	1	1.892	ENSRNOG00000027405	protein_coding	centriolar coiled-coil protein 110
Ddx24	3.48136e-73	0.266836	0.91	0.772	5.98341e-69	1	1.179	ENSRNOG00000009166	protein_coding	DEAD-box helicase 24
Rnmt	3.97202e-73	0.200276	0.457	0.207	6.82671e-69	1	2.208	ENSRNOG00000016698	protein_coding	RNA (guanine-7-) methyltransferase
Trim2	4.80531e-73	0.247165	0.938	0.79	8.25888e-69	1	1.187	ENSRNOG00000010124	protein_coding	tripartite motif-containing 2
Dhx57	4.85792e-73	0.239691	0.679	0.392	8.34931e-69	1	1.732	ENSRNOG00000054272	protein_coding	DEAH-box helicase 57
Slc25a33	6.37796e-73	0.16058	0.567	0.32	1.09618e-68	1	1.772	ENSRNOG00000016949	protein_coding	solute carrier family 25 member 33
Pkib	6.81822e-73	0.221394	0.362	0.127	1.17185e-68	1	2.85	ENSRNOG00000000811	protein_coding	protein kinase (cAMP-dependent, catalytic) inhibitor beta
Cox6b1.1	7.43442e-73	0.266606	0.872	0.674	1.27775e-68	1	1.294	ENSRNOG00000034161	protein_coding	--
Ldb3	9.09455e-73	0.193044	0.391	0.159	1.56308e-68	1	2.459	ENSRNOG00000059166	protein_coding	LIM domain binding 3
Cacnb1	9.7851e-73	0.219173	0.459	0.202	1.68177e-68	1	2.272	ENSRNOG00000004518	protein_coding	calcium voltage-gated channel auxiliary subunit beta 1
Adcy2	1.06365e-72	0.116798	0.393	0.21	1.82809e-68	1	1.871	ENSRNOG00000032150	protein_coding	adenylate cyclase 2
Kcnk3	1.45277e-72	0.181761	0.283	0.082	2.49688e-68	1	3.451	ENSRNOG00000009790	protein_coding	potassium two pore domain channel subfamily K member 3
Pde4dip	1.59389e-72	0.192124	0.526	0.272	2.73942e-68	1	1.934	ENSRNOG00000018220	protein_coding	phosphodiesterase 4D interacting protein3
Mcoln1	1.82902e-72	0.242475	0.53	0.255	3.14353e-68	1	2.078	ENSRNOG00000000975	protein_coding	mucolipin 1
Tyro3	2.06428e-72	0.0108254	0.612	0.448	3.54789e-68	1	1.366	ENSRNOG00000058586	protein_coding	TYRO3 protein tyrosine kinase
Celsr3	2.20912e-72	0.192559	0.311	0.098	3.79682e-68	1	3.173	ENSRNOG00000053889	protein_coding	cadherin, EGF LAG seven-pass G-type receptor 3
Ublcp1	3.02379e-72	0.244654	0.744	0.461	5.19698e-68	1	1.614	ENSRNOG00000004477	protein_coding	ubiquitin-like domain containing CTD phosphatase 1
Lrp8	3.24623e-72	0.070051	0.266	0.151	5.5793e-68	1	1.762	ENSRNOG00000013064	protein_coding	LDL receptor related protein 82
Fchsd1	3.27483e-72	0.203842	0.411	0.17	5.62844e-68	1	2.418	ENSRNOG00000039415	protein_coding	FCH and double SH3 domains 1
Chrne	3.81722e-72	0.204335	0.291	0.086	6.56066e-68	1	3.384	ENSRNOG00000003777	protein_coding	cholinergic receptor nicotinic epsilon subunit
Ctsf	3.8552e-72	0.243527	0.973	0.915	6.62593e-68	1	1.063	ENSRNOG00000019708	protein_coding	cathepsin F
Epm2aip1	3.89678e-72	0.263905	0.874	0.681	6.69739e-68	1	1.283	ENSRNOG00000043006	protein_coding	EPM2A interacting protein 1
Prps1	4.37543e-72	0.269236	0.734	0.455	7.52006e-68	1	1.613	ENSRNOG00000060262	protein_coding	phosphoribosyl pyrophosphate synthetase 1
Ogfod2	4.40221e-72	0.190268	0.342	0.121	7.56607e-68	1	2.826	ENSRNOG00000001081	protein_coding	2-oxoglutarate and iron-dependent oxygenase domain containing 2
Ntan1	5.18235e-72	0.240887	0.965	0.912	8.90691e-68	1	1.058	ENSRNOG00000051382	protein_coding	N-terminal asparagine amidase
Tmem70	5.35831e-72	0.192252	0.57	0.308	9.20933e-68	1	1.851	ENSRNOG00000006608	protein_coding	transmembrane protein 70
Arpc3	8.67859e-72	0.199136	0.992	0.951	1.49159e-67	1	1.043	ENSRNOG00000008673	protein_coding	actin related protein 2/3 complex, subunit 3
Dgcr6	8.87174e-72	0.263115	0.906	0.735	1.52479e-67	1	1.233	ENSRNOG00000001880	protein_coding	DiGeorge syndrome critical region gene 6
Crtac1	9.71059e-72	0.202578	0.377	0.146	1.66896e-67	1	2.582	ENSRNOG00000015220	protein_coding	cartilage acidic protein 1
Scrn3	1.06999e-71	0.201289	0.428	0.184	1.839e-67	1	2.326	ENSRNOG00000018657	protein_coding	secernin 3
Ndufa5	1.19387e-71	0.185839	0.996	0.985	2.05191e-67	1	1.011	ENSRNOG00000005698	protein_coding	NADH:ubiquinone oxidoreductase subunit A5
Cmpk2	1.44148e-71	0.191241	0.36	0.136	2.47748e-67	1	2.647	ENSRNOG00000007690	protein_coding	cytidine/uridine monophosphate kinase 2
Dnajc27	1.6851e-71	0.210392	0.574	0.303	2.89618e-67	1	1.894	ENSRNOG00000003988	protein_coding	DnaJ heat shock protein family (Hsp40) member C27
Znrd2	2.67528e-71	0.191502	0.605	0.339	4.598e-67	1	1.785	ENSRNOG00000012736	protein_coding	--
Numbl	2.7102e-71	0.272682	0.817	0.569	4.65802e-67	1	1.436	ENSRNOG00000020867	protein_coding	NUMB-like, endocytic adaptor protein
AABR07063281.1	2.93169e-71	0.224203	0.56	0.286	5.03869e-67	1	1.958	ENSRNOG00000057813	protein_coding	--
Pogk	3.03814e-71	0.0401162	0.4	0.275	5.22165e-67	1	1.455	ENSRNOG00000032058	protein_coding	pogo transposable element with KRAB domain
Ubac1	3.25845e-71	0.208471	0.703	0.426	5.60029e-67	1	1.65	ENSRNOG00000017983	protein_coding	UBA domain containing 1
Ttpal	3.41914e-71	0.200264	0.475	0.223	5.87648e-67	1	2.13	ENSRNOG00000009076	protein_coding	alpha tocopherol transfer protein like
Tnk2	3.54477e-71	0.270613	0.859	0.671	6.0924e-67	1	1.28	ENSRNOG00000001769	protein_coding	tyrosine kinase, non-receptor, 20
Rbm18	4.12007e-71	0.244944	0.648	0.363	7.08116e-67	1	1.785	ENSRNOG00000006763	protein_coding	RNA binding motif protein 18
Sh3bp4	4.59208e-71	0.123036	0.373	0.193	7.8924e-67	1	1.933	ENSRNOG00000019316	protein_coding	SH3-domain binding protein 4
Panx1	4.77382e-71	0.183875	0.403	0.174	8.20477e-67	1	2.316	ENSRNOG00000010060	protein_coding	Pannexin 1
Nicn1	5.01012e-71	0.230838	0.757	0.477	8.61089e-67	1	1.587	ENSRNOG00000049083	protein_coding	nicolin 1
Mrpl28	6.41908e-71	0.239448	0.617	0.334	1.10325e-66	1	1.847	ENSRNOG00000042720	protein_coding	mitochondrial ribosomal protein L28
Nagk	6.56995e-71	0.232913	0.667	0.383	1.12918e-66	1	1.742	ENSRNOG00000013911	protein_coding	N-acetylglucosamine kinase
Chchd7	7.12309e-71	0.198706	0.475	0.225	1.22425e-66	1	2.111	ENSRNOG00000031769	protein_coding	coiled-coil-helix-coiled-coil-helix domain containing 7
Zfp810	7.80739e-71	0.215947	0.53	0.262	1.34186e-66	1	2.023	ENSRNOG00000014331	protein_coding	zf-C2H2
Tpmt	7.88743e-71	0.190669	0.453	0.211	1.35561e-66	1	2.147	ENSRNOG00000016468	protein_coding	thiopurine S-methyltransferase
Bloc1s5	8.6379e-71	0.202037	0.6	0.33	1.4846e-66	1	1.818	ENSRNOG00000016497	protein_coding	biogenesis of lysosomal organelles complex 1 subunit 5
Dipk1a	9.18848e-71	0.102854	0.39	0.218	1.57922e-66	1	1.789	ENSRNOG00000023533	protein_coding	--
Cabp7	9.44606e-71	0.112067	0.251	0.101	1.62349e-66	1	2.485	ENSRNOG00000057703	protein_coding	calcium binding protein 7
Mrpl44	9.44731e-71	0.156464	0.525	0.289	1.62371e-66	1	1.817	ENSRNOG00000015231	protein_coding	mitochondrial ribosomal protein L44
Npepps	1.04816e-70	0.261215	0.9	0.746	1.80147e-66	1	1.206	ENSRNOG00000023095	protein_coding	aminopeptidase puromycin sensitive
Endog	1.15504e-70	0.187637	0.493	0.247	1.98517e-66	1	1.996	ENSRNOG00000016033	protein_coding	endonuclease G
Tmem106a	1.21323e-70	0.209092	0.355	0.126	2.08518e-66	1	2.817	ENSRNOG00000023628	protein_coding	transmembrane protein 106A
Slc7a8	1.27462e-70	0.181028	0.461	0.224	2.19069e-66	1	2.058	ENSRNOG00000014311	protein_coding	solute carrier family 7 member 8
Cct7	1.44823e-70	0.20572	0.984	0.942	2.48907e-66	1	1.045	ENSRNOG00000015630	protein_coding	chaperonin containing TCP1 subunit 7
Wrnip1	1.4607e-70	0.185411	0.49	0.246	2.51051e-66	1	1.992	ENSRNOG00000017040	protein_coding	Werner helicase interacting protein 1
Gng13	1.60505e-70	0.0546717	0.254	0.137	2.75861e-66	1	1.854	ENSRNOG00000039350	protein_coding	G protein subunit gamma 13
Wdr12	1.63074e-70	0.14686	0.408	0.203	2.80276e-66	1	2.01	ENSRNOG00000017340	protein_coding	WD repeat domain 12
Trmt10c	1.80371e-70	0.10771	0.31	0.157	3.10003e-66	1	1.975	ENSRNOG00000039567	protein_coding	tRNA methyltransferase 10 homolog C (S. cerevisiae)
Hmox2	1.82101e-70	0.263579	0.907	0.759	3.12976e-66	1	1.195	ENSRNOG00000003773	protein_coding	heme oxygenase 2
Memo1	2.00028e-70	0.220738	0.661	0.383	3.43787e-66	1	1.726	ENSRNOG00000006340	protein_coding	mediator of cell motility 1
Nt5c3b	2.0263e-70	0.158945	0.504	0.271	3.4826e-66	1	1.86	ENSRNOG00000016475	protein_coding	5'-nucleotidase, cytosolic IIIB
Specc1l	2.21229e-70	0.222826	0.639	0.359	3.80226e-66	1	1.78	ENSRNOG00000001303	protein_coding	sperm antigen with calponin homology and coiled-coil domains 1-like
Fam98a	2.76611e-70	0.191283	0.655	0.387	4.75411e-66	1	1.693	ENSRNOG00000030328	protein_coding	family with sequence similarity 98, member A
Cst6	2.7802e-70	0.221436	0.422	0.173	4.77834e-66	1	2.439	ENSRNOG00000020455	protein_coding	cystatin E/M
RGD1306502	2.82678e-70	0.180364	0.371	0.152	4.85839e-66	1	2.441	ENSRNOG00000022745	protein_coding	similar to hypothetical protein FLJ11193
Spr	2.90323e-70	0.10489	0.664	0.444	4.98977e-66	1	1.495	ENSRNOG00000015455	protein_coding	sepiapterin reductase (7,8-dihydrobiopterin:NADP+ oxidoreductase)
Neurl4	4.17445e-70	0.237697	0.688	0.407	7.17463e-66	1	1.69	ENSRNOG00000016109	protein_coding	neuralized E3 ubiquitin protein ligase 4
Mrpl35	5.01699e-70	0.258467	0.758	0.489	8.6227e-66	1	1.55	ENSRNOG00000008546	protein_coding	mitochondrial ribosomal protein L35
Keap1	5.69495e-70	0.272393	0.803	0.583	9.78791e-66	1	1.377	ENSRNOG00000020878	protein_coding	Kelch-like ECH-associated protein 1
Serinc2	5.87955e-70	0.187356	0.322	0.112	1.01052e-65	1	2.875	ENSRNOG00000012989	protein_coding	serine incorporator 2
Focad	5.91642e-70	0.226293	0.629	0.351	1.01685e-65	1	1.792	ENSRNOG00000024402	protein_coding	focadhesin
Osbpl6	6.63889e-70	0.147995	0.389	0.186	1.14103e-65	1	2.091	ENSRNOG00000010812	protein_coding	oxysterol binding protein-like 61
Orc4	6.92993e-70	0.166429	0.354	0.146	1.19105e-65	1	2.425	ENSRNOG00000005021	protein_coding	origin recognition complex, subunit 4
Slc41a3	7.34023e-70	0.221297	0.421	0.172	1.26157e-65	1	2.448	ENSRNOG00000045821	protein_coding	solute carrier family 41, member 3
Cdc37l1	7.35489e-70	0.0737679	0.308	0.18	1.26408e-65	1	1.711	ENSRNOG00000010967	protein_coding	cell division cycle 37-like 1
Sacm1l	8.44502e-70	0.261889	0.8	0.545	1.45145e-65	1	1.468	ENSRNOG00000005149	protein_coding	SAC1 suppressor of actin mutations 1-like (yeast)
Fam120b	9.30499e-70	0.177358	0.538	0.288	1.59925e-65	1	1.868	ENSRNOG00000058790	protein_coding	family with sequence similarity 120B
Stat3	1.0139e-69	0.252748	0.95	0.846	1.74259e-65	1	1.123	ENSRNOG00000019742	protein_coding	signal transducer and activator of transcription 3
Tmem184c	1.12808e-69	0.18507	0.581	0.324	1.93883e-65	1	1.793	ENSRNOG00000012860	protein_coding	transmembrane protein 184C
Zc4h2	1.14526e-69	0.149668	0.364	0.168	1.96836e-65	1	2.167	ENSRNOG00000056735	protein_coding	zinc finger C4H2-type containing
Ndufs7	1.17122e-69	0.225336	0.984	0.957	2.01297e-65	1	1.028	ENSRNOG00000024568	protein_coding	NADH dehydrogenase (ubiquinone) Fe-S protein 7
Plk3	1.18379e-69	0.139129	0.369	0.178	2.03459e-65	1	2.073	ENSRNOG00000018484	protein_coding	polo-like kinase 3
Gpr89b	1.40248e-69	0.198939	0.479	0.229	2.41043e-65	1	2.092	ENSRNOG00000000095	protein_coding	G protein-coupled receptor 89B
LOC100364335	1.81065e-69	0.185934	0.997	0.97	3.11196e-65	1	1.028	ENSRNOG00000061058	protein_coding	cold shock domain-containing protein E1-like
Bicdl1	2.03093e-69	0.177798	0.285	0.087	3.49055e-65	1	3.276	ENSRNOG00000056955	protein_coding	BICD family like cargo adaptor 1
Mrm3	2.12139e-69	0.181944	0.356	0.14	3.64604e-65	1	2.543	ENSRNOG00000037238	protein_coding	mitochondrial rRNA methyltransferase 3
Psma7	2.5366e-69	0.205002	0.992	0.959	4.35965e-65	1	1.034	ENSRNOG00000056853	protein_coding	proteasome subunit alpha 7
Faap20	2.81901e-69	0.2124	0.576	0.306	4.84504e-65	1	1.882	ENSRNOG00000036876	protein_coding	Fanconi anemia core complex associated protein 20
Cox6b1	3.86146e-69	0.0732541	1	0.999	6.63668e-65	1	1.001	ENSRNOG00000024309	protein_coding	--
Plce1	3.99366e-69	0.151884	0.296	0.113	6.8639e-65	1	2.619	ENSRNOG00000014276	protein_coding	phospholipase C, epsilon 1
Ankrd27	4.58978e-69	0.188331	0.4	0.171	7.88845e-65	1	2.339	ENSRNOG00000052814	protein_coding	ankyrin repeat domain 27
Adk	4.80334e-69	0.276257	0.816	0.575	8.2555e-65	1	1.419	ENSRNOG00000012325	protein_coding	adenosine kinase
Actr8	5.03309e-69	0.121559	0.448	0.252	8.65038e-65	1	1.778	ENSRNOG00000015280	protein_coding	ARP8 actin-related protein 8 homolog
Gale	6.37148e-69	0.180689	0.428	0.197	1.09507e-64	1	2.173	ENSRNOG00000009712	protein_coding	UDP-galactose-4-epimerase
Leprotl1	7.6584e-69	0.248399	0.939	0.836	1.31625e-64	1	1.123	ENSRNOG00000012601	protein_coding	leptin receptor overlapping transcript-like 1
Dhdds	8.63151e-69	0.236954	0.728	0.451	1.4835e-64	1	1.614	ENSRNOG00000014665	protein_coding	dehydrodolichyl diphosphate synthase subunit
Il11ra1	8.99113e-69	0.26004	0.696	0.418	1.54531e-64	1	1.665	ENSRNOG00000015068	protein_coding	interleukin 11 receptor subunit alpha 1
Pir	9.15184e-69	0.143913	0.431	0.223	1.57293e-64	1	1.933	ENSRNOG00000003674	protein_coding	pirin
Pgf	9.16009e-69	0.122268	0.255	0.103	1.57434e-64	1	2.476	ENSRNOG00000005650	protein_coding	placental growth factor
Kpna1	1.07063e-68	0.194493	0.617	0.351	1.84009e-64	1	1.758	ENSRNOG00000051711	protein_coding	karyopherin subunit alpha 1
Wdr6	1.33387e-68	0.246212	0.812	0.558	2.29252e-64	1	1.455	ENSRNOG00000020185	protein_coding	WD repeat domain 6
Psma6	1.35178e-68	0.215956	0.993	0.966	2.3233e-64	1	1.028	ENSRNOG00000007114	protein_coding	proteasome subunit alpha 6
C2cd5	1.42339e-68	0.190386	0.502	0.252	2.44638e-64	1	1.992	ENSRNOG00000014382	protein_coding	C2 calcium-dependent domain containing 5
Lias	1.45981e-68	0.105607	0.428	0.248	2.50897e-64	1	1.726	ENSRNOG00000002759	protein_coding	lipoic acid synthetase
Mblac2	1.56583e-68	0.177157	0.464	0.229	2.69119e-64	1	2.026	ENSRNOG00000016252	protein_coding	metallo-beta-lactamase domain containing 2
Camta2	1.9387e-68	0.259324	0.782	0.522	3.33204e-64	1	1.498	ENSRNOG00000004283	protein_coding	calmodulin binding transcription activator 2
Rmc1	1.95814e-68	0.204612	0.542	0.28	3.36546e-64	1	1.936	ENSRNOG00000012597	protein_coding	--
Tle4	2.06599e-68	0.117287	0.473	0.272	3.55082e-64	1	1.739	ENSRNOG00000013239	protein_coding	transducin-like enhancer of split 4
Tarbp2	2.23377e-68	0.185363	0.617	0.355	3.83918e-64	1	1.738	ENSRNOG00000042355	protein_coding	TARBP2, RISC loading complex RNA binding subunit
Pemt	2.2636e-68	0.122605	0.298	0.134	3.89046e-64	1	2.224	ENSRNOG00000054423	protein_coding	phosphatidylethanolamine N-methyltransferase
B4galt3	2.34566e-68	0.152595	0.498	0.271	4.03148e-64	1	1.838	ENSRNOG00000003551	protein_coding	beta-1,4-galactosyltransferase 3
AABR07049353.1	3.94938e-68	0.160566	0.292	0.103	6.78779e-64	1	2.835	ENSRNOG00000008953	pseudogene	--
Thoc3	4.0965e-68	0.151663	0.438	0.225	7.04065e-64	1	1.947	ENSRNOG00000000104	protein_coding	THO complex 3
Eva1c	4.31813e-68	0.156528	0.358	0.158	7.42157e-64	1	2.266	ENSRNOG00000002072	protein_coding	eva-1 homolog C (C. elegans)
Klhl20	4.55347e-68	0.0951351	0.301	0.161	7.82606e-64	1	1.87	ENSRNOG00000002875	protein_coding	kelch-like family member 20
Ugcg	4.77722e-68	0.246031	0.649	0.371	8.21061e-64	1	1.749	ENSRNOG00000015644	protein_coding	UDP-glucose ceramide glucosyltransferase
Snx11	5.13521e-68	0.204913	0.513	0.256	8.82588e-64	1	2.004	ENSRNOG00000008642	protein_coding	sorting nexin 11
Gpr155	5.35052e-68	0.0979873	0.386	0.224	9.19593e-64	1	1.723	ENSRNOG00000018485	protein_coding	G protein-coupled receptor 155
RGD1305938	5.42397e-68	0.180444	0.478	0.24	9.32218e-64	1	1.992	ENSRNOG00000052775	protein_coding	similar to expressed sequence AW549877
Ccdc181	6.01024e-68	0.0755681	0.422	0.263	1.03298e-63	1	1.605	ENSRNOG00000002860	protein_coding	coiled-coil domain containing 181
Fam222b	6.3404e-68	0.180903	0.462	0.225	1.08972e-63	1	2.053	ENSRNOG00000029570	protein_coding	family with sequence similarity 222, member B
Dph5	8.07024e-68	0.171098	0.376	0.163	1.38703e-63	1	2.307	ENSRNOG00000013719	protein_coding	diphthamide biosynthesis 5
Pfkl	1.32903e-67	0.199646	0.487	0.236	2.28421e-63	1	2.064	ENSRNOG00000001214	protein_coding	phosphofructokinase, liver type
Pomgnt2	1.40247e-67	0.170692	0.315	0.115	2.41042e-63	1	2.739	ENSRNOG00000019492	protein_coding	protein O-linked mannose N-acetylglucosaminyltransferase 2 (beta 1,4-)
Gorasp1	2.16505e-67	0.233376	0.583	0.31	3.72107e-63	1	1.881	ENSRNOG00000018047	protein_coding	golgi reassembly stacking protein 1
Bok	2.33472e-67	0.239893	0.76	0.493	4.01268e-63	1	1.542	ENSRNOG00000018214	protein_coding	BOK, BCL2 family apoptosis regulator
Ptrhd1	2.33924e-67	0.206886	0.553	0.29	4.02045e-63	1	1.907	ENSRNOG00000004059	protein_coding	peptidyl-tRNA hydrolase domain containing 1
Exog	2.36476e-67	0.163589	0.346	0.144	4.06432e-63	1	2.403	ENSRNOG00000014801	protein_coding	endo/exonuclease (5'-3'), endonuclease G-like
Vstm2b	2.99476e-67	0.207213	0.299	0.093	5.1471e-63	1	3.215	ENSRNOG00000017456	protein_coding	V-set and transmembrane domain containing 2B
St6galnac6	3.30809e-67	0.239654	0.64	0.363	5.68562e-63	1	1.763	ENSRNOG00000046984	protein_coding	ST6 N-acetylgalactosaminide alpha-2,6-sialyltransferase 6
Lrrc28	3.5977e-67	0.196796	0.457	0.216	6.18337e-63	1	2.116	ENSRNOG00000023274	protein_coding	leucine rich repeat containing 28
Alpl	4.02619e-67	0.111701	0.504	0.298	6.91982e-63	1	1.691	ENSRNOG00000013954	protein_coding	alkaline phosphatase, liver/bone/kidney
LOC686087	4.06193e-67	0.214471	0.436	0.191	6.98124e-63	1	2.283	ENSRNOG00000058316	protein_coding	similar to motile sperm domain containing 1
Fcho1	4.08112e-67	0.135554	0.285	0.116	7.01422e-63	1	2.457	ENSRNOG00000033912	protein_coding	FCH domain only 1
Trpm4	4.38351e-67	0.168806	0.326	0.125	7.53394e-63	1	2.608	ENSRNOG00000020714	protein_coding	transient receptor potential cation channel, subfamily M, member 4
Flot1	4.43528e-67	0.250521	0.957	0.882	7.62292e-63	1	1.085	ENSRNOG00000000826	protein_coding	flotillin 1
Polr3d	4.50452e-67	0.21353	0.59	0.322	7.74192e-63	1	1.832	ENSRNOG00000010028	protein_coding	polymerase (RNA) III subunit D
Trak1	4.70663e-67	0.255215	0.812	0.568	8.08929e-63	1	1.43	ENSRNOG00000019262	protein_coding	trafficking kinesin protein 1
Faim2	5.0087e-67	0.208105	0.921	0.734	8.60846e-63	1	1.255	ENSRNOG00000053258	protein_coding	Fas apoptotic inhibitory molecule 2
Sez6	5.73785e-67	0.189257	0.587	0.33	9.86165e-63	1	1.779	ENSRNOG00000009350	protein_coding	seizure related 6 homolog
Acyp2	6.42559e-67	0.124962	0.738	0.506	1.10437e-62	1	1.458	ENSRNOG00000042419	protein_coding	acylphosphatase 2
Me3	6.62866e-67	0.167143	0.445	0.224	1.13927e-62	1	1.987	ENSRNOG00000017311	protein_coding	malic enzyme 3
Leo1	6.67366e-67	0.207192	0.517	0.259	1.147e-62	1	1.996	ENSRNOG00000010116	protein_coding	LEO1 homolog, Paf1/RNA polymerase II complex component
Mgat4a	6.97565e-67	0.171684	0.322	0.121	1.19891e-62	1	2.661	ENSRNOG00000018276	protein_coding	mannosyl (alpha-1,3-)-glycoprotein beta-1,4-N-acetylglucosaminyltransferase, isozyme A
Matk	7.48667e-67	0.206323	0.472	0.224	1.28673e-62	1	2.107	ENSRNOG00000020431	protein_coding	megakaryocyte-associated tyrosine kinase
Ap1b1	7.52487e-67	0.248466	0.874	0.666	1.2933e-62	1	1.312	ENSRNOG00000008786	protein_coding	adaptor-related protein complex 1, beta 1 subunit
Zfp385a	8.00269e-67	0.0973878	0.503	0.311	1.37542e-62	1	1.617	ENSRNOG00000036833	protein_coding	zinc finger protein 385A
Msn	1.03871e-66	0.227213	0.975	0.9	1.78523e-62	1	1.083	ENSRNOG00000030118	protein_coding	moesin
Mcub	1.26758e-66	0.17506	0.299	0.101	2.17858e-62	1	2.96	ENSRNOG00000009433	protein_coding	mitochondrial calcium uniporter dominant negative beta subunit
Fam241b	1.33361e-66	0.130365	0.389	0.201	2.29207e-62	1	1.935	ENSRNOG00000000551	protein_coding	--
RGD1306941	1.41913e-66	0.124117	0.3	0.135	2.43906e-62	1	2.222	ENSRNOG00000010185	protein_coding	similar to CG31122-PA
Ctbp1	1.42465e-66	0.205096	0.98	0.947	2.44854e-62	1	1.035	ENSRNOG00000005428	protein_coding	C-terminal binding protein 1
Pim2	1.58137e-66	0.161438	0.317	0.122	2.7179e-62	1	2.598	ENSRNOG00000008177	protein_coding	Pim-2 proto-oncogene, serine/threonine kinase
Fam216a	1.858e-66	0.0803859	0.5	0.326	3.19334e-62	1	1.534	ENSRNOG00000031731	protein_coding	family with sequence similarity 216, member A
Mnat1	2.44768e-66	0.204445	0.487	0.237	4.20682e-62	1	2.055	ENSRNOG00000007267	protein_coding	MNAT CDK-activating kinase assembly factor 1
Ptk2b	2.68477e-66	0.189852	0.367	0.148	4.61432e-62	1	2.48	ENSRNOG00000027839	protein_coding	protein tyrosine kinase 2 beta
Rfng	3.80495e-66	0.219771	0.614	0.344	6.53956e-62	1	1.785	ENSRNOG00000050298	protein_coding	RFNG O-fucosylpeptide 3-beta-N-acetylglucosaminyltransferase
Tgfb1i1	3.88229e-66	0.185848	0.459	0.223	6.67249e-62	1	2.058	ENSRNOG00000019965	protein_coding	transforming growth factor beta 1 induced transcript 1
Mab21l2	4.2395e-66	0.196708	0.318	0.108	7.28644e-62	1	2.944	ENSRNOG00000031398	protein_coding	mab-21 like 2
Atpaf1	4.69161e-66	0.163876	0.507	0.275	8.06347e-62	1	1.844	ENSRNOG00000010169	protein_coding	ATP synthase mitochondrial F1 complex assembly factor 1
Fahd2a	4.98498e-66	0.23404	0.701	0.427	8.56769e-62	1	1.642	ENSRNOG00000013974	protein_coding	fumarylacetoacetate hydrolase domain containing 2A
Mon1a	5.68281e-66	0.187596	0.494	0.249	9.76704e-62	1	1.984	ENSRNOG00000018502	protein_coding	MON1 homolog A, secretory trafficking associated
Nelfb	5.97277e-66	0.253168	0.874	0.705	1.02654e-61	1	1.24	ENSRNOG00000009377	protein_coding	negative elongation factor complex member B
Atg12	6.71036e-66	0.206097	0.662	0.394	1.15331e-61	1	1.68	ENSRNOG00000000157	protein_coding	autophagy related 12
Scnm1	7.10405e-66	0.023367	0.265	0.194	1.22097e-61	1	1.366	ENSRNOG00000021092	protein_coding	sodium channel modifier 1
Terf2ip	7.71649e-66	0.158371	0.693	0.445	1.32623e-61	1	1.557	ENSRNOG00000010712	protein_coding	TERF2 interacting protein
Lurap1l	8.26296e-66	0.186	0.371	0.15	1.42015e-61	1	2.473	ENSRNOG00000033740	protein_coding	leucine rich adaptor protein 1-like
B4galt7	8.45014e-66	0.214859	0.47	0.218	1.45233e-61	1	2.156	ENSRNOG00000021886	protein_coding	beta-1,4-galactosyltransferase 7
Ndufb3	8.91482e-66	0.173164	0.978	0.939	1.53219e-61	1	1.042	ENSRNOG00000011825	protein_coding	NADH:ubiquinone oxidoreductase subunit B3
Mypop	1.02151e-65	0.158615	0.397	0.19	1.75567e-61	1	2.089	ENSRNOG00000014132	protein_coding	Myb-related transcription factor, partner of profilin
Glcci1	1.02829e-65	0.194648	0.433	0.196	1.76732e-61	1	2.209	ENSRNOG00000008524	protein_coding	glucocorticoid induced 1
Ppp1r11	1.13828e-65	0.23628	0.916	0.795	1.95637e-61	1	1.152	ENSRNOG00000000780	protein_coding	protein phosphatase 1, regulatory (inhibitor) subunit 11
Pdzd11	1.3112e-65	0.0752982	0.44	0.285	2.25355e-61	1	1.544	ENSRNOG00000002838	protein_coding	PDZ domain containing 11
Slc35c1	1.456e-65	0.162169	0.446	0.227	2.50243e-61	1	1.965	ENSRNOG00000007732	protein_coding	solute carrier family 35 member C1
Tmem175	1.49275e-65	0.129414	0.362	0.182	2.56559e-61	1	1.989	ENSRNOG00000000044	protein_coding	transmembrane protein 175
Fdft1	1.50241e-65	0.167416	0.974	0.872	2.58219e-61	1	1.117	ENSRNOG00000021314	protein_coding	farnesyl diphosphate farnesyl transferase 1
Dcun1d4	1.66586e-65	0.235982	0.785	0.525	2.86311e-61	1	1.495	ENSRNOG00000002152	protein_coding	defective in cullin neddylation 1 domain containing 4
Gdap2	1.70995e-65	0.196593	0.41	0.176	2.93888e-61	1	2.33	ENSRNOG00000019754	protein_coding	ganglioside-induced differentiation-associated-protein 2
Asmtl	1.83702e-65	0.260916	0.873	0.72	3.15729e-61	1	1.213	ENSRNOG00000028166	protein_coding	acetylserotonin O-methyltransferase-like
Sfxn3	1.89623e-65	0.251998	0.901	0.749	3.25906e-61	1	1.203	ENSRNOG00000015442	protein_coding	sideroflexin 3
Pfdn4	1.91961e-65	0.254913	0.822	0.593	3.29923e-61	1	1.386	ENSRNOG00000050932	protein_coding	prefoldin subunit 4
AABR07070307.1	2.05087e-65	0.217226	0.345	0.125	3.52484e-61	1	2.76	ENSRNOG00000053753	processed_transcript	--
Ythdf1	2.56993e-65	0.243409	0.717	0.448	4.41694e-61	1	1.6	ENSRNOG00000027015	protein_coding	YTH N(6)-methyladenosine RNA binding protein 1
Cpsf2	2.60455e-65	0.170107	0.563	0.321	4.47644e-61	1	1.754	ENSRNOG00000005733	protein_coding	cleavage and polyadenylation specific factor 2
Spryd7	3.24797e-65	0.156411	0.62	0.379	5.58229e-61	1	1.636	ENSRNOG00000015095	protein_coding	SPRY domain containing 7
Ncbp1	3.8855e-65	0.0805152	0.343	0.207	6.678e-61	1	1.657	ENSRNOG00000023605	protein_coding	nuclear cap binding protein subunit 1
Pgp	4.07236e-65	0.259022	0.859	0.656	6.99916e-61	1	1.309	ENSRNOG00000009536	protein_coding	phosphoglycolate phosphatase
Ccdc115	4.1408e-65	0.199685	0.639	0.374	7.1168e-61	1	1.709	ENSRNOG00000013234	protein_coding	coiled-coil domain containing 115
Mrpl42	4.46862e-65	0.256141	0.854	0.665	7.68021e-61	1	1.284	ENSRNOG00000042740	protein_coding	mitochondrial ribosomal protein L42
Hdhd3	4.82577e-65	0.02108	0.281	0.197	8.29404e-61	1	1.426	ENSRNOG00000015195	protein_coding	haloacid dehalogenase-like hydrolase domain containing 3
Kif3a	5.43099e-65	0.0754552	0.289	0.169	9.33425e-61	1	1.71	ENSRNOG00000007515	protein_coding	kinesin family member 3a
Cdadc1	5.60838e-65	0.148863	0.47	0.252	9.63912e-61	1	1.865	ENSRNOG00000012209	protein_coding	cytidine and dCMP deaminase domain containing 1
Mrpl47	6.2722e-65	0.168769	0.391	0.176	1.078e-60	1	2.222	ENSRNOG00000011639	protein_coding	mitochondrial ribosomal protein L47
Htra2	7.03581e-65	0.193828	0.691	0.425	1.20924e-60	1	1.626	ENSRNOG00000022448	protein_coding	HtrA serine peptidase 2
Tatdn2	7.3494e-65	0.164649	0.438	0.218	1.26314e-60	1	2.009	ENSRNOG00000042482	protein_coding	TatD DNase domain containing 2
Tbpl1	8.38387e-65	0.216262	0.54	0.279	1.44094e-60	1	1.935	ENSRNOG00000011114	protein_coding	TATA-box binding protein like 1
Cry2	8.98005e-65	0.236086	0.711	0.44	1.5434e-60	1	1.616	ENSRNOG00000007478	protein_coding	cryptochrome circadian clock 2
Cacybp	9.42567e-65	0.256676	0.871	0.674	1.61999e-60	1	1.292	ENSRNOG00000002572	protein_coding	calcyclin binding protein
Gk	1.03173e-64	0.178045	0.345	0.135	1.77324e-60	1	2.556	ENSRNOG00000034116	protein_coding	glycerol kinase
Hagh	1.04235e-64	0.260889	0.882	0.719	1.79149e-60	1	1.227	ENSRNOG00000014743	protein_coding	hydroxyacyl glutathione hydrolase
Slc30a10	1.1109e-64	0.0905799	0.303	0.166	1.90931e-60	1	1.825	ENSRNOG00000002397	protein_coding	solute carrier family 30, member 10
Tp53bp1	1.27024e-64	0.228573	0.604	0.335	2.18316e-60	1	1.803	ENSRNOG00000013837	protein_coding	tumor protein p53 binding protein 1
Prmt7	1.27201e-64	0.169856	0.325	0.123	2.18621e-60	1	2.642	ENSRNOG00000000258	protein_coding	protein arginine methyltransferase 7
Sco1	1.32167e-64	0.171468	0.436	0.214	2.27155e-60	1	2.037	ENSRNOG00000028699	protein_coding	SCO1 cytochrome c oxidase assembly protein
Nsun5	1.38364e-64	0.170048	0.341	0.139	2.37806e-60	1	2.453	ENSRNOG00000001450	protein_coding	NOP2/Sun RNA methyltransferase family member 5
AC105531.1	1.39684e-64	0.144456	0.504	0.285	2.40075e-60	1	1.768	ENSRNOG00000053814	protein_coding	--
Bop1	1.41491e-64	0.214241	0.573	0.31	2.4318e-60	1	1.848	ENSRNOG00000021773	protein_coding	block of proliferation 1
Ttc39c	1.43081e-64	0.18443	0.382	0.161	2.45913e-60	1	2.373	ENSRNOG00000050949	protein_coding	tetratricopeptide repeat domain 39C
Hddc2	1.4512e-64	0.153692	0.338	0.146	2.49418e-60	1	2.315	ENSRNOG00000021442	protein_coding	HD domain containing 2
Cnih2	1.55708e-64	0.200682	0.427	0.19	2.67615e-60	1	2.247	ENSRNOG00000020247	protein_coding	cornichon family AMPA receptor auxiliary protein 2
Fzd1	1.97567e-64	0.0973347	0.3	0.161	3.39558e-60	1	1.863	ENSRNOG00000016242	protein_coding	frizzled class receptor 1
Smim18	2.6374e-64	0.163604	0.252	0.074	4.53291e-60	1	3.405	ENSRNOG00000049689	protein_coding	small integral membrane protein 18
AABR07015057.1	2.78329e-64	0.0331138	0.332	0.215	4.78364e-60	1	1.544	ENSRNOG00000060518	protein_coding	--
Hprt1	2.93622e-64	0.212565	0.593	0.33	5.04649e-60	1	1.797	ENSRNOG00000031367	protein_coding	hypoxanthine phosphoribosyltransferase 1
Fbxo34	3.36231e-64	0.148678	0.327	0.142	5.77881e-60	1	2.303	ENSRNOG00000011704	protein_coding	F-box protein 34
Cybc1	4.60591e-64	0.212139	0.618	0.353	7.91617e-60	1	1.751	ENSRNOG00000036666	protein_coding	--
Usp9x	4.96264e-64	0.230773	0.939	0.863	8.52928e-60	1	1.088	ENSRNOG00000003261	protein_coding	ubiquitin specific peptidase 9, X-linked
Denr	5.78463e-64	0.124329	0.362	0.187	9.94205e-60	1	1.936	ENSRNOG00000001106	protein_coding	density regulated reinitiation and release factor
Samd10	6.88861e-64	0.170427	0.338	0.134	1.18395e-59	1	2.522	ENSRNOG00000036719	protein_coding	sterile alpha motif domain containing 10
Gstm2	6.9769e-64	0.244418	0.711	0.443	1.19912e-59	1	1.605	ENSRNOG00000018937	protein_coding	glutathione S-transferase mu 2
Mcam	1.05395e-63	0.207686	0.921	0.785	1.81142e-59	1	1.173	ENSRNOG00000007726	protein_coding	melanoma cell adhesion molecule
Lrrc47	1.10776e-63	0.0365489	0.437	0.314	1.9039e-59	1	1.392	ENSRNOG00000024796	protein_coding	leucine rich repeat containing 47
Hip1r	1.22902e-63	0.193042	0.609	0.354	2.11232e-59	1	1.72	ENSRNOG00000001091	protein_coding	huntingtin interacting protein 1 related
Slc39a6	1.42988e-63	0.205268	0.623	0.361	2.45754e-59	1	1.726	ENSRNOG00000028703	protein_coding	solute carrier family 39 member 6
Lrch4	1.50317e-63	0.172727	0.447	0.222	2.5835e-59	1	2.014	ENSRNOG00000001402	protein_coding	leucine rich repeats and calponin homology domain containing 4
Sec14l2	1.51712e-63	0.199312	0.505	0.258	2.60747e-59	1	1.957	ENSRNOG00000004672	protein_coding	SEC14-like lipid binding 2
Elac2	1.57535e-63	0.185242	0.456	0.223	2.70756e-59	1	2.045	ENSRNOG00000003424	protein_coding	elaC ribonuclease Z 2
Phka1	1.58876e-63	0.098579	0.296	0.156	2.73061e-59	1	1.897	ENSRNOG00000003063	protein_coding	phosphorylase kinase, alpha 1
Atp9b	1.70253e-63	0.254986	0.841	0.633	2.92614e-59	1	1.329	ENSRNOG00000032039	protein_coding	ATPase phospholipid transporting 9B (putative)
Kif3b	1.70385e-63	0.185732	0.518	0.275	2.92841e-59	1	1.884	ENSRNOG00000010361	protein_coding	kinesin family member 3B
LOC100360846	1.77203e-63	0.150308	0.307	0.125	3.04559e-59	1	2.456	ENSRNOG00000011827	protein_coding	proteasome subunit beta type 6-like
Zcchc17	1.96107e-63	0.228149	0.632	0.364	3.37049e-59	1	1.736	ENSRNOG00000012266	protein_coding	zinc finger CCHC-type containing 17
Evi5l	2.01479e-63	0.171102	0.529	0.292	3.46282e-59	1	1.812	ENSRNOG00000001034	protein_coding	ecotropic viral integration site 5-like
Gng4	2.04247e-63	0.132244	0.269	0.107	3.5104e-59	1	2.514	ENSRNOG00000047080	protein_coding	G protein subunit gamma 4
Pyurf	2.41254e-63	0.172226	0.618	0.37	4.14643e-59	1	1.67	ENSRNOG00000006858	protein_coding	--
Mrps11	2.52438e-63	0.218682	0.725	0.458	4.33865e-59	1	1.583	ENSRNOG00000018531	protein_coding	mitochondrial ribosomal protein S11
Tfb2m	2.56182e-63	0.163059	0.419	0.205	4.40301e-59	1	2.044	ENSRNOG00000002695	protein_coding	transcription factor B2, mitochondrial
Speg	2.60139e-63	0.152412	0.363	0.169	4.47101e-59	1	2.148	ENSRNOG00000019850	protein_coding	SPEG complex locus
Hs3st5	2.62679e-63	0.181247	0.28	0.086	4.51467e-59	1	3.256	ENSRNOG00000000605	protein_coding	heparan sulfate-glucosamine 3-sulfotransferase 5
Rnf168	2.72841e-63	0.0635235	0.271	0.166	4.68932e-59	1	1.633	ENSRNOG00000043345	protein_coding	ring finger protein 168, E3 ubiquitin protein ligase
Clip2	2.86729e-63	0.239362	0.929	0.826	4.92801e-59	1	1.125	ENSRNOG00000021611	protein_coding	CAP-GLY domain containing linker protein 2
Samm50	3.12612e-63	0.253511	0.851	0.655	5.37286e-59	1	1.299	ENSRNOG00000011952	protein_coding	SAMM50 sorting and assembly machinery component
Mgat5b	3.32331e-63	0.159307	0.297	0.111	5.71178e-59	1	2.676	ENSRNOG00000024954	protein_coding	mannosyl (alpha-1,6-)-glycoprotein beta-1,6-N-acetyl-glucosaminyltransferase, isozyme B
Map1s	3.35365e-63	0.235171	0.723	0.457	5.76392e-59	1	1.582	ENSRNOG00000018781	protein_coding	microtubule-associated protein 1S
Tusc3	3.95414e-63	0.251023	0.773	0.528	6.79598e-59	1	1.464	ENSRNOG00000013061	protein_coding	tumor suppressor candidate 3
Mmgt1	4.00628e-63	0.211827	0.746	0.483	6.8856e-59	1	1.545	ENSRNOG00000000881	protein_coding	membrane magnesium transporter 1
Vegfa	4.10983e-63	0.1422	0.445	0.239	7.06357e-59	1	1.862	ENSRNOG00000019598	protein_coding	vascular endothelial growth factor A
Utp3	5.06949e-63	0.159597	0.523	0.294	8.71293e-59	1	1.779	ENSRNOG00000003599	protein_coding	UTP3, small subunit processome component homolog (S. cerevisiae)
Stn1	5.07149e-63	0.200052	0.595	0.335	8.71637e-59	1	1.776	ENSRNOG00000020376	protein_coding	--
Mrps34	5.11393e-63	0.254964	0.846	0.658	8.7893e-59	1	1.286	ENSRNOG00000015479	protein_coding	mitochondrial ribosomal protein S34
Tspan18	5.30114e-63	0.192856	0.452	0.217	9.11107e-59	1	2.083	ENSRNOG00000008758	protein_coding	tetraspanin 18
Itsn2	5.48098e-63	0.14583	0.453	0.244	9.42017e-59	1	1.857	ENSRNOG00000046741	protein_coding	intersectin 2
AABR07015346.1	5.78186e-63	0.0921936	0.252	0.126	9.93728e-59	1	2	ENSRNOG00000027791	processed_pseudogene	--
Rb1cc1	5.98048e-63	0.197951	0.575	0.319	1.02787e-58	1	1.803	ENSRNOG00000006833	protein_coding	RB1-inducible coiled-coil 1
Lrrk2	6.27392e-63	0.222989	0.419	0.181	1.0783e-58	1	2.315	ENSRNOG00000004048	protein_coding	leucine-rich repeat kinase 2
Pex6	6.51073e-63	0.177376	0.53	0.288	1.119e-58	1	1.84	ENSRNOG00000016655	protein_coding	peroxisomal biogenesis factor 6
Atp8b2	6.58596e-63	0.177428	0.433	0.208	1.13193e-58	1	2.082	ENSRNOG00000020822	protein_coding	Atpase, class I, type 8B, member 2
Rtca	7.77542e-63	0.237834	0.788	0.539	1.33636e-58	1	1.462	ENSRNOG00000014575	protein_coding	--
Tars2	8.13051e-63	0.222511	0.6	0.335	1.39739e-58	1	1.791	ENSRNOG00000057194	protein_coding	threonyl-tRNA synthetase 2, mitochondrial (putative)
Arpc4	8.18223e-63	0.183697	0.997	0.965	1.40628e-58	1	1.033	ENSRNOG00000008994	protein_coding	actin related protein 2/3 complex, subunit 4
Ctxn1	9.35144e-63	0.182202	0.576	0.331	1.60723e-58	1	1.74	ENSRNOG00000001057	protein_coding	cortexin 1
Mlx	9.97418e-63	0.211986	0.552	0.293	1.71426e-58	1	1.884	ENSRNOG00000019983	protein_coding	MLX, MAX dimerization protein
Pard6a	1.01065e-62	0.139081	0.324	0.146	1.73701e-58	1	2.219	ENSRNOG00000017746	protein_coding	par-6 family cell polarity regulator alpha
Pus1	1.09318e-62	0.17996	0.49	0.254	1.87886e-58	1	1.929	ENSRNOG00000037500	protein_coding	pseudouridylate synthase 1
Rgs6	1.12074e-62	0.110614	0.289	0.137	1.92622e-58	1	2.109	ENSRNOG00000008082	protein_coding	regulator of G-protein signaling 6
Pcsk1	1.12915e-62	0.186297	0.441	0.211	1.94066e-58	1	2.09	ENSRNOG00000011107	protein_coding	proprotein convertase subtilisin/kexin type 1
Fastkd2	1.20655e-62	0.139095	0.274	0.107	2.0737e-58	1	2.561	ENSRNOG00000023923	protein_coding	FAST kinase domains 2
Nomo1	1.3606e-62	0.244986	0.87	0.701	2.33846e-58	1	1.241	ENSRNOG00000021118	protein_coding	nodal modulator 1
Drg1	1.78217e-62	0.181776	0.507	0.269	3.06302e-58	1	1.885	ENSRNOG00000018590	protein_coding	developmentally regulated GTP binding protein 1
Dnaja3	1.84404e-62	0.165001	0.376	0.171	3.16935e-58	1	2.199	ENSRNOG00000003855	protein_coding	DnaJ heat shock protein family (Hsp40) member A3
Msto1	1.905e-62	0.19282	0.429	0.197	3.27413e-58	1	2.178	ENSRNOG00000020357	protein_coding	misato 1, mitochondrial distribution and morphology regulator
Ldlr	2.15969e-62	0.23534	0.894	0.713	3.71186e-58	1	1.254	ENSRNOG00000009946	protein_coding	low density lipoprotein receptor
Arfgap3	2.25269e-62	0.229983	0.661	0.394	3.87169e-58	1	1.678	ENSRNOG00000046472	protein_coding	ADP-ribosylation factor GTPase activating protein 3
LRRTM1	2.31491e-62	0.163403	0.278	0.093	3.97863e-58	1	2.989	ENSRNOG00000006093	protein_coding	leucine rich repeat transmembrane neuronal 1
RGD1563962	2.34519e-62	0.225351	0.545	0.286	4.03067e-58	1	1.906	ENSRNOG00000004424	protein_coding	similar to Mss4 protein
Slc12a7	2.47564e-62	0.122834	0.513	0.306	4.25488e-58	1	1.676	ENSRNOG00000016372	protein_coding	solute carrier family 12 member 7
Spag7	2.59008e-62	0.248633	0.666	0.403	4.45157e-58	1	1.653	ENSRNOG00000004246	protein_coding	sperm associated antigen 7
Dab2ip	2.76632e-62	0.192753	0.502	0.257	4.75447e-58	1	1.953	ENSRNOG00000055226	protein_coding	DAB2 interacting protein
Comtd1	2.93225e-62	0.260565	0.852	0.681	5.03967e-58	1	1.251	ENSRNOG00000013968	protein_coding	catechol-O-methyltransferase domain containing 1
Rps6ka3	2.93858e-62	0.142887	0.387	0.194	5.05054e-58	1	1.995	ENSRNOG00000006632	protein_coding	ribosomal protein S6 kinase A3
Ophn1	2.94431e-62	0.151326	0.316	0.13	5.06038e-58	1	2.431	ENSRNOG00000026573	protein_coding	oligophrenin 1
Cyb561	3.2501e-62	0.173014	0.469	0.241	5.58594e-58	1	1.946	ENSRNOG00000007433	protein_coding	cytochrome b-561
Pelp1	3.43394e-62	0.132415	0.474	0.271	5.90192e-58	1	1.749	ENSRNOG00000019268	protein_coding	proline, glutamate and leucine rich protein 1
Vps18	4.27652e-62	0.207781	0.508	0.257	7.35006e-58	1	1.977	ENSRNOG00000013689	protein_coding	VPS18 CORVET/HOPS core subunit
Hadha	4.3107e-62	0.215979	0.981	0.949	7.40879e-58	1	1.034	ENSRNOG00000024629	protein_coding	hydroxyacyl-CoA dehydrogenase/3-ketoacyl-CoA thiolase/enoyl-CoA hydratase (trifunctional protein), alpha subunit
Htt	4.63869e-62	0.170421	0.616	0.37	7.97252e-58	1	1.665	ENSRNOG00000011073	protein_coding	huntingtin
Anapc7	4.79882e-62	0.204004	0.525	0.274	8.24773e-58	1	1.916	ENSRNOG00000001283	protein_coding	anaphase promoting complex subunit 7
Dmac2	4.8421e-62	0.160886	0.516	0.288	8.32212e-58	1	1.792	ENSRNOG00000020596	protein_coding	--
Tmem131l	5.23863e-62	0.153512	0.315	0.128	9.00364e-58	1	2.461	ENSRNOG00000009837	protein_coding	--
Usp36	5.37777e-62	0.0111168	0.257	0.2	9.24278e-58	1	1.285	ENSRNOG00000028255	protein_coding	ubiquitin specific peptidase 36
Dcaf12l1	5.47208e-62	0.162851	0.277	0.095	9.40487e-58	1	2.916	ENSRNOG00000023458	protein_coding	--
Kit	6.15109e-62	0.195013	0.387	0.162	1.05719e-57	1	2.389	ENSRNOG00000002227	protein_coding	KIT proto-oncogene receptor tyrosine kinase
Aacs	7.06915e-62	0.0814205	0.646	0.444	1.21497e-57	1	1.455	ENSRNOG00000000967	protein_coding	acetoacetyl-CoA synthetase
Abcb8	7.07053e-62	0.0979482	0.389	0.229	1.21521e-57	1	1.699	ENSRNOG00000008557	protein_coding	ATP binding cassette subfamily B member 8
Mmd	7.08225e-62	0.250447	0.522	0.267	1.21723e-57	1	1.955	ENSRNOG00000002436	protein_coding	monocyte to macrophage differentiation-associated
Rtfdc1	7.70847e-62	0.230422	0.731	0.469	1.32485e-57	1	1.559	ENSRNOG00000005083	protein_coding	replication termination factor 2 domain containing 1
Rtn4ip1	8.5047e-62	0.168397	0.319	0.123	1.4617e-57	1	2.593	ENSRNOG00000000279	protein_coding	reticulon 4 interacting protein 1
Slc4a2	9.29739e-62	0.248461	0.877	0.718	1.59794e-57	1	1.221	ENSRNOG00000014347	protein_coding	solute carrier family 4 member 2
Cdo1	9.89334e-62	0.128194	0.461	0.261	1.70037e-57	1	1.766	ENSRNOG00000000158	protein_coding	cysteine dioxygenase type 1
AABR07069227.1	1.09737e-61	0.160648	0.447	0.229	1.88604e-57	1	1.952	ENSRNOG00000051989	lincRNA	--
Coq6	1.09788e-61	0.157326	0.493	0.268	1.88692e-57	1	1.84	ENSRNOG00000011164	protein_coding	coenzyme Q6 monooxygenase
Tbrg4	1.12885e-61	0.187403	0.459	0.225	1.94016e-57	1	2.04	ENSRNOG00000052477	protein_coding	transforming growth factor beta regulator 4
Aplp2	1.38197e-61	0.180267	0.992	0.962	2.3752e-57	1	1.031	ENSRNOG00000047179	protein_coding	amyloid beta precursor like protein 2
Cars2	1.4759e-61	0.117495	0.36	0.192	2.53663e-57	1	1.875	ENSRNOG00000014526	protein_coding	cysteinyl-tRNA synthetase 2, mitochondrial
LOC100125364	1.55887e-61	0.175034	0.498	0.265	2.67924e-57	1	1.879	ENSRNOG00000015597	protein_coding	hypothetical protein LOC100125364
Sccpdh	1.7359e-61	0.0693245	0.278	0.17	2.9835e-57	1	1.635	ENSRNOG00000037984	protein_coding	saccharopine dehydrogenase (putative)
Nqo1	1.80485e-61	0.253622	0.748	0.5	3.10199e-57	1	1.496	ENSRNOG00000012772	protein_coding	NAD(P)H quinone dehydrogenase 1
Fech	1.88166e-61	0.171087	0.639	0.393	3.23401e-57	1	1.626	ENSRNOG00000018053	protein_coding	ferrochelatase
Pigs	2.06861e-61	0.217368	0.683	0.42	3.55532e-57	1	1.626	ENSRNOG00000011366	protein_coding	phosphatidylinositol glycan anchor biosynthesis, class S
Paqr5	2.08704e-61	0.197133	0.301	0.101	3.587e-57	1	2.98	ENSRNOG00000014164	protein_coding	progestin and adipoQ receptor family member 5
Uba6	2.14602e-61	0.196961	0.49	0.247	3.68836e-57	1	1.984	ENSRNOG00000021931	protein_coding	ubiquitin-like modifier activating enzyme 6
Nudt22	2.43971e-61	0.0729764	0.297	0.179	4.19313e-57	1	1.659	ENSRNOG00000021158	protein_coding	nudix hydrolase 22
Gpn1	2.7723e-61	0.0725726	0.325	0.199	4.76475e-57	1	1.633	ENSRNOG00000004941	protein_coding	GPN-loop GTPase 1
Nudt7	2.87759e-61	0.192698	0.424	0.194	4.94571e-57	1	2.186	ENSRNOG00000011976	protein_coding	nudix hydrolase 7
Sh2d3c	3.09607e-61	0.113686	0.255	0.112	5.32121e-57	1	2.277	ENSRNOG00000054560	protein_coding	SH2 domain containing 3C
Camlg	3.16821e-61	0.201951	0.623	0.364	5.4452e-57	1	1.712	ENSRNOG00000021911	protein_coding	calcium modulating ligand
Klhl26	3.21985e-61	0.0984431	0.383	0.226	5.53396e-57	1	1.695	ENSRNOG00000020088	protein_coding	kelch-like family member 26
RGD1561113	3.70616e-61	0.253091	0.578	0.321	6.36978e-57	1	1.801	ENSRNOG00000022681	protein_coding	similar to Hypothetical UPF0184 protein C9orf16 homolog
Mars	3.94294e-61	0.231955	0.708	0.446	6.77673e-57	1	1.587	ENSRNOG00000025459	protein_coding	methionyl-tRNA synthetase
Cog4	3.96136e-61	0.247372	0.798	0.57	6.80839e-57	1	1.4	ENSRNOG00000017745	protein_coding	component of oligomeric golgi complex 4
Peli3	4.17514e-61	0.162765	0.341	0.145	7.17581e-57	1	2.352	ENSRNOG00000019950	protein_coding	pellino E3 ubiquitin protein ligase family member 3
Trpc1	4.34017e-61	0.0752483	0.266	0.149	7.45945e-57	1	1.785	ENSRNOG00000054902	protein_coding	transient receptor potential cation channel, subfamily C, member 1
Acd	4.38051e-61	0.0267962	0.405	0.299	7.52878e-57	1	1.355	ENSRNOG00000038973	protein_coding	adrenocortical dysplasia homolog
Prep	4.51582e-61	0.224169	0.567	0.307	7.76135e-57	1	1.847	ENSRNOG00000051061	protein_coding	prolyl endopeptidase
Washc1	4.65707e-61	0.246192	0.811	0.586	8.00411e-57	1	1.384	ENSRNOG00000053306	protein_coding	--
Cadm3	5.07517e-61	0.223124	0.924	0.804	8.7227e-57	1	1.149	ENSRNOG00000003365	protein_coding	cell adhesion molecule 3
Lnx1	5.2651e-61	0.160653	0.283	0.099	9.04912e-57	1	2.859	ENSRNOG00000002272	protein_coding	ligand of numb-protein X 1
Grk6	6.39398e-61	0.220113	0.779	0.525	1.09893e-56	1	1.484	ENSRNOG00000014615	protein_coding	G protein-coupled receptor kinase 6
Lpin2	7.11204e-61	0.146093	0.388	0.193	1.22235e-56	1	2.01	ENSRNOG00000014876	protein_coding	lipin 2
Cacul1	7.39626e-61	0.175401	0.488	0.256	1.2712e-56	1	1.906	ENSRNOG00000009954	protein_coding	CDK2-associated, cullin domain 1
Armc8	7.54674e-61	0.169524	0.414	0.2	1.29706e-56	1	2.07	ENSRNOG00000014521	protein_coding	armadillo repeat containing 8
Orc5	9.15883e-61	0.168939	0.452	0.23	1.57413e-56	1	1.965	ENSRNOG00000011519	protein_coding	origin recognition complex, subunit 5
Cdk16	1.02215e-60	0.213185	0.958	0.866	1.75677e-56	1	1.106	ENSRNOG00000008578	protein_coding	cyclin-dependent kinase 16
Nrbp1	1.02562e-60	0.240592	0.84	0.629	1.76273e-56	1	1.335	ENSRNOG00000050570	protein_coding	nuclear receptor binding protein 1
Tmem183a	1.19349e-60	0.216792	0.683	0.422	2.05126e-56	1	1.618	ENSRNOG00000003594	protein_coding	transmembrane protein 183A
Rab1a	1.32001e-60	0.234563	0.94	0.881	2.26869e-56	1	1.067	ENSRNOG00000004992	protein_coding	RAB1A, member RAS oncogene family
Exoc3	1.35368e-60	0.13391	0.567	0.349	2.32657e-56	1	1.625	ENSRNOG00000039776	protein_coding	exocyst complex component 3
Nipal2	1.59995e-60	0.131436	0.357	0.179	2.74983e-56	1	1.994	ENSRNOG00000005190	protein_coding	NIPA-like domain containing 2
LOC691921	1.93899e-60	0.0827956	0.34	0.2	3.33253e-56	1	1.7	ENSRNOG00000026982	protein_coding	hypothetical protein LOC691921
Mrgprx3	2.16145e-60	0.188093	0.262	0.083	3.71489e-56	1	3.157	ENSRNOG00000014227	protein_coding	MAS related GPR family member X3
Eif1ad	2.16941e-60	0.208641	0.59	0.333	3.72857e-56	1	1.772	ENSRNOG00000020463	protein_coding	eukaryotic translation initiation factor 1A domain containing
Nsg1	2.23468e-60	0.241576	0.918	0.781	3.84075e-56	1	1.175	ENSRNOG00000005700	protein_coding	neuron specific gene family member 1
Clmp	2.49891e-60	0.184783	0.397	0.179	4.29488e-56	1	2.218	ENSRNOG00000053239	protein_coding	CXADR-like membrane protein
Atp6v1a	2.73083e-60	0.235821	0.82	0.595	4.69348e-56	1	1.378	ENSRNOG00000001992	protein_coding	ATPase H+ transporting V1 subunit A
Cyb561d2	2.73163e-60	0.173408	0.581	0.338	4.69485e-56	1	1.719	ENSRNOG00000021887	protein_coding	cytochrome b561 family, member D2
Agpat3	3.15371e-60	0.222754	0.93	0.803	5.42029e-56	1	1.158	ENSRNOG00000001205	protein_coding	1-acylglycerol-3-phosphate O-acyltransferase 3
Ercc8	3.25625e-60	0.0986101	0.435	0.264	5.59651e-56	1	1.648	ENSRNOG00000009968	protein_coding	ERCC excision repair 8, CSA ubiquitin ligase complex subunit
mrpl24	3.42207e-60	0.1879	0.576	0.327	5.8815e-56	1	1.761	ENSRNOG00000022234	protein_coding	mitochondrial ribosomal protein L24
Trap1	3.60199e-60	0.237188	0.807	0.572	6.19074e-56	1	1.411	ENSRNOG00000005418	protein_coding	TNF receptor-associated protein 1
Chst8	3.61426e-60	0.144525	0.35	0.162	6.21183e-56	1	2.16	ENSRNOG00000022919	protein_coding	carbohydrate sulfotransferase 8
Sfrp1	3.64258e-60	0.124827	0.57	0.356	6.2605e-56	1	1.601	ENSRNOG00000017783	protein_coding	secreted frizzled-related protein 1
Prmt5	3.76597e-60	0.229621	0.671	0.409	6.47257e-56	1	1.641	ENSRNOG00000012046	protein_coding	protein arginine methyltransferase 5
Smim8	3.88576e-60	0.124444	0.424	0.236	6.67845e-56	1	1.797	ENSRNOG00000023035	protein_coding	small integral membrane protein 8
Rabgef1	3.95515e-60	0.12796	0.363	0.187	6.79772e-56	1	1.941	ENSRNOG00000000895	protein_coding	RAB guanine nucleotide exchange factor 1
Mrap	4.19598e-60	0.0102083	0.68	0.512	7.21163e-56	1	1.328	ENSRNOG00000021524	protein_coding	melanocortin 2 receptor accessory protein
Poldip2	4.76298e-60	0.207702	0.542	0.292	8.18614e-56	1	1.856	ENSRNOG00000009252	protein_coding	polymerase (DNA) delta interacting protein 2
Oat	4.88507e-60	0.233161	0.902	0.775	8.39597e-56	1	1.164	ENSRNOG00000016807	protein_coding	ornithine aminotransferase
Fxr1	4.97914e-60	0.0918322	0.438	0.269	8.55766e-56	1	1.628	ENSRNOG00000051480	protein_coding	FMR1 autosomal homolog 1
Mtmr14	5.31025e-60	0.193413	0.488	0.25	9.12672e-56	1	1.952	ENSRNOG00000007881	protein_coding	myotubularin related protein 14
Igip	5.45803e-60	0.15027	0.482	0.268	9.38071e-56	1	1.799	ENSRNOG00000049067	protein_coding	IgA-inducing protein
Kif1a	6.57141e-60	0.0620048	0.322	0.202	1.12943e-55	1	1.594	ENSRNOG00000023993	protein_coding	kinesin family member 1A
Nacc2	6.77324e-60	0.0891019	0.274	0.141	1.16412e-55	1	1.943	ENSRNOG00000018231	protein_coding	NACC family member 2
Coq10a	6.85062e-60	0.133712	0.479	0.277	1.17742e-55	1	1.729	ENSRNOG00000029571	protein_coding	coenzyme Q10A
Tpi1	7.09238e-60	0.154304	0.5	0.281	1.21897e-55	1	1.779	ENSRNOG00000015290	protein_coding	triosephosphate isomerase 1
Nrbf2	7.43812e-60	0.175781	0.415	0.197	1.27839e-55	1	2.107	ENSRNOG00000000641	protein_coding	nuclear receptor binding factor 2
Ift27	7.97892e-60	0.174521	0.529	0.295	1.37134e-55	1	1.793	ENSRNOG00000006440	protein_coding	intraflagellar transport 27
Ciao1	8.54593e-60	0.166631	0.453	0.233	1.46879e-55	1	1.944	ENSRNOG00000012638	protein_coding	cytosolic iron-sulfur assembly component 1
Elp1	1.07536e-59	0.160803	0.363	0.162	1.84822e-55	1	2.241	ENSRNOG00000016725	protein_coding	--
Swi5	1.16141e-59	0.177276	0.989	0.955	1.99612e-55	1	1.036	ENSRNOG00000022860	protein_coding	SWI5 homologous recombination repair protein
Rpp40	1.27445e-59	0.166774	0.438	0.221	2.1904e-55	1	1.982	ENSRNOG00000016226	protein_coding	ribonuclease P/MRP 40 subunit
Abcd2	1.29942e-59	0.112806	0.291	0.139	2.23331e-55	1	2.094	ENSRNOG00000015538	protein_coding	ATP binding cassette subfamily D member 2
Fam229b	1.36491e-59	0.156214	0.35	0.155	2.34588e-55	1	2.258	ENSRNOG00000024918	protein_coding	family with sequence similarity 229, member B
Ppan	1.58467e-59	0.136018	0.447	0.249	2.72358e-55	1	1.795	ENSRNOG00000020608	protein_coding	peter pan homolog (Drosophila)
Kbtbd2	1.69129e-59	0.210075	0.622	0.362	2.90682e-55	1	1.718	ENSRNOG00000013809	protein_coding	kelch repeat and BTB domain containing 2
Miga2	1.7553e-59	0.234901	0.72	0.465	3.01683e-55	1	1.548	ENSRNOG00000017513	protein_coding	mitoguardin 2
Kif16b	1.80116e-59	0.159695	0.371	0.171	3.09566e-55	1	2.17	ENSRNOG00000004951	protein_coding	kinesin family member 16B0
Abcb6	1.91873e-59	0.187314	0.613	0.362	3.29773e-55	1	1.693	ENSRNOG00000018697	protein_coding	ATP-binding cassette, subfamily B (MDR/TAP), member 6
Acsl4	2.15874e-59	0.207323	0.539	0.289	3.71023e-55	1	1.865	ENSRNOG00000019180	protein_coding	acyl-CoA synthetase long-chain family member 4
Ambra1	2.41853e-59	0.182752	0.505	0.268	4.15673e-55	1	1.884	ENSRNOG00000017422	protein_coding	autophagy and beclin 1 regulator 1
Pkd1	2.57691e-59	0.217724	0.72	0.462	4.42894e-55	1	1.558	ENSRNOG00000010771	protein_coding	polycystic kidney disease 1
Casc3	2.5944e-59	0.214897	0.8	0.559	4.459e-55	1	1.431	ENSRNOG00000009716	protein_coding	cancer susceptibility candidate 3
Ephx1	2.61618e-59	0.127917	0.455	0.258	4.49643e-55	1	1.764	ENSRNOG00000003515	protein_coding	epoxide hydrolase 1
Plaa	3.14084e-59	0.158555	0.479	0.26	5.39816e-55	1	1.842	ENSRNOG00000007753	protein_coding	phospholipase A2, activating protein
Pdcd2	3.14171e-59	0.187964	0.558	0.312	5.39966e-55	1	1.788	ENSRNOG00000001490	protein_coding	programmed cell death 2
Slc25a45	3.18597e-59	0.17438	0.352	0.147	5.47572e-55	1	2.395	ENSRNOG00000030616	protein_coding	solute carrier family 25, member 45
Akap9	3.8231e-59	0.119688	0.479	0.283	6.57076e-55	1	1.693	ENSRNOG00000026319	protein_coding	A-kinase anchoring protein 9
Bzw1	3.88126e-59	0.033892	0.393	0.283	6.67072e-55	1	1.389	ENSRNOG00000013977	protein_coding	basic leucine zipper and W2 domains 1
Mtrr	3.88596e-59	0.075392	0.269	0.155	6.6788e-55	1	1.735	ENSRNOG00000017826	protein_coding	5-methyltetrahydrofolate-homocysteine methyltransferase reductase
Fh	4.33236e-59	0.141023	0.6	0.373	7.44603e-55	1	1.609	ENSRNOG00000003653	protein_coding	fumarate hydratase
Gtf3c1	4.77223e-59	0.237975	0.88	0.733	8.20203e-55	1	1.201	ENSRNOG00000016218	protein_coding	general transcription factor IIIC subunit 1
Agfg2	5.84061e-59	0.109513	0.413	0.239	1.00383e-54	1	1.728	ENSRNOG00000001404	protein_coding	ArfGAP with FG repeats 2
Rspo2	6.47631e-59	0.183488	0.283	0.093	1.11308e-54	1	3.043	ENSRNOG00000037687	protein_coding	R-spondin 2
Pdcd7	6.8722e-59	0.169981	0.487	0.259	1.18113e-54	1	1.88	ENSRNOG00000014340	protein_coding	programmed cell death 7
Psme3	6.93958e-59	0.180097	0.696	0.446	1.19271e-54	1	1.561	ENSRNOG00000051344	protein_coding	proteasome activator subunit 3
Acbd4	7.8854e-59	0.174994	0.475	0.246	1.35526e-54	1	1.931	ENSRNOG00000003108	protein_coding	acyl-CoA binding domain containing 4
Exoc1	8.54506e-59	0.177654	0.637	0.389	1.46864e-54	1	1.638	ENSRNOG00000002144	protein_coding	exocyst complex component 1
Pbx2	9.21356e-59	0.162265	0.51	0.284	1.58353e-54	1	1.796	ENSRNOG00000000440	protein_coding	PBX homeobox 2
Suox	9.2999e-59	0.144351	0.391	0.196	1.59837e-54	1	1.995	ENSRNOG00000005987	protein_coding	sulfite oxidase
Dnajc12	9.73911e-59	0.0641437	0.323	0.206	1.67386e-54	1	1.568	ENSRNOG00000051960	protein_coding	DnaJ heat shock protein family (Hsp40) member C12
Arpin	1.09436e-58	0.0997696	0.305	0.163	1.88088e-54	1	1.871	ENSRNOG00000014589	protein_coding	actin-related protein 2/3 complex inhibitor
Kbtbd3	1.10852e-58	0.183255	0.373	0.159	1.90522e-54	1	2.346	ENSRNOG00000022252	protein_coding	kelch repeat and BTB domain containing 3
Creb3	1.11515e-58	0.230622	0.766	0.52	1.91661e-54	1	1.473	ENSRNOG00000016452	protein_coding	cAMP responsive element binding protein 3
Ppat	1.19751e-58	0.108264	0.308	0.158	2.05817e-54	1	1.949	ENSRNOG00000002128	protein_coding	phosphoribosyl pyrophosphate amidotransferase
Hacd3	1.33442e-58	0.230832	0.896	0.749	2.29347e-54	1	1.196	ENSRNOG00000030232	protein_coding	3-hydroxyacyl-CoA dehydratase 3
Zdhhc14	1.35301e-58	0.0793557	0.382	0.234	2.32542e-54	1	1.632	ENSRNOG00000029049	protein_coding	zinc finger, DHHC-type containing 14
Noc4l	1.40278e-58	0.163421	0.409	0.199	2.41096e-54	1	2.055	ENSRNOG00000037478	protein_coding	nucleolar complex associated 4 homolog
RGD1565784	1.43708e-58	0.195207	0.618	0.365	2.46991e-54	1	1.693	ENSRNOG00000029415	protein_coding	RGD1565784
Mterf4	1.46951e-58	0.141228	0.368	0.182	2.52565e-54	1	2.022	ENSRNOG00000037376	protein_coding	mitochondrial transcription termination factor 4
Nudt8	1.81748e-58	0.0817634	0.291	0.165	3.1237e-54	1	1.764	ENSRNOG00000017955	protein_coding	nudix hydrolase 8
Iqsec2	2.40806e-58	0.197868	0.495	0.256	4.13873e-54	1	1.934	ENSRNOG00000058975	protein_coding	IQ motif and Sec7 domain 2
Abcf2	2.43564e-58	0.225103	0.808	0.578	4.18614e-54	1	1.398	ENSRNOG00000010609	protein_coding	ATP binding cassette subfamily F member 2
Timm8a1	2.61559e-58	0.149781	0.41	0.211	4.49542e-54	1	1.943	ENSRNOG00000011226	protein_coding	translocase of inner mitochondrial membrane 8 homolog A1 (yeast)
Fuca2	2.65369e-58	0.0903288	0.436	0.27	4.56089e-54	1	1.615	ENSRNOG00000015551	protein_coding	fucosidase, alpha-L- 2, plasma
Tk2	2.71937e-58	0.0635844	0.364	0.237	4.67378e-54	1	1.536	ENSRNOG00000012853	protein_coding	thymidine kinase 2, mitochondrial
Ncaph2	2.97253e-58	0.198504	0.455	0.22	5.10889e-54	1	2.068	ENSRNOG00000009598	protein_coding	non-SMC condensin II complex, subunit H2
Cog7	2.98666e-58	0.187576	0.488	0.254	5.13317e-54	1	1.921	ENSRNOG00000060008	protein_coding	component of oligomeric golgi complex 7
Dennd4a	3.09086e-58	0.136779	0.416	0.222	5.31226e-54	1	1.874	ENSRNOG00000011739	protein_coding	DENN domain containing 4A
Hivep2	3.12552e-58	0.13733	0.387	0.202	5.37183e-54	1	1.916	ENSRNOG00000011015	protein_coding	human immunodeficiency virus type I enhancer binding protein 2
Cox17	3.24395e-58	0.174424	0.986	0.956	5.57538e-54	1	1.031	ENSRNOG00000038951	protein_coding	COX17 cytochrome c oxidase copper chaperone
Dynlrb1	3.28665e-58	0.0654716	1	0.999	5.64876e-54	1	1.001	ENSRNOG00000025715	protein_coding	dynein light chain roadblock-type 1
Czib	3.34637e-58	0.190597	0.669	0.416	5.7514e-54	1	1.608	ENSRNOG00000012724	protein_coding	--
Gstm4	3.57311e-58	0.200342	0.52	0.276	6.1411e-54	1	1.884	ENSRNOG00000019221	protein_coding	glutathione S-transferase mu 4
Cstf1	3.8031e-58	0.0134357	0.312	0.245	6.53638e-54	1	1.273	ENSRNOG00000004775	protein_coding	cleavage stimulation factor subunit 1
Slc9a1	4.59746e-58	0.203987	0.554	0.304	7.90165e-54	1	1.822	ENSRNOG00000007982	protein_coding	solute carrier family 9 member A1
Herc2	5.7743e-58	0.197762	0.69	0.435	9.92429e-54	1	1.586	ENSRNOG00000013718	protein_coding	HECT and RLD domain containing E3 ubiquitin protein ligase 2
Cgnl1	6.52208e-58	0.156748	0.526	0.302	1.12095e-53	1	1.742	ENSRNOG00000054080	protein_coding	cingulin-like 1
Mccc2	6.65686e-58	0.0166374	0.365	0.272	1.14411e-53	1	1.342	ENSRNOG00000017752	protein_coding	methylcrotonoyl-CoA carboxylase 2
Hspa4	7.13036e-58	0.22386	0.921	0.823	1.22549e-53	1	1.119	ENSRNOG00000016596	protein_coding	heat shock protein family A member 4
Ttc17	8.34568e-58	0.131725	0.456	0.261	1.43437e-53	1	1.747	ENSRNOG00000010495	protein_coding	tetratricopeptide repeat domain 17
Ankmy2	9.16748e-58	0.14958	0.538	0.318	1.57561e-53	1	1.692	ENSRNOG00000005623	protein_coding	ankyrin repeat and MYND domain containing 2
Dnaja2	9.51133e-58	0.214551	0.93	0.852	1.63471e-53	1	1.092	ENSRNOG00000016251	protein_coding	DnaJ heat shock protein family (Hsp40) member A2
Nudt18	1.03611e-57	0.105893	0.364	0.207	1.78077e-53	1	1.758	ENSRNOG00000011831	protein_coding	nudix hydrolase 18
Plekho1	1.09123e-57	0.204289	0.732	0.478	1.8755e-53	1	1.531	ENSRNOG00000021170	protein_coding	pleckstrin homology domain containing O1
Bcat2	1.15359e-57	0.178241	0.645	0.398	1.98267e-53	1	1.621	ENSRNOG00000020956	protein_coding	branched chain amino acid transaminase 2
Decr2	1.15914e-57	0.16403	0.405	0.195	1.99221e-53	1	2.077	ENSRNOG00000050424	protein_coding	2,4-dienoyl CoA reductase 2, peroxisomal
Gpd2	1.27275e-57	0.131709	0.428	0.236	2.18748e-53	1	1.814	ENSRNOG00000033824	protein_coding	glycerol-3-phosphate dehydrogenase 2
Racgap1	1.29757e-57	0.193477	0.373	0.157	2.23014e-53	1	2.376	ENSRNOG00000049033	protein_coding	Rac GTPase-activating protein 1
Gas6	1.3325e-57	0.209503	0.754	0.506	2.29018e-53	1	1.49	ENSRNOG00000018233	protein_coding	growth arrest specific 6
Rap1gds1	1.51964e-57	0.141356	0.989	0.958	2.6118e-53	1	1.032	ENSRNOG00000015987	protein_coding	Rap1 GTPase-GDP dissociation stimulator 1
Mrpl46	1.60392e-57	0.174733	0.606	0.365	2.75667e-53	1	1.66	ENSRNOG00000018547	protein_coding	mitochondrial ribosomal protein L46
Vps50	2.01052e-57	0.205268	0.611	0.359	3.45549e-53	1	1.702	ENSRNOG00000009894	protein_coding	VPS50 EARP/GARPII complex subunit
Ccdc91	2.02026e-57	0.185137	0.55	0.309	3.47221e-53	1	1.78	ENSRNOG00000001847	protein_coding	coiled-coil domain containing 91
Hyi	2.17349e-57	0.161514	0.488	0.268	3.73558e-53	1	1.821	ENSRNOG00000037518	protein_coding	hydroxypyruvate isomerase
Prim1	2.67639e-57	0.184703	0.594	0.35	4.59992e-53	1	1.697	ENSRNOG00000031993	protein_coding	primase, DNA, polypeptide 1
Capzb	3.15049e-57	0.187549	0.985	0.957	5.41475e-53	1	1.029	ENSRNOG00000007330	protein_coding	capping actin protein of muscle Z-line beta subunit
Zdhhc9	3.23368e-57	0.0237825	0.469	0.348	5.55773e-53	1	1.348	ENSRNOG00000004581	protein_coding	zinc finger, DHHC-type containing 9
Rtf1	3.26325e-57	0.029432	0.408	0.299	5.60854e-53	1	1.365	ENSRNOG00000005183	protein_coding	Rtf1, Paf1/RNA polymerase II complex component, homolog (S. cerevisiae)
Sowahc	3.62706e-57	0.149341	0.479	0.268	6.23384e-53	1	1.787	ENSRNOG00000048831	protein_coding	sosondowah ankyrin repeat domain family member C
Adgrl2	3.7534e-57	0.139204	0.303	0.132	6.45096e-53	1	2.295	ENSRNOG00000032660	protein_coding	adhesion G protein-coupled receptor L2
Slc27a3	4.13745e-57	0.126815	0.289	0.13	7.11103e-53	1	2.223	ENSRNOG00000015421	protein_coding	solute carrier family 27 member 3
Hps6	4.21047e-57	0.126101	0.345	0.174	7.23653e-53	1	1.983	ENSRNOG00000018433	protein_coding	Hermansky-Pudlak syndrome 6
Thyn1	4.53872e-57	0.104822	0.555	0.362	7.80069e-53	1	1.533	ENSRNOG00000047053	protein_coding	thymocyte nuclear protein 1
Rpl21.1	5.02084e-57	0.143097	0.326	0.147	8.62932e-53	1	2.218	ENSRNOG00000032803	protein_coding	--
Cul2	5.15126e-57	0.166013	0.476	0.254	8.85347e-53	1	1.874	ENSRNOG00000015292	protein_coding	cullin 2
Alg5	5.8882e-57	0.0426608	0.428	0.306	1.012e-52	1	1.399	ENSRNOG00000058694	protein_coding	ALG5, dolichyl-phosphate beta-glucosyltransferase
Phf8	5.91166e-57	0.0349682	0.263	0.187	1.01604e-52	1	1.406	ENSRNOG00000002708	protein_coding	PHD finger protein 8
Mrps30	6.6468e-57	0.213186	0.622	0.367	1.14239e-52	1	1.695	ENSRNOG00000012136	protein_coding	mitochondrial ribosomal protein S30
Mrps9	6.71767e-57	0.17385	0.547	0.313	1.15457e-52	1	1.748	ENSRNOG00000016201	protein_coding	mitochondrial ribosomal protein S9
Dnajc11	8.11968e-57	0.163748	0.413	0.203	1.39553e-52	1	2.034	ENSRNOG00000008802	protein_coding	DnaJ heat shock protein family (Hsp40) member C11
Vars	8.20584e-57	0.243533	0.826	0.638	1.41034e-52	1	1.295	ENSRNOG00000000867	protein_coding	valyl-tRNA synthetase
Slirp	8.28897e-57	0.210407	0.632	0.38	1.42463e-52	1	1.663	ENSRNOG00000012314	protein_coding	SRA stem-loop interacting RNA binding protein
Plrg1	9.14283e-57	0.142268	0.479	0.274	1.57138e-52	1	1.748	ENSRNOG00000006655	protein_coding	pleiotropic regulator 1
Stim1	9.2509e-57	0.186934	0.634	0.386	1.58995e-52	1	1.642	ENSRNOG00000020425	protein_coding	stromal interaction molecule 1
LOC103692719	9.72486e-57	0.143875	0.429	0.23	1.67141e-52	1	1.865	ENSRNOG00000011398	protein_coding	tRNA (adenine(58)-N(1))-methyltransferase catalytic subunit TRMT61A
Angptl4	1.07552e-56	0.100103	0.278	0.141	1.8485e-52	1	1.972	ENSRNOG00000007545	protein_coding	angiopoietin-like 4
Arhgef9	1.09577e-56	0.110666	0.44	0.26	1.8833e-52	1	1.692	ENSRNOG00000007733	processed_transcript	Cdc42 guanine nucleotide exchange factor 9
Tada2b	1.11835e-56	0.121395	0.417	0.237	1.92212e-52	1	1.759	ENSRNOG00000027326	protein_coding	transcriptional adaptor 2B
Morn4	1.24954e-56	0.162572	0.501	0.279	2.14758e-52	1	1.796	ENSRNOG00000027156	protein_coding	MORN repeat containing 4
Gtf2f1	1.2824e-56	0.243111	0.812	0.623	2.20406e-52	1	1.303	ENSRNOG00000047134	protein_coding	general transcription factor IIF subunit 1
Rab40c	1.31092e-56	0.0802235	0.412	0.26	2.25307e-52	1	1.585	ENSRNOG00000020067	protein_coding	Rab40c, member RAS oncogene family
Cops8	1.39802e-56	0.218897	0.87	0.685	2.40277e-52	1	1.27	ENSRNOG00000019635	protein_coding	COP9 signalosome subunit 8
Ufc1	1.40096e-56	0.182775	0.982	0.946	2.40783e-52	1	1.038	ENSRNOG00000003706	protein_coding	ubiquitin-fold modifier conjugating enzyme 1
Abcg1	1.44188e-56	0.150066	0.474	0.263	2.47816e-52	1	1.802	ENSRNOG00000001158	protein_coding	ATP binding cassette subfamily G member 1
Ethe1	1.50244e-56	0.038784	0.458	0.334	2.58224e-52	1	1.371	ENSRNOG00000019982	protein_coding	ETHE1, persulfide dioxygenase
Gchfr	1.54392e-56	0.119404	0.34	0.175	2.65353e-52	1	1.943	ENSRNOG00000012290	protein_coding	GTP cyclohydrolase I feedback regulator
Gmds	1.58362e-56	0.00517616	0.294	0.235	2.72176e-52	1	1.251	ENSRNOG00000017605	protein_coding	GDP-mannose 4, 6-dehydratase
Clcn4	1.6304e-56	0.159362	0.639	0.405	2.80216e-52	1	1.578	ENSRNOG00000003533	protein_coding	chloride voltage-gated channel 4
Alg3	1.69496e-56	0.0951719	0.417	0.255	2.91312e-52	1	1.635	ENSRNOG00000001712	protein_coding	ALG3, alpha-1,3- mannosyltransferase
Impact	1.79669e-56	0.00315671	0.47	0.365	3.08797e-52	1	1.288	ENSRNOG00000045844	protein_coding	impact RWD domain protein
Ntmt1	1.85893e-56	0.165582	0.586	0.35	3.19494e-52	1	1.674	ENSRNOG00000024809	protein_coding	N-terminal Xaa-Pro-Lys N-methyltransferase 1
Wdr18	2.02973e-56	0.188218	0.66	0.411	3.4885e-52	1	1.606	ENSRNOG00000012379	protein_coding	WD repeat domain 18
Tbc1d8	2.08163e-56	0.142421	0.252	0.089	3.57769e-52	1	2.831	ENSRNOG00000013583	protein_coding	TBC1 domain family, member 8
Eif2b3	2.52877e-56	0.136453	0.477	0.274	4.3462e-52	1	1.741	ENSRNOG00000018375	protein_coding	eukaryotic translation initiation factor 2B, subunit 3 gamma
Ldhd	2.57239e-56	0.154876	0.334	0.145	4.42116e-52	1	2.303	ENSRNOG00000019036	protein_coding	lactate dehydrogenase D
Tmem218	2.64567e-56	0.149038	0.449	0.244	4.54711e-52	1	1.84	ENSRNOG00000008757	protein_coding	transmembrane protein 218
Ube3a	2.81862e-56	0.165292	0.383	0.18	4.84436e-52	1	2.128	ENSRNOG00000015734	protein_coding	ubiquitin protein ligase E3A
Trappc6b	2.99534e-56	0.195999	0.682	0.43	5.14809e-52	1	1.586	ENSRNOG00000004103	protein_coding	trafficking protein particle complex 6B
Adgrl1	3.05143e-56	0.157941	0.35	0.157	5.24449e-52	1	2.229	ENSRNOG00000029134	protein_coding	adhesion G protein-coupled receptor L1
Timm8b	3.15292e-56	0.0407129	0.998	0.992	5.41893e-52	1	1.006	ENSRNOG00000009888	protein_coding	translocase of inner mitochondrial membrane 8 homolog B
RGD1564541	3.3714e-56	0.0452997	0.258	0.171	5.79442e-52	1	1.509	ENSRNOG00000012564	protein_coding	similar to hypothetical protein FLJ22965
Capn15	3.49019e-56	0.128539	0.327	0.16	5.99859e-52	1	2.044	ENSRNOG00000020239	protein_coding	calpain 15
Ddi2	3.52777e-56	0.157074	0.502	0.283	6.06318e-52	1	1.774	ENSRNOG00000012274	protein_coding	DNA-damage inducible protein 2
Ptges2	3.56755e-56	0.166389	0.616	0.378	6.13156e-52	1	1.63	ENSRNOG00000014050	protein_coding	prostaglandin E synthase 2
Arel1	3.64526e-56	0.151139	0.571	0.346	6.2651e-52	1	1.65	ENSRNOG00000004382	protein_coding	apoptosis resistant E3 ubiquitin protein ligase 1
Chchd4	3.68547e-56	0.148866	0.411	0.213	6.33421e-52	1	1.93	ENSRNOG00000022466	protein_coding	coiled-coil-helix-coiled-coil-helix domain containing 4
Cdk5rap1	5.03419e-56	0.0763761	0.269	0.155	8.65226e-52	1	1.735	ENSRNOG00000015696	protein_coding	CDK5 regulatory subunit associated protein 1
Rasip1	5.03855e-56	0.115498	0.329	0.169	8.65976e-52	1	1.947	ENSRNOG00000021004	protein_coding	Ras interacting protein 1
Vps39	5.16263e-56	0.177605	0.525	0.293	8.87302e-52	1	1.792	ENSRNOG00000008316	protein_coding	VPS39 HOPS complex subunit
Tmem196	5.62528e-56	0.165026	0.282	0.1	9.66816e-52	1	2.82	ENSRNOG00000037435	protein_coding	transmembrane protein 196
AC127784.5	5.62969e-56	0.208795	0.479	0.24	9.67575e-52	1	1.996	ENSRNOG00000061943	processed_pseudogene	--
Osbp2	5.92332e-56	0.143599	0.326	0.147	1.01804e-51	1	2.218	ENSRNOG00000019645	protein_coding	oxysterol binding protein 2
Aldh5a1	6.46096e-56	0.0251204	0.413	0.297	1.11045e-51	1	1.391	ENSRNOG00000023538	protein_coding	aldehyde dehydrogenase 5 family, member A1
Arhgef25	7.34263e-56	0.213529	0.743	0.496	1.26198e-51	1	1.498	ENSRNOG00000005034	protein_coding	Rho guanine nucleotide exchange factor 25
Tfip11	7.89214e-56	0.205518	0.595	0.345	1.35642e-51	1	1.725	ENSRNOG00000000663	protein_coding	tuftelin interacting protein 11
Ankrd9	8.15409e-56	0.12981	0.299	0.136	1.40144e-51	1	2.199	ENSRNOG00000008056	protein_coding	ankyrin repeat domain 9
Oasl2	8.23822e-56	0.142742	0.27	0.104	1.4159e-51	1	2.596	ENSRNOG00000028814	protein_coding	2'-5' oligoadenylate synthetase-like 2
Tcta	8.74001e-56	0.233775	0.864	0.735	1.50215e-51	1	1.176	ENSRNOG00000048237	protein_coding	T-cell leukemia translocation altered
Acsbg1	9.46608e-56	0.106664	0.838	0.647	1.62693e-51	1	1.295	ENSRNOG00000011381	protein_coding	acyl-CoA synthetase bubblegum family member 1
Clint1	1.02322e-55	0.166428	0.616	0.379	1.7586e-51	1	1.625	ENSRNOG00000005406	protein_coding	clathrin interactor 1
Osbpl7	1.02617e-55	0.132891	0.31	0.143	1.76367e-51	1	2.168	ENSRNOG00000009473	protein_coding	oxysterol binding protein-like 7
Gpn3	1.03176e-55	0.142633	0.387	0.198	1.77329e-51	1	1.955	ENSRNOG00000001278	protein_coding	GPN-loop GTPase 3
Tpp2	1.07781e-55	0.165803	0.605	0.372	1.85243e-51	1	1.626	ENSRNOG00000011194	protein_coding	tripeptidyl peptidase 2
Eif4e2	1.08825e-55	0.0749807	0.505	0.34	1.87038e-51	1	1.485	ENSRNOG00000019634	protein_coding	eukaryotic translation initiation factor 4E family member 2
Hsf2	1.16513e-55	0.160873	0.363	0.167	2.0025e-51	1	2.174	ENSRNOG00000000808	protein_coding	heat shock transcription factor 2
Masp1	1.27743e-55	0.132414	0.277	0.116	2.19551e-51	1	2.388	ENSRNOG00000001827	protein_coding	mannan-binding lectin serine peptidase 1
Hpf1	1.40201e-55	0.136641	0.526	0.314	2.40963e-51	1	1.675	ENSRNOG00000011293	protein_coding	histone PARylation factor 1
Snx12	1.5637e-55	0.221924	0.762	0.521	2.68754e-51	1	1.463	ENSRNOG00000004036	protein_coding	sorting nexin 12
Prr3	1.58028e-55	0.152232	0.557	0.333	2.71602e-51	1	1.673	ENSRNOG00000025806	protein_coding	proline rich 3
Glrx2	1.85393e-55	0.217842	0.736	0.489	3.18635e-51	1	1.505	ENSRNOG00000003385	protein_coding	glutaredoxin 2
Polr3a	1.97203e-55	0.128708	0.396	0.215	3.38932e-51	1	1.842	ENSRNOG00000010008	protein_coding	polymerase (RNA) III subunit A
Vps37c	2.85637e-55	0.215167	0.65	0.4	4.90924e-51	1	1.625	ENSRNOG00000046439	protein_coding	VPS37C, ESCRT-I subunit
Ercc1	2.99556e-55	0.142487	0.619	0.395	5.14847e-51	1	1.567	ENSRNOG00000017839	protein_coding	ERCC excision repair 1, endonuclease non-catalytic subunit
Cmc1	3.79028e-55	0.170198	0.592	0.357	6.51436e-51	1	1.658	ENSRNOG00000010149	protein_coding	C-x(9)-C motif containing 1
Cntfr	4.09428e-55	0.122222	0.456	0.268	7.03683e-51	1	1.701	ENSRNOG00000047307	protein_coding	ciliary neurotrophic factor receptor
Fam219b	4.15492e-55	0.196793	0.692	0.443	7.14106e-51	1	1.562	ENSRNOG00000054468	protein_coding	family with sequence similarity 219, member B
Dcun1d5	4.18252e-55	0.210195	0.738	0.492	7.1885e-51	1	1.5	ENSRNOG00000008390	protein_coding	defective in cullin neddylation 1 domain containing 5
Mettl22	4.49731e-55	0.12425	0.412	0.229	7.72953e-51	1	1.799	ENSRNOG00000002714	protein_coding	methyltransferase like 22
Kcna6	4.86277e-55	0.163564	0.732	0.497	8.35765e-51	1	1.473	ENSRNOG00000052486	protein_coding	potassium voltage-gated channel subfamily A member 6
Cox10	5.30417e-55	0.146899	0.313	0.135	9.11628e-51	1	2.319	ENSRNOG00000024972	protein_coding	COX10 heme A:farnesyltransferase cytochrome c oxidase assembly factor
[truncated: 26,514 more rows]
