# Supplementary material for: In situ tissue profile of rat trigeminal nerve in trigeminal neuralgia using spatial transcriptome sequencing
Source: Int J Surg. 2024 Jan 25;110(3):1463–74. doi: 10.1097/JS9.0000000000001110 (PMC10942187; doi:10.1097/JS9.0000000000001110)
Supplement: SUPPLEMENTARY MATERIAL [file js9-110-1463-s014.xlsx]

## Sheet: clusters_1-vs-2-diff-pval-0.05-
gene	pvalue	pct.1	pct.2	padj	baseMean	log2FoldChange	up_down	ensembl_id	gene_type	product	TFs_Family	GO_id	GO_term	pathway	pathway_description
Vim	0	1	1	0	1.64964	3.13411	Up	ENSRNOG00000018087	protein_coding	vimentin	--	GO:0005515,GO:0005737,GO:0005777,GO:0005829,GO:0008022,GO:0009314,GO:0005844,GO:0010043,GO:0010269,GO:0010628,GO:0010977,GO:0032967,GO:0033280,GO:0014002,GO:0042802,GO:0042995,GO:0043005,GO:0003725,GO:0045727,GO:0043403,GO:0005198,GO:0046697,GO:0043488,GO:0048471,GO:0005200,GO:0050770,GO:0051721,GO:0060020,GO:0005212,GO:0060252,GO:0060395,GO:0005856,GO:0005882,GO:0005886,GO:0016363,GO:0019900,GO:…	protein binding|cytoplasm|peroxisome|cytosol|protein C-terminus binding|response to radiation|polysome|response to zinc ion|response to selenium ion|positive regulation of gene expression|negative regulation of neuron projection development|positive regulation of collagen biosynthetic process|response to vitamin D|astrocyte development|identical protein binding|cell projection|neuron projection|d…	rno05206,rno05169	MicroRNAs in cancer|Epstein-Barr virus infection
Lyz2	0	0.996	0.301	0	-0.283027	3.01496	Up	ENSRNOG00000005825	protein_coding	lysozyme 2	--	GO:0050830,GO:0030141,GO:0003796,GO:0031640,GO:0042742,GO:0005615,GO:0005737,GO:0005788,GO:0005795,GO:0042802,GO:0005902,GO:0048237,GO:0016798,GO:0050829,GO:0016998,GO:0000137,GO:0019835,GO:0030140	defense response to Gram-positive bacterium|secretory granule|lysozyme activity|killing of cells of other organism|defense response to bacterium|extracellular space|cytoplasm|endoplasmic reticulum lumen|Golgi stack|identical protein binding|microvillus|rough endoplasmic reticulum lumen|hydrolase activity, acting on glycosyl bonds|defense response to Gram-negative bacterium|cell wall macromolecule…	rno04970	Salivary secretion
Mgp	0	0.998	0.403	0	0.0873124	3.00239	Up	ENSRNOG00000005695	protein_coding	matrix Gla protein	--	GO:0031012,GO:0005509,GO:0005615,GO:0032991,GO:0005783,GO:0007584,GO:0009612,GO:0009725,GO:0010033,GO:0048306,GO:0030154,GO:0048754,GO:0030324,GO:0051216,GO:0030500,GO:0051384,GO:0001503,GO:0051592,GO:0005201,GO:0065003	extracellular matrix|calcium ion binding|extracellular space|protein-containing complex|endoplasmic reticulum|response to nutrient|response to mechanical stimulus|response to hormone|response to organic substance|calcium-dependent protein binding|cell differentiation|branching morphogenesis of an epithelial tube|lung development|cartilage development|regulation of bone mineralization|response to …	--	--
Cxcl14	0	0.868	0.025	0	-2.52864	2.99825	Up	ENSRNOG00000011984	protein_coding	C-X-C motif chemokine ligand 14	--	GO:0006955,GO:0007267,GO:0008009,GO:0045662,GO:0048839,GO:0060326,GO:2000503,GO:0005576,GO:0005794	immune response|cell-cell signaling|chemokine activity|negative regulation of myoblast differentiation|inner ear development|cell chemotaxis|positive regulation of natural killer cell chemotaxis|extracellular region|Golgi apparatus	rno04060,rno04062	Cytokine-cytokine receptor interaction|Chemokine signaling pathway
Dcn	0	1	0.743	0	0.805432	2.97755	Up	ENSRNOG00000004554	protein_coding	decorin	--	GO:0045944,GO:0014068,GO:0005518,GO:0046426,GO:0016239,GO:0005539,GO:0047485,GO:0016525,GO:0005576,GO:0050840,GO:0005578,GO:0005589,GO:0005615,GO:0005737,GO:0019221,GO:0006469,GO:0051901,GO:0019800,GO:0007519,GO:0090141,GO:0031012,GO:0007568,GO:1900747,GO:0009612,GO:0001822,GO:0032496,GO:0010508,GO:0001890,GO:0042060,GO:0010596,GO:0004860	positive regulation of transcription by RNA polymerase II|positive regulation of phosphatidylinositol 3-kinase signaling|collagen binding|negative regulation of JAK-STAT cascade|positive regulation of macroautophagy|glycosaminoglycan binding|protein N-terminus binding|negative regulation of angiogenesis|extracellular region|extracellular matrix binding|proteinaceous extracellular matrix|collagen …	rno04350,rno05205	TGF-beta signaling pathway|Proteoglycans in cancer
Col3a1	0	1	0.669	0	0.610033	2.87605	Up	ENSRNOG00000003357	protein_coding	collagen type III alpha 1 chain	--	GO:0005586,GO:0005615,GO:0007160,GO:0007179,GO:0007229,GO:0007507,GO:0007568,GO:0046332,GO:0009314,GO:0046872,GO:0009612,GO:0048407,GO:0018149,GO:0048565,GO:0050777,GO:0060414,GO:0071230,GO:0097435,GO:2001223,GO:0001501,GO:0001568,GO:0002020,GO:0003674,GO:0005178,GO:0005201,GO:0005576,GO:0005578,GO:0005581,GO:0021987,GO:0030199,GO:0031012,GO:0034097,GO:0035025,GO:0042060,GO:0043588	collagen type III trimer|extracellular space|cell-matrix adhesion|transforming growth factor beta receptor signaling pathway|integrin-mediated signaling pathway|heart development|aging|SMAD binding|response to radiation|metal ion binding|response to mechanical stimulus|platelet-derived growth factor binding|peptide cross-linking|digestive tract development|negative regulation of immune response|a…	rno04611,rno04926,rno04974,rno04933,rno05146	Platelet activation|Relaxin signaling pathway|Protein digestion and absorption|AGE-RAGE signaling pathway in diabetic complications|Amoebiasis
Col18a1	0	0.966	0.271	0	-0.582935	2.76344	Up	ENSRNOG00000001229	protein_coding	collagen type XVIII alpha 1 chain	--	GO:0051599,GO:0005198,GO:2000353,GO:0005576,GO:0005604,GO:0005615,GO:0007155,GO:0008284,GO:0030198,GO:0030335,GO:0030938,GO:0031012,GO:0001525,GO:0001886,GO:0042493,GO:0003674	response to hydrostatic pressure|structural molecule activity|positive regulation of endothelial cell apoptotic process|extracellular region|basement membrane|extracellular space|cell adhesion|positive regulation of cell proliferation|extracellular matrix organization|positive regulation of cell migration|collagen type XVIII trimer|extracellular matrix|angiogenesis|endothelial cell morphogenesis|…	rno04974	Protein digestion and absorption
Mal	0	0.999	0.801	0	0.856283	2.55422	Up	ENSRNOG00000015445	protein_coding	mal, T-cell differentiation protein	--	GO:0098737,GO:0006886,GO:0120003,GO:0016021,GO:1902043,GO:0016324,GO:0019898,GO:0019911,GO:0042552,GO:0044853,GO:0001766,GO:0045121,GO:0002175,GO:0005783	protein insertion into plasma membrane|intracellular protein transport|hinge region between urothelial plaques of apical plasma membrane|integral component of membrane|positive regulation of extrinsic apoptotic signaling pathway via death domain receptors|apical plasma membrane|extrinsic component of membrane|structural constituent of myelin sheath|myelination|plasma membrane raft|membrane raft p…	--	--
Serping1	0	0.99	0.331	0	-0.339442	2.5395	Up	ENSRNOG00000007457	protein_coding	serpin family G member 1	--	GO:0042730,GO:0003674,GO:0045087,GO:0004867,GO:0005615,GO:0006958,GO:0007568,GO:0007596,GO:0008150,GO:0001848,GO:0010951,GO:0001869	fibrinolysis|molecular_function|innate immune response|serine-type endopeptidase inhibitor activity|extracellular space|complement activation, classical pathway|aging|blood coagulation|biological_process|complement binding|negative regulation of endopeptidase activity|negative regulation of complement activation, lectin pathway	rno04610,rno05133	Complement and coagulation cascades|Pertussis
Apod	0	1	1	0	2.07593	2.50736	Up	ENSRNOG00000048273	protein_coding	apolipoprotein D	--	GO:0005737,GO:0005783,GO:0006006,GO:0006629,GO:0030425,GO:0042246,GO:0006869,GO:0042308,GO:0007420,GO:0042493,GO:0043025,GO:0071638,GO:0048471,GO:1900016,GO:2000098,GO:0000302,GO:2000405,GO:0003674,GO:0005576,GO:0005615,GO:0005622,GO:0007568,GO:0010642,GO:0014012,GO:0015485,GO:0048662,GO:0022626,GO:0048678,GO:0051895,GO:0060588	cytoplasm|endoplasmic reticulum|glucose metabolic process|lipid metabolic process|dendrite|tissue regeneration|lipid transport|negative regulation of protein import into nucleus|brain development|response to drug|neuronal cell body|negative regulation of monocyte chemotactic protein-1 production|perinuclear region of cytoplasm|negative regulation of cytokine production involved in inflammatory re…	--	--
Myoc	5.16092981281301e-310	0.994	0.669	8.87009e-306	0.470116	2.35677	Up	ENSRNOG00000003221	protein_coding	myocilin	--	GO:0005109,GO:0005578,GO:0005615,GO:0005737,GO:0005741,GO:0005794,GO:0005929,GO:0005743,GO:0014068,GO:0014734,GO:0031012,GO:0031175,GO:0021675,GO:0031410,GO:0001649,GO:0038133,GO:0032027,GO:0043220,GO:0033268,GO:0001953,GO:0043408,GO:0001968,GO:0045162,GO:0051897,GO:0003674,GO:0051901,GO:0046872,GO:0060348,GO:1900026,GO:0070062,GO:0097453,GO:1990090,GO:0005758,GO:0005783,GO:0022011,GO:0005791,GO:…	frizzled binding|proteinaceous extracellular matrix|extracellular space|cytoplasm|mitochondrial outer membrane|Golgi apparatus|cilium|mitochondrial inner membrane|positive regulation of phosphatidylinositol 3-kinase signaling|skeletal muscle hypertrophy|extracellular matrix|neuron projection development|nerve development|cytoplasmic vesicle|osteoblast differentiation|ERBB2-ERBB3 signaling pathway…	--	--
Pmp2	2.62421e-246	0.988	0.644	4.51024e-242	0.395422	2.35315	Up	ENSRNOG00000022707	protein_coding	peripheral myelin protein 2	--	GO:0061024,GO:0005504,GO:0015485,GO:0043209	membrane organization|fatty acid binding|cholesterol binding|myelin sheath	--	--
Timp1	0	0.995	0.578	0	0.0937622	2.23481	Up	ENSRNOG00000010208	protein_coding	TIMP metallopeptidase inhibitor 1	--	GO:0005615,GO:0006694,GO:0007568,GO:0008083,GO:0008191,GO:0031012,GO:0034097,GO:0042060,GO:0043066,GO:0043086,GO:0043434,GO:0051045,GO:0001775,GO:0002020,GO:0005125,GO:0005515,GO:0005578,GO:0005604,GO:0008270,GO:0008284,GO:0009725,GO:0010033,GO:0010469,GO:0051216,GO:0010951,GO:1901164,GO:1905049,GO:2001044	extracellular space|steroid biosynthetic process|aging|growth factor activity|metalloendopeptidase inhibitor activity|extracellular matrix|response to cytokine|wound healing|negative regulation of apoptotic process|negative regulation of catalytic activity|response to peptide hormone|negative regulation of membrane protein ectodomain proteolysis|cell activation|protease binding|cytokine activity|…	rno04066	HIF-1 signaling pathway
Crlf1	4.89004e-268	0.828	0.092	8.40451e-264	-1.70698	2.19468	Up	ENSRNOG00000020030	protein_coding	cytokine receptor-like factor 1	--	GO:0005127,GO:0005575,GO:0005615,GO:0008150,GO:0008284,GO:0010469,GO:0019955,GO:0042531,GO:0043524,GO:0046982,GO:0097058,GO:0001657,GO:2000672,GO:0003674,GO:0005125	ciliary neurotrophic factor receptor binding|cellular_component|extracellular space|biological_process|positive regulation of cell proliferation|regulation of signaling receptor activity|cytokine binding|positive regulation of tyrosine phosphorylation of STAT protein|negative regulation of neuron apoptotic process|protein heterodimerization activity|CRLF-CLCF1 complex|ureteric bud development|neg…	--	--
Fn1	0	0.922	0.125	0	-1.40633	2.15933	Up	ENSRNOG00000014288	protein_coding	fibronectin 1	--	GO:0005178,GO:0005201,GO:0005515,GO:0005576,GO:0005577,GO:0007044,GO:0007155,GO:0005578,GO:0007160,GO:0007161,GO:0008022,GO:0016324,GO:0016504,GO:0008201,GO:0008284,GO:0018149,GO:0019899,GO:0030198,GO:0001503,GO:0042493,GO:0030335,GO:0001525,GO:0042802,GO:0031012,GO:0001775,GO:0001932,GO:0043066,GO:0002020,GO:0045340,GO:0045773,GO:0002931,GO:0070372,GO:0048146,GO:0005102,GO:0071222,GO:0071288,GO:…	integrin binding|extracellular matrix structural constituent|protein binding|extracellular region|fibrinogen complex|cell-substrate junction assembly|cell adhesion|proteinaceous extracellular matrix|cell-matrix adhesion|calcium-independent cell-matrix adhesion|protein C-terminus binding|apical plasma membrane|peptidase activator activity|heparin binding|positive regulation of cell proliferation|p…	rno04151,rno04512,rno04510,rno04810,rno05200,rno05205,rno05222,rno04933,rno05100,rno05165,rno05146	PI3K-Akt signaling pathway|ECM-receptor interaction|Focal adhesion|Regulation of actin cytoskeleton|Pathways in cancer|Proteoglycans in cancer|Small cell lung cancer|AGE-RAGE signaling pathway in diabetic complications|Bacterial invasion of epithelial cells|Human papillomavirus infection|Amoebiasis
Thbs2	8.91397e-237	0.741	0.048	1.53204e-232	-2.26925	2.14189	Up	ENSRNOG00000010529	protein_coding	thrombospondin 2	--	GO:0005604,GO:0005615,GO:0007155,GO:0008201,GO:0016525,GO:0030198,GO:0031091,GO:0051965,GO:0005509,GO:0005576,GO:0005578	basement membrane|extracellular space|cell adhesion|heparin binding|negative regulation of angiogenesis|extracellular matrix organization|platelet alpha granule|positive regulation of synapse assembly|calcium ion binding|extracellular region|proteinaceous extracellular matrix	rno04151,rno04512,rno04145,rno04510,rno05165,rno05144	PI3K-Akt signaling pathway|ECM-receptor interaction|Phagosome|Focal adhesion|Human papillomavirus infection|Malaria
Arpc1b	0	0.997	0.588	0	0.10783	2.10411	Up	ENSRNOG00000000991	protein_coding	actin related protein 2/3 complex, subunit 1B	--	GO:0005885,GO:0032355,GO:0034314,GO:0036284,GO:0043627,GO:0044877,GO:0051015,GO:0005200,GO:0005737	Arp2/3 protein complex|response to estradiol|Arp2/3 complex-mediated actin nucleation|tubulobulbar complex|response to estrogen|protein-containing complex binding|actin filament binding|structural constituent of cytoskeleton|cytoplasm	rno04144,rno04810,rno04666,rno05132,rno05100	Endocytosis|Regulation of actin cytoskeleton|Fc gamma R-mediated phagocytosis|Salmonella infection|Bacterial invasion of epithelial cells
Serpine2	0	0.999	0.556	0	0.111252	2.10306	Up	ENSRNOG00000015461	protein_coding	serpin family E member 2	--	GO:0005615,GO:0005829,GO:0007566,GO:0010766,GO:0007596,GO:0010951,GO:0008201,GO:0010976,GO:0014067,GO:0031594,GO:0016020,GO:0021683,GO:0032940,GO:0033363,GO:0004867,GO:0050974,GO:0042177,GO:0051966,GO:0042628,GO:0060291,GO:0005102,GO:0060384,GO:0005539,GO:0005576,GO:0061108,GO:0008285,GO:0009314,GO:0009611,GO:0010466,GO:0030195,GO:0010544,GO:0010757,GO:0030308,GO:0031012,GO:0031091,GO:0043025,GO:…	extracellular space|cytosol|embryo implantation|negative regulation of sodium ion transport|blood coagulation|negative regulation of endopeptidase activity|heparin binding|positive regulation of neuron projection development|negative regulation of phosphatidylinositol 3-kinase signaling|neuromuscular junction|membrane|cerebellar granular layer morphogenesis|secretion by cell|secretory granule org…	--	--
Cd63	0	1	0.96	0	1.06415	2.10246	Up	ENSRNOG00000007650	protein_coding	Cd63 molecule	--	GO:0005765,GO:0005770,GO:0005886,GO:0005887,GO:0007155,GO:0007160,GO:0016477,GO:0030855,GO:0007166,GO:0031226,GO:0031902,GO:0043473,GO:0044877,GO:0031904,GO:0045785,GO:0045807,GO:0048757,GO:0002092,GO:2001046,GO:0050931,GO:0070062,GO:0005515,GO:0005615,GO:0005737,GO:0005764,GO:0009986,GO:0010008,GO:0010633,GO:0012505,GO:0015031,GO:0016021,GO:0032585,GO:0032991,GO:0034613,GO:0035646,GO:0097487,GO:…	lysosomal membrane|late endosome|plasma membrane|integral component of plasma membrane|cell adhesion|cell-matrix adhesion|cell migration|epithelial cell differentiation|cell surface receptor signaling pathway|intrinsic component of plasma membrane|late endosome membrane|pigmentation|protein-containing complex binding|endosome lumen|positive regulation of cell adhesion|positive regulation of endoc…	rno04142,rno05205	Lysosome|Proteoglycans in cancer
Lum	2.43211993663817e-310	0.99	0.535	4.18008e-306	0.0311442	2.08346	Up	ENSRNOG00000004610	protein_coding	lumican	--	GO:0031012,GO:0005576,GO:0032914,GO:0005578,GO:0045944,GO:0005583,GO:0005615,GO:0051216,GO:0007409,GO:0070848,GO:0007601,GO:0014070,GO:0003674,GO:0030199,GO:0005518	extracellular matrix|extracellular region|positive regulation of transforming growth factor beta1 production|proteinaceous extracellular matrix|positive regulation of transcription by RNA polymerase II|fibrillar collagen trimer|extracellular space|cartilage development|axonogenesis|response to growth factor|visual perception|response to organic cyclic compound|molecular_function|collagen fibril o…	rno05205	Proteoglycans in cancer
LOC100911545	6.77089e-275	0.83	0.077	1.16371e-270	-1.91459	2.07029	Up	ENSRNOG00000028896	protein_coding	alpha-2-macroglobulin-like	--	--	--	--	--
Eef1a1	4.37702e-278	0.937	0.29	7.52278e-274	-0.761752	2.06408	Up	ENSRNOG00000009439	protein_coding	eukaryotic translation elongation factor 1 alpha 1	--	GO:0030864,GO:0005886,GO:0003924,GO:0032587,GO:0006412,GO:0005516,GO:0035690,GO:0006414,GO:0005525,GO:0043209,GO:0005634,GO:0005730,GO:0051260,GO:0007568,GO:0005737,GO:0071364,GO:0008144,GO:0010942,GO:0005829,GO:0000049,GO:1903427,GO:0010976,GO:0003729,GO:1990090,GO:0019901,GO:0003746	cortical actin cytoskeleton|plasma membrane|GTPase activity|ruffle membrane|translation|calmodulin binding|cellular response to drug|translational elongation|GTP binding|myelin sheath|nucleus|nucleolus|protein homooligomerization|aging|cytoplasm|cellular response to epidermal growth factor stimulus|drug binding|positive regulation of cell death|cytosol|tRNA binding|negative regulation of reactive…	rno03013,rno05134	RNA transport|Legionellosis
Cd74	4.0968e-274	0.981	0.398	7.04116e-270	-0.207596	2.06042	Up	ENSRNOG00000018735	protein_coding	CD74 molecule	--	GO:0002792,GO:0002830,GO:0002906,GO:0004896,GO:0005764,GO:0009986,GO:0005770,GO:0016021,GO:0005771,GO:0005773,GO:0016064,GO:0019882,GO:0019886,GO:0019955,GO:0042289,GO:0042609,GO:0042613,GO:0042658,GO:0043066,GO:0043123,GO:0000187,GO:0050731,GO:0043410,GO:0001516,GO:0050998,GO:0043518,GO:0001540,GO:0051085,GO:0001934,GO:0051290,GO:0001961,GO:0060907,GO:0002606,GO:0065003,GO:0070206,GO:0070374,GO:…	negative regulation of peptide secretion|positive regulation of type 2 immune response|negative regulation of mature B cell apoptotic process|cytokine receptor activity|lysosome|cell surface|late endosome|integral component of membrane|multivesicular body|vacuole|immunoglobulin mediated immune response|antigen processing and presentation|antigen processing and presentation of exogenous peptide an…	rno04612,rno05152,rno05168	Antigen processing and presentation|Tuberculosis|Herpes simplex infection
Pllp	0	1	0.85	0	0.852035	2.05572	Up	ENSRNOG00000016558	protein_coding	plasmolipin	--	GO:0009611,GO:0016021,GO:0019911,GO:0042552,GO:0043218,GO:0045121,GO:0001766,GO:0006811,GO:0008104	response to wounding|integral component of membrane|structural constituent of myelin sheath|myelination|compact myelin|membrane raft|membrane raft polarization|ion transport|protein localization	--	--
Fgl2	6.36827e-281	0.958	0.382	1.09452e-276	-0.411991	2.04259	Up	ENSRNOG00000012881	protein_coding	fibrinogen-like 2	--	GO:0006508,GO:0007567,GO:0008233	proteolysis|parturition|peptidase activity	--	--
Cryab	0	1	0.979	0	1.29591	1.99569	Up	ENSRNOG00000010524	protein_coding	crystallin, alpha B	--	GO:0005737,GO:0005739,GO:0005794,GO:0005829,GO:0005886,GO:0006457,GO:0007021,GO:0031109,GO:0007517,GO:0031430,GO:0007568,GO:0031674,GO:0008017,GO:0032355,GO:0032387,GO:0032432,GO:0032463,GO:0044877,GO:0042542,GO:0045202,GO:0042802,GO:0046872,GO:0050821,GO:0051082,GO:0051260,GO:0001540,GO:0051403,GO:0060561,GO:0001666,GO:0071480,GO:0002088,GO:0005212,GO:0005515,GO:0005634,GO:0008092,GO:0009986,GO:…	cytoplasm|mitochondrion|Golgi apparatus|cytosol|plasma membrane|protein folding|tubulin complex assembly|microtubule polymerization or depolymerization|muscle organ development|M band|aging|I band|microtubule binding|response to estradiol|negative regulation of intracellular transport|actin filament bundle|negative regulation of protein homooligomerization|protein-containing complex binding|respo…	rno04141,rno04213	Protein processing in endoplasmic reticulum|Longevity regulating pathway - multiple species
Rpl12	0	0.998	0.572	0	0.0491963	1.99467	Up	ENSRNOG00000016220	protein_coding	ribosomal protein L12	--	GO:0005634,GO:0005730,GO:0005737,GO:0005840,GO:0006412,GO:0019843,GO:0022625,GO:0045901,GO:0070180,GO:0000027,GO:0003735	nucleus|nucleolus|cytoplasm|ribosome|translation|rRNA binding|cytosolic large ribosomal subunit|positive regulation of translational elongation|large ribosomal subunit rRNA binding|ribosomal large subunit assembly|structural constituent of ribosome	rno03010	Ribosome
Serpinh1	0	1	0.787	0	0.54289	1.98892	Up	ENSRNOG00000016831	protein_coding	serpin family H member 1	--	GO:0051082,GO:0010951,GO:0004867,GO:0005518,GO:0051604,GO:0030199,GO:0005615,GO:0005737,GO:0005783,GO:0032964,GO:0005788,GO:0003433,GO:0045121,GO:0005793	unfolded protein binding|negative regulation of endopeptidase activity|serine-type endopeptidase inhibitor activity|collagen binding|protein maturation|collagen fibril organization|extracellular space|cytoplasm|endoplasmic reticulum|collagen biosynthetic process|endoplasmic reticulum lumen|chondrocyte development involved in endochondral bone morphogenesis|membrane raft|endoplasmic reticulum-Golg…	--	--
Cuedc2	4.60248e-255	0.903	0.301	7.91028e-251	-0.706479	1.97571	Up	ENSRNOG00000019574	protein_coding	CUE domain containing 2	--	GO:0005829,GO:0010936,GO:0031965,GO:1900016,GO:0005654	cytosol|negative regulation of macrophage cytokine production|nuclear membrane|negative regulation of cytokine production involved in inflammatory response|nucleoplasm	--	--
Mdk	7.79210692682064e-319	0.948	0.231	1.33922941751266e-314	-0.949746	1.96617	Up	ENSRNOG00000017560	protein_coding	midkine	--	GO:0051384,GO:0021987,GO:0007614,GO:0051781,GO:0030154,GO:0008083,GO:1901215,GO:0030325,GO:0008201,GO:0009611,GO:0030421,GO:0009725,GO:0042493,GO:0010469,GO:0042995,GO:0016477,GO:0043524,GO:0021542,GO:0001662,GO:0045893,GO:0021681,GO:0005576,GO:0050795,GO:0021766,GO:0005737	response to glucocorticoid|cerebral cortex development|short-term memory|positive regulation of cell division|cell differentiation|growth factor activity|negative regulation of neuron death|adrenal gland development|heparin binding|response to wounding|defecation|response to hormone|response to drug|regulation of signaling receptor activity|cell projection|cell migration|negative regulation of ne…	--	--
Capg	4.51177e-188	0.895	0.476	7.75438e-184	-0.210268	1.96006	Up	ENSRNOG00000013668	protein_coding	capping actin protein, gelsolin like	--	GO:0071803,GO:0005730,GO:0072686,GO:0005737,GO:0090543,GO:0005814,GO:0019904,GO:0022617,GO:0030031,GO:0042470,GO:0044877,GO:0045296,GO:0045335,GO:0051015,GO:0005615,GO:0051016,GO:0005634,GO:0071346,GO:0005654	positive regulation of podosome assembly|nucleolus|mitotic spindle|cytoplasm|Flemming body|centriole|protein domain specific binding|extracellular matrix disassembly|cell projection assembly|melanosome|protein-containing complex binding|cadherin binding|phagocytic vesicle|actin filament binding|extracellular space|barbed-end actin filament capping|nucleus|cellular response to interferon-gamma|nuc…	--	--
Fxyd6	0	0.952	0.351	0	-0.499825	1.93727	Up	ENSRNOG00000016412	protein_coding	FXYD domain-containing ion transport regulator 6	--	GO:0016021,GO:0017080,GO:0034220,GO:2000649,GO:0005216,GO:0005886,GO:0005887	integral component of membrane|sodium channel regulator activity|ion transmembrane transport|regulation of sodium ion transmembrane transporter activity|ion channel activity|plasma membrane|integral component of plasma membrane	--	--
Gas2l3	0	0.982	0.438	0	-0.26287	1.9247	Up	ENSRNOG00000025198	protein_coding	growth arrest-specific 2 like 3	--	GO:0015629,GO:0015630,GO:0030036,GO:0000226,GO:0003779,GO:0008017	actin cytoskeleton|microtubule cytoskeleton|actin cytoskeleton organization|microtubule cytoskeleton organization|actin binding|microtubule binding	--	--
LOC103692785	0	0.988	0.488	0	-0.218076	1.91758	Up	ENSRNOG00000043348	protein_coding	60S ribosomal protein L39	--	GO:0003723,GO:0003735,GO:0006412	RNA binding|structural constituent of ribosome|translation	--	--
S100a4	0	1	0.967	0	1.18289	1.90583	Up	ENSRNOG00000011821	protein_coding	S100 calcium-binding protein A4	--	GO:0050786,GO:0005509,GO:0005515,GO:0005576,GO:0005634,GO:0042802,GO:0042803,GO:0043005,GO:0043123,GO:0046914,GO:0046982,GO:0048306,GO:0003779,GO:0048471	RAGE receptor binding|calcium ion binding|protein binding|extracellular region|nucleus|identical protein binding|protein homodimerization activity|neuron projection|positive regulation of I-kappaB kinase/NF-kappaB signaling|transition metal ion binding|protein heterodimerization activity|calcium-dependent protein binding|actin binding|perinuclear region of cytoplasm	--	--
Pltp	5.25392e-266	0.857	0.118	9.02992e-262	-1.5934	1.90015	Up	ENSRNOG00000016488	protein_coding	phospholipid transfer protein	--	GO:0034364,GO:0005575,GO:0034375,GO:0005615,GO:0035620,GO:0006629,GO:0006869,GO:0008150,GO:0008429,GO:0008525,GO:0035627,GO:0010189,GO:0070300,GO:0010875,GO:0097001,GO:0015914,GO:1901611,GO:0019992,GO:0003674,GO:1904121,GO:0030317,GO:0005319,GO:1990050,GO:0031210,GO:0005548	high-density lipoprotein particle|cellular_component|high-density lipoprotein particle remodeling|extracellular space|ceramide transporter activity|lipid metabolic process|lipid transport|biological_process|phosphatidylethanolamine binding|phosphatidylcholine transporter activity|ceramide transport|vitamin E biosynthetic process|phosphatidic acid binding|positive regulation of cholesterol efflux|…	rno03320,rno04979	PPAR signaling pathway|Cholesterol metabolism
Cd9	0	1	1	0	1.56734	1.89592	Up	ENSRNOG00000019556	protein_coding	CD9 molecule	--	GO:0070062,GO:0016020,GO:0007155,GO:0016324,GO:0071404,GO:0030913,GO:0007166,GO:0007342,GO:0007420,GO:0090331,GO:0008285,GO:0031623,GO:0009414,GO:0009897,GO:0005178,GO:0051271,GO:0009986,GO:0005515,GO:0014003,GO:0005887	extracellular exosome|membrane|cell adhesion|apical plasma membrane|cellular response to low-density lipoprotein particle stimulus|paranodal junction assembly|cell surface receptor signaling pathway|fusion of sperm to egg plasma membrane involved in single fertilization|brain development|negative regulation of platelet aggregation|negative regulation of cell proliferation|receptor internalization…	rno04640	Hematopoietic cell lineage
Lamb1	0	0.993	0.594	0	0.0765927	1.8892	Up	ENSRNOG00000005678	protein_coding	laminin subunit beta 1	--	GO:0043208,GO:0019899,GO:0005575,GO:0043256,GO:0021812,GO:0005578,GO:0043257,GO:0030335,GO:0005604,GO:0043259,GO:0005605,GO:0005606,GO:0005607,GO:0031012,GO:0005615,GO:0048471,GO:0005634,GO:0031175,GO:0007162,GO:0034446,GO:0007566,GO:0003674,GO:0035987,GO:0008150,GO:0005178,GO:0042476,GO:0016477,GO:0005201	glycosphingolipid binding|enzyme binding|cellular_component|laminin complex|neuronal-glial interaction involved in cerebral cortex radial glia guided migration|proteinaceous extracellular matrix|laminin-8 complex|positive regulation of cell migration|basement membrane|laminin-10 complex|basal lamina|laminin-1 complex|laminin-2 complex|extracellular matrix|extracellular space|perinuclear region of…	rno04151,rno04512,rno04510,rno05200,rno05222,rno05165,rno05146,rno05145	PI3K-Akt signaling pathway|ECM-receptor interaction|Focal adhesion|Pathways in cancer|Small cell lung cancer|Human papillomavirus infection|Amoebiasis|Toxoplasmosis
Mpz	0	1	1	0	2.56494	1.88268	Up	ENSRNOG00000003171	protein_coding	myelin protein zero	--	GO:0005886,GO:0005887,GO:0016323,GO:0042552,GO:0043066,GO:0043209,GO:0045217,GO:0098742,GO:0003674,GO:0098743,GO:0005764,GO:0005791	plasma membrane|integral component of plasma membrane|basolateral plasma membrane|myelination|negative regulation of apoptotic process|myelin sheath|cell-cell junction maintenance|cell-cell adhesion via plasma-membrane adhesion molecules|molecular_function|cell aggregation|lysosome|rough endoplasmic reticulum	rno04514	Cell adhesion molecules (CAMs)
C1qa	3.40789e-260	0.896	0.182	5.85715e-256	-1.20117	1.85933	Up	ENSRNOG00000012807	protein_coding	complement C1q A chain	--	GO:0005615,GO:0006958,GO:0008150,GO:0010039,GO:0045087,GO:0003674,GO:0005575,GO:0005581	extracellular space|complement activation, classical pathway|biological_process|response to iron ion|innate immune response|molecular_function|cellular_component|collagen trimer	rno04610,rno05322,rno05020,rno05133,rno05150,rno05142	Complement and coagulation cascades|Systemic lupus erythematosus|Prion diseases|Pertussis|Staphylococcus aureus infection|Chagas disease (American trypanosomiasis)
Col16a1	4.8147e-178	0.928	0.527	8.27502e-174	-0.201066	1.85007	Up	ENSRNOG00000031475	protein_coding	collagen type XVI alpha 1 chain	--	GO:0033622,GO:0033627,GO:0051894,GO:0071230,GO:0005178,GO:0007155,GO:0031012	integrin activation|cell adhesion mediated by integrin|positive regulation of focal adhesion assembly|cellular response to amino acid stimulus|integrin binding|cell adhesion|extracellular matrix	--	--
Itga6	0	0.994	0.529	0	-0.0853699	1.84457	Up	ENSRNOG00000001518	protein_coding	integrin subunit alpha 6	--	GO:0009925,GO:0009986,GO:0010668,GO:0010811,GO:0016323,GO:0022409,GO:0030056,GO:0043547,GO:0030175,GO:0043588,GO:0030335,GO:0044877,GO:0031589,GO:0045178,GO:0045296,GO:0045944,GO:0046847,GO:0048565,GO:0050873,GO:0050900,GO:0005178,GO:0005604,GO:0005886,GO:0005913,GO:0007160,GO:0007229,GO:0008305,GO:0009897,GO:0031668,GO:0031994,GO:0033627,GO:0034676,GO:0035878,GO:0038132,GO:0042327,GO:0071407,GO:…	basal plasma membrane|cell surface|ectodermal cell differentiation|positive regulation of cell-substrate adhesion|basolateral plasma membrane|positive regulation of cell-cell adhesion|hemidesmosome|positive regulation of GTPase activity|filopodium|skin development|positive regulation of cell migration|protein-containing complex binding|cell-substrate adhesion|basal part of cell|cadherin binding|p…	rno04151,rno04512,rno04514,rno04510,rno04810,rno04640,rno05200,rno05222,rno05410,rno05412,rno05414,rno05165,rno05145	PI3K-Akt signaling pathway|ECM-receptor interaction|Cell adhesion molecules (CAMs)|Focal adhesion|Regulation of actin cytoskeleton|Hematopoietic cell lineage|Pathways in cancer|Small cell lung cancer|Hypertrophic cardiomyopathy (HCM)|Arrhythmogenic right ventricular cardiomyopathy (ARVC)|Dilated cardiomyopathy (DCM)|Human papillomavirus infection|Toxoplasmosis
Cntf	5.61882e-219	0.94	0.519	9.65707e-215	-0.103521	1.84446	Up	ENSRNOG00000012460	protein_coding	ciliary neurotrophic factor	--	GO:0005737,GO:0005829,GO:0007259,GO:0007399,GO:0008083,GO:0032838,GO:0040007,GO:0008284,GO:0042531,GO:0043025,GO:0048644,GO:0043410,GO:0043524,GO:0048666,GO:0048680,GO:0048691,GO:0005125,GO:0051291,GO:0051602,GO:0005127,GO:0060075,GO:0005138,GO:0005615,GO:0005634,GO:0009642,GO:0010469,GO:0010628,GO:0014068,GO:0030307,GO:0030424,GO:0046427,GO:0046533,GO:0046668,GO:0060081,GO:0046887,GO:0070120,GO:…	cytoplasm|cytosol|JAK-STAT cascade|nervous system development|growth factor activity|plasma membrane bounded cell projection cytoplasm|growth|positive regulation of cell proliferation|positive regulation of tyrosine phosphorylation of STAT protein|neuronal cell body|muscle organ morphogenesis|positive regulation of MAPK cascade|negative regulation of neuron apoptotic process|neuron development|po…	rno04630,rno04060	Jak-STAT signaling pathway|Cytokine-cytokine receptor interaction
Igfbp7	2.95404e-264	0.999	0.903	5.07711e-260	0.8455	1.84016	Up	ENSRNOG00000002050	protein_coding	insulin-like growth factor binding protein 7	--	GO:0051414,GO:0005576,GO:0005615,GO:0007155,GO:0007566,GO:0009408,GO:0014070,GO:0031012,GO:0032526,GO:0032870,GO:0001558,GO:0048839,GO:0003674,GO:0050810,GO:0005520	response to cortisol|extracellular region|extracellular space|cell adhesion|embryo implantation|response to heat|response to organic cyclic compound|extracellular matrix|response to retinoic acid|cellular response to hormone stimulus|regulation of cell growth|inner ear development|molecular_function|regulation of steroid biosynthetic process|insulin-like growth factor binding	--	--
Crip1	0	0.999	0.899	0	0.851388	1.84015	Up	ENSRNOG00000027990	protein_coding	cysteine rich protein 1	--	GO:0042277,GO:0005737,GO:0006955,GO:0060741,GO:0008270,GO:0008301,GO:0071236,GO:0008630,GO:0071493,GO:0010033,GO:0010043,GO:0003680,GO:0010468	peptide binding|cytoplasm|immune response|prostate gland stromal morphogenesis|zinc ion binding|DNA binding, bending|cellular response to antibiotic|intrinsic apoptotic signaling pathway in response to DNA damage|cellular response to UV-B|response to organic substance|response to zinc ion|AT DNA binding|regulation of gene expression	--	--
Ptgds	7.89951e-137	1	0.996	1.35769e-132	1.12738	1.83144	Up	ENSRNOG00000015550	protein_coding	prostaglandin D2 synthase	--	GO:0045187,GO:0004667,GO:0005501,GO:0048471,GO:0005504,GO:0005576,GO:0005615,GO:0051384,GO:2000255,GO:0005635,GO:0005791,GO:0001516,GO:0005794,GO:0031965	regulation of circadian sleep/wake cycle, sleep|prostaglandin-D synthase activity|retinoid binding|perinuclear region of cytoplasm|fatty acid binding|extracellular region|extracellular space|response to glucocorticoid|negative regulation of male germ cell proliferation|nuclear envelope|rough endoplasmic reticulum|prostaglandin biosynthetic process|Golgi apparatus|nuclear membrane	rno00590	Arachidonic acid metabolism
H3f3c	0	1	0.876	0	0.708394	1.83015	Up	ENSRNOG00000032401	protein_coding	H3 histone, family 3C	--	GO:0006334,GO:0030307,GO:0031492,GO:0046982,GO:0000786,GO:0005634,GO:0005719	nucleosome assembly|positive regulation of cell growth|nucleosomal DNA binding|protein heterodimerization activity|nucleosome|nucleus|nuclear euchromatin	--	--
Myl12a	0	0.98	0.448	0	-0.269592	1.82102	Up	ENSRNOG00000015278	protein_coding	myosin light chain 12A	--	GO:0008360,GO:0016460,GO:0030018,GO:0032991,GO:0035254,GO:0072659,GO:0001725,GO:0099738,GO:0005509	regulation of cell shape|myosin II complex|Z disc|protein-containing complex|glutamate receptor binding|protein localization to plasma membrane|stress fiber|cell cortex region|calcium ion binding	rno04510,rno04530,rno04810,rno04611,rno04670	Focal adhesion|Tight junction|Regulation of actin cytoskeleton|Platelet activation|Leukocyte transendothelial migration
C1s	2.44248e-228	0.773	0.097	4.19789e-224	-1.78353	1.81349	Up	ENSRNOG00000011971	protein_coding	complement component 1, s subcomponent	--	GO:0004252,GO:0005509,GO:0005576,GO:0005615,GO:0006508,GO:0006958,GO:0010001,GO:0042802,GO:0051591,GO:0001867,GO:0003674	serine-type endopeptidase activity|calcium ion binding|extracellular region|extracellular space|proteolysis|complement activation, classical pathway|glial cell differentiation|identical protein binding|response to cAMP|complement activation, lectin pathway|molecular_function	rno04610,rno05322,rno05133,rno05150	Complement and coagulation cascades|Systemic lupus erythematosus|Pertussis|Staphylococcus aureus infection
Pla2g16	0	0.999	0.835	0	0.739203	1.81322	Up	ENSRNOG00000021206	protein_coding	phospholipase A2, group XVI	--	GO:0052739,GO:0016020,GO:0005737,GO:0052740,GO:0016021,GO:0005777,GO:0102567,GO:0016042,GO:0102568,GO:0005778,GO:0005783,GO:0006641,GO:0006644,GO:1904177,GO:0016746,GO:0007031,GO:0045786,GO:0046485,GO:0008654,GO:0003674,GO:0008970,GO:0004623,GO:0048471	phosphatidylserine 1-acylhydrolase activity|membrane|cytoplasm|1-acyl-2-lysophosphatidylserine acylhydrolase activity|integral component of membrane|peroxisome|phospholipase A2 activity (consuming 1,2-dipalmitoylphosphatidylcholine)|lipid catabolic process|phospholipase A2 activity consuming 1,2-dioleoylphosphatidylethanolamine)|peroxisomal membrane|endoplasmic reticulum|triglyceride metabolic pr…	rno00564,rno00565,rno00590,rno00591,rno00592,rno04014,rno04923	Glycerophospholipid metabolism|Ether lipid metabolism|Arachidonic acid metabolism|Linoleic acid metabolism|alpha-Linolenic acid metabolism|Ras signaling pathway|Regulation of lipolysis in adipocyte
Hspa2	0	0.992	0.628	0	0.0819886	1.80904	Up	ENSRNOG00000006472	protein_coding	heat shock protein family A member 2	--	GO:0005829,GO:0005886,GO:0006986,GO:0007140,GO:0007141,GO:0007275,GO:0007283,GO:0036128,GO:0007286,GO:0042026,GO:0009408,GO:0042623,GO:0043209,GO:0044183,GO:0051082,GO:0051085,GO:0000795,GO:0001673,GO:0001934,GO:0005515,GO:0005524,GO:0005634,GO:0005737,GO:0009409,GO:0009986,GO:0010971,GO:0016192,GO:0016887,GO:0019899,GO:0031072,GO:0051787,GO:0032781,GO:0051861,GO:0034605,GO:0070194,GO:0034620,GO:…	cytosol|plasma membrane|response to unfolded protein|male meiotic nuclear division|male meiosis I|multicellular organism development|spermatogenesis|CatSper complex|spermatid development|protein refolding|response to heat|ATPase activity, coupled|myelin sheath|protein binding involved in protein folding|unfolded protein binding|chaperone cofactor-dependent protein refolding|synaptonemal complex|m…	rno03040,rno04141,rno04010,rno04144,rno04612,rno04915,rno04213,rno05134,rno05162,rno05164,rno05169,rno05145	Spliceosome|Protein processing in endoplasmic reticulum|MAPK signaling pathway|Endocytosis|Antigen processing and presentation|Estrogen signaling pathway|Longevity regulating pathway - multiple species|Legionellosis|Measles|Influenza A|Epstein-Barr virus infection|Toxoplasmosis
Il33	3.71034e-240	0.882	0.25	6.37695e-236	-0.96014	1.80166	Up	ENSRNOG00000016456	protein_coding	interleukin 33	--	GO:0097191,GO:0045944,GO:0032436,GO:0002686,GO:0050729,GO:0032689,GO:0002826,GO:0032736,GO:0002830,GO:0051024,GO:0005125,GO:0005615,GO:0032753,GO:0005634,GO:0051025,GO:0032754,GO:0005694,GO:0051607,GO:0032755,GO:0006351,GO:0061518,GO:0042092,GO:0010469,GO:0001819,GO:0090197,GO:0043032,GO:0010628,GO:0002281,GO:0030133,GO:0002282	extrinsic apoptotic signaling pathway|positive regulation of transcription by RNA polymerase II|positive regulation of proteasomal ubiquitin-dependent protein catabolic process|negative regulation of leukocyte migration|positive regulation of inflammatory response|negative regulation of interferon-gamma production|negative regulation of T-helper 1 type immune response|positive regulation of inter…	rno04217,rno04623,rno05164	Necroptosis|Cytosolic DNA-sensing pathway|Influenza A
Rbp1	2.00518e-267	0.891	0.213	3.44631e-263	-1.0705	1.80021	Up	ENSRNOG00000013794	protein_coding	retinol binding protein 1	--	GO:0044297,GO:0005811,GO:0055088,GO:0005829,GO:0006776,GO:0016918,GO:1904768,GO:0019841,GO:0030852,GO:0033189,GO:0042572,GO:0002138,GO:0005654,GO:0042573	cell body|lipid droplet|lipid homeostasis|cytosol|vitamin A metabolic process|retinal binding|all-trans-retinol binding|retinol binding|regulation of granulocyte differentiation|response to vitamin A|retinol metabolic process|retinoic acid biosynthetic process|nucleoplasm|retinoic acid metabolic process	--	--
Gltp	0	0.988	0.42	0	-0.382173	1.794	Up	ENSRNOG00000001192	protein_coding	glycolipid transfer protein	--	GO:0016020,GO:0042802,GO:0051861,GO:0120009,GO:0120013,GO:0005829,GO:0008289	membrane|identical protein binding|glycolipid binding|intermembrane lipid transfer|intermembrane lipid transfer activity|cytosol|lipid binding	--	--
LOC100360087	2.10327e-199	0.936	0.477	3.61489e-195	-0.341556	1.79323	Up	ENSRNOG00000020843	protein_coding	ferritin light chain 1-like	--	GO:0006880,GO:0008043,GO:0008199,GO:0005506,GO:0006826	intracellular sequestering of iron ion|intracellular ferritin complex|ferric iron binding|iron ion binding|iron ion transport	--	--
Mt1	1.74739e-266	0.952	0.355	3.00324e-262	-0.552034	1.774	Up	ENSRNOG00000038047	protein_coding	metallothionein 1	--	GO:0071276,GO:0010273,GO:0005634,GO:0043524,GO:0071280,GO:0045926,GO:0005737,GO:0071294,GO:0005764,GO:0005829,GO:0006875,GO:0046686,GO:0006882,GO:0046872,GO:0007263,GO:0048471,GO:0008270,GO:0003674,GO:0050794,GO:0010043,GO:0005507,GO:0071247,GO:0005575	cellular response to cadmium ion|detoxification of copper ion|nucleus|negative regulation of neuron apoptotic process|cellular response to copper ion|negative regulation of growth|cytoplasm|cellular response to zinc ion|lysosome|cytosol|cellular metal ion homeostasis|response to cadmium ion|cellular zinc ion homeostasis|metal ion binding|nitric oxide mediated signal transduction|perinuclear regio…	rno04978	Mineral absorption
Ugt8	6.1557e-253	0.988	0.79	1.05798e-248	0.536203	1.76693	Up	ENSRNOG00000009345	protein_coding	UDP glycosyltransferase 8	--	GO:0007010,GO:0008194,GO:0008489,GO:0015020,GO:0016021,GO:0030913,GO:0042552,GO:0043231,GO:0047263,GO:0048812,GO:0002175,GO:0006682,GO:0006688	cytoskeleton organization|UDP-glycosyltransferase activity|UDP-galactose:glucosylceramide beta-1,4-galactosyltransferase activity|glucuronosyltransferase activity|integral component of membrane|paranodal junction assembly|myelination|intracellular membrane-bounded organelle|N-acylsphingosine galactosyltransferase activity|neuron projection morphogenesis|protein localization to paranode region of …	rno00565,rno00600	Ether lipid metabolism|Sphingolipid metabolism
Ifitm1	3.73241e-222	0.901	0.29	6.4149e-218	-0.683253	1.76013	Up	ENSRNOG00000004273	protein_coding	interferon induced transmembrane protein 1	--	GO:0060337,GO:0005886,GO:0007507,GO:0009615,GO:0009952,GO:0016021,GO:0034341,GO:0035455,GO:0035456,GO:0045071,GO:0046597,GO:0001756,GO:0051607,GO:0003674,GO:0005575	type I interferon signaling pathway|plasma membrane|heart development|response to virus|anterior/posterior pattern specification|integral component of membrane|response to interferon-gamma|response to interferon-alpha|response to interferon-beta|negative regulation of viral genome replication|negative regulation of viral entry into host cell|somitogenesis|defense response to virus|molecular_funct…	rno04662	B cell receptor signaling pathway
C1qb	3.26256e-229	0.858	0.19	5.60736e-225	-1.25645	1.75703	Up	ENSRNOG00000012749	protein_coding	complement C1q B chain	--	GO:0005615,GO:0006955,GO:0006958,GO:0007420,GO:0007568,GO:0010033,GO:0042803,GO:0045087,GO:0048839,GO:0003674,GO:0005581,GO:0051384,GO:0005602	extracellular space|immune response|complement activation, classical pathway|brain development|aging|response to organic substance|protein homodimerization activity|innate immune response|inner ear development|molecular_function|collagen trimer|response to glucocorticoid|complement component C1 complex	rno04610,rno05322,rno05020,rno05133,rno05150,rno05142	Complement and coagulation cascades|Systemic lupus erythematosus|Prion diseases|Pertussis|Staphylococcus aureus infection|Chagas disease (American trypanosomiasis)
Svip	1.38730086553764e-314	0.988	0.674	2.38435399759954e-310	0.258206	1.75576	Up	ENSRNOG00000037137	protein_coding	small VCP interacting protein	--	GO:0010508,GO:0030868,GO:0031225,GO:0031333,GO:0036513,GO:0043621,GO:0051117,GO:1903061,GO:1903070,GO:1904153,GO:0000139,GO:1904240,GO:0005789,GO:0005886	positive regulation of autophagy|smooth endoplasmic reticulum membrane|anchored component of membrane|negative regulation of protein complex assembly|Derlin-1 retrotranslocation complex|protein self-association|ATPase binding|positive regulation of protein lipidation|negative regulation of ER-associated ubiquitin-dependent protein catabolic process|negative regulation of retrograde protein transp…	rno04141	Protein processing in endoplasmic reticulum
Ybx1	0	0.919	0.173	3.72351e-304	-1.29818	1.75536	Up	ENSRNOG00000023786	protein_coding	Y box binding protein 1	CSD	GO:0003682,GO:0003697,GO:0003723,GO:0008134,GO:0003729,GO:0008284,GO:0005515,GO:0008380,GO:0005576,GO:0010494,GO:0030425,GO:0051154,GO:0031965,GO:0051781,GO:0070934,GO:0043025,GO:0070937,GO:0000122,GO:0071204,GO:0000978,GO:1903608,GO:0001077,GO:0001701,GO:0002039,GO:0003677,GO:0005634,GO:0005689,GO:0005737,GO:0005829,GO:0043066,GO:0006355,GO:0043231,GO:0006366,GO:0043565,GO:0006397,GO:0045944,GO:…	chromatin binding|single-stranded DNA binding|RNA binding|transcription factor binding|mRNA binding|positive regulation of cell proliferation|protein binding|RNA splicing|extracellular region|cytoplasmic stress granule|dendrite|negative regulation of striated muscle cell differentiation|nuclear membrane|positive regulation of cell division|CRD-mediated mRNA stabilization|neuronal cell body|CRD-me…	--	--
AC134224.3	1.53132e-204	0.992	0.601	2.63188e-200	0.467141	1.74819	Up	ENSRNOG00000062158	lincRNA	--	--	--	--	--	--
Lrp1	0	0.991	0.52	0	-0.127313	1.74363	Up	ENSRNOG00000025053	protein_coding	LDL receptor related protein 1	--	GO:0007205,GO:0007568,GO:0008203,GO:0008283,GO:0010875,GO:0010942,GO:0010977,GO:0032956,GO:0014912,GO:0034185,GO:0016020,GO:0035909,GO:0016323,GO:0042157,GO:0043025,GO:0043235,GO:0043277,GO:1905167,GO:0043524,GO:2000587,GO:0044877,GO:0002020,GO:0002265,GO:0003279,GO:0005509,GO:0005515,GO:0005768,GO:0005769,GO:0005887,GO:0006898,GO:0016964,GO:0021987,GO:0030136,GO:0030178,GO:0030425,GO:0032050,GO:…	protein kinase C-activating G-protein coupled receptor signaling pathway|aging|cholesterol metabolic process|cell proliferation|positive regulation of cholesterol efflux|positive regulation of cell death|negative regulation of neuron projection development|regulation of actin cytoskeleton organization|negative regulation of smooth muscle cell migration|apolipoprotein binding|membrane|aorta morpho…	rno04979,rno05010,rno05144	Cholesterol metabolism|Alzheimer's disease|Malaria
Vwa1	0	0.999	0.758	0	0.452513	1.7423	Up	ENSRNOG00000018338	protein_coding	von Willebrand factor A domain containing 1	--	GO:0005614,GO:0030198,GO:0031012,GO:0042802,GO:0048266,GO:0005576,GO:0005578,GO:0005604	interstitial matrix|extracellular matrix organization|extracellular matrix|identical protein binding|behavioral response to pain|extracellular region|proteinaceous extracellular matrix|basement membrane	--	--
Marcks	3.34610899302443e-319	0.997	0.749	5.75095752631108e-315	0.333208	1.7402	Up	ENSRNOG00000000579	protein_coding	myristoylated alanine rich protein kinase C substrate	--	GO:0005737,GO:0005764,GO:0005813,GO:0005829,GO:0005874,GO:0005886,GO:0032432,GO:0005938,GO:0033391,GO:0006886,GO:0042585,GO:0042802,GO:1900020,GO:0043197,GO:2001275,GO:0043679,GO:0044307,GO:0001520,GO:0001786,GO:0003229,GO:0005080,GO:0005516,GO:0005543,GO:0007015,GO:0007420,GO:0010976,GO:0016020,GO:0030426,GO:0045202,GO:0031584,GO:0051015,GO:0031589,GO:0032059,GO:0051017,GO:0051260,GO:0051764,GO:…	cytoplasm|lysosome|centrosome|cytosol|microtubule|plasma membrane|actin filament bundle|cell cortex|chromatoid body|intracellular protein transport|germinal vesicle|identical protein binding|positive regulation of protein kinase C activity|dendritic spine|positive regulation of glucose import in response to insulin stimulus|axon terminus|dendritic branch|outer dense fiber|phosphatidylserine bindi…	rno04666,rno05206	Fc gamma R-mediated phagocytosis|MicroRNAs in cancer
Mlip	2.85674e-197	0.752	0.11	4.90987e-193	-1.79261	1.73944	Up	ENSRNOG00000005934	protein_coding	muscular LMNA-interacting protein	--	GO:0005521,GO:0005634,GO:0005635,GO:0010614,GO:0016605,GO:0031981,GO:0042383,GO:0045944,GO:1903243,GO:0000122,GO:0001191	lamin binding|nucleus|nuclear envelope|negative regulation of cardiac muscle hypertrophy|PML body|nuclear lumen|sarcolemma|positive regulation of transcription by RNA polymerase II|negative regulation of cardiac muscle hypertrophy in response to stress|negative regulation of transcription by RNA polymerase II|transcriptional repressor activity, RNA polymerase II transcription factor binding	--	--
Tyrobp	8.41936e-255	0.872	0.152	1.44703e-250	-1.44118	1.69563	Up	ENSRNOG00000020845	protein_coding	Tyro protein tyrosine kinase binding protein	--	GO:0005102,GO:0005515,GO:0005622,GO:0007229,GO:0009986,GO:0016021,GO:0035556,GO:0042802,GO:2001204,GO:0002281,GO:0002283,GO:0005057	signaling receptor binding|protein binding|intracellular|integrin-mediated signaling pathway|cell surface|integral component of membrane|intracellular signal transduction|identical protein binding|regulation of osteoclast development|macrophage activation involved in immune response|neutrophil activation involved in immune response|signal transducer activity, downstream of receptor	rno04650,rno04380	Natural killer cell mediated cytotoxicity|Osteoclast differentiation
Erbb3	7.34008e-261	0.96	0.503	1.26154e-256	-0.245657	1.69479	Up	ENSRNOG00000004964	protein_coding	erb-b2 receptor tyrosine kinase 3	--	GO:0004871,GO:0004888,GO:0005524,GO:0005615,GO:0005622,GO:0005634,GO:0007623,GO:0005737,GO:0009611,GO:0009925,GO:0005887,GO:0009968,GO:0010628,GO:0018108,GO:0019838,GO:0014037,GO:0021545,GO:0023014,GO:0030154,GO:0030296,GO:0003197,GO:0042127,GO:0031434,GO:0004709,GO:0042476,GO:0031625,GO:0004713,GO:0042493,GO:0042802,GO:0004714,GO:0043066,GO:0051048,GO:0043235,GO:0004716,GO:0051402,GO:0055025,GO:…	signal transducer activity|transmembrane signaling receptor activity|ATP binding|extracellular space|intracellular|nucleus|circadian rhythm|cytoplasm|response to wounding|basal plasma membrane|integral component of plasma membrane|negative regulation of signal transduction|positive regulation of gene expression|peptidyl-tyrosine phosphorylation|growth factor binding|Schwann cell differentiation|c…	rno04010,rno04012,rno04020,rno04151,rno05206,rno05205,rno01521	MAPK signaling pathway|ErbB signaling pathway|Calcium signaling pathway|PI3K-Akt signaling pathway|MicroRNAs in cancer|Proteoglycans in cancer|EGFR tyrosine kinase inhibitor resistance
Tgfbi	7.66875e-254	0.95	0.423	1.31803e-249	-0.424614	1.67689	Up	ENSRNOG00000012216	protein_coding	transforming growth factor, beta induced	--	GO:0030198,GO:0005178,GO:0005518,GO:0031012,GO:0005576,GO:0005578,GO:0005604,GO:0005615,GO:0050839,GO:0050840,GO:0005802,GO:0007155,GO:0001525,GO:0002062,GO:0008283,GO:0003674	extracellular matrix organization|integrin binding|collagen binding|extracellular matrix|extracellular region|proteinaceous extracellular matrix|basement membrane|extracellular space|cell adhesion molecule binding|extracellular matrix binding|trans-Golgi network|cell adhesion|angiogenesis|chondrocyte differentiation|cell proliferation|molecular_function	--	--
Sema3b	4.05358e-231	0.899	0.331	6.96689e-227	-0.749239	1.65837	Up	ENSRNOG00000016512	protein_coding	semaphorin 3B	--	GO:0030335,GO:0038191,GO:0045499,GO:0048843,GO:0050919,GO:0071526,GO:0001755,GO:0005615,GO:0030215	positive regulation of cell migration|neuropilin binding|chemorepellent activity|negative regulation of axon extension involved in axon guidance|negative chemotaxis|semaphorin-plexin signaling pathway|neural crest cell migration|extracellular space|semaphorin receptor binding	rno04360	Axon guidance
Ndrg1	0	1	1	0	1.3651	1.65836	Up	ENSRNOG00000007393	protein_coding	N-myc downstream regulated 1	--	GO:0071456,GO:0032287,GO:0005813,GO:0042127,GO:0005829,GO:0043015,GO:0005874,GO:0005886,GO:0005913,GO:0007165,GO:0043209,GO:0008017,GO:0045296,GO:0008285,GO:0045576,GO:0015630,GO:0017137,GO:0005634,GO:0048471,GO:0030330,GO:0005737,GO:0055038	cellular response to hypoxia|peripheral nervous system myelin maintenance|centrosome|regulation of cell proliferation|cytosol|gamma-tubulin binding|microtubule|plasma membrane|cell-cell adherens junction|signal transduction|myelin sheath|microtubule binding|cadherin binding|negative regulation of cell proliferation|mast cell activation|microtubule cytoskeleton|Rab GTPase binding|nucleus|perinucle…	--	--
Gpnmb	3.15842e-192	0.65	0.039	5.42838e-188	-2.64774	1.6582	Up	ENSRNOG00000008816	protein_coding	glycoprotein nmb	--	GO:0070374,GO:0031410,GO:0005178,GO:1901215,GO:0031954,GO:2000134,GO:0032720,GO:0005887,GO:0007155,GO:0007165,GO:0034103,GO:0007267,GO:0042130,GO:0008201,GO:0042470,GO:0010469,GO:0045545,GO:0016021,GO:0001649,GO:0048018,GO:0030282,GO:0001818,GO:0050868,GO:0030335,GO:0001934	positive regulation of ERK1 and ERK2 cascade|cytoplasmic vesicle|integrin binding|negative regulation of neuron death|positive regulation of protein autophosphorylation|negative regulation of G1/S transition of mitotic cell cycle|negative regulation of tumor necrosis factor production|integral component of plasma membrane|cell adhesion|signal transduction|regulation of tissue remodeling|cell-cell…	--	--
Prx	0	1	0.956	0	1.23775	1.65151	Up	ENSRNOG00000018369	protein_coding	periaxin	--	GO:0043484,GO:0021675,GO:0005634,GO:0030054,GO:0005737,GO:0030315,GO:0005829,GO:0005886,GO:0032287,GO:0008366,GO:0032290,GO:0019226,GO:0003723,GO:0043209,GO:0019233,GO:0005515	regulation of RNA splicing|nerve development|nucleus|cell junction|cytoplasm|T-tubule|cytosol|plasma membrane|peripheral nervous system myelin maintenance|axon ensheathment|peripheral nervous system myelin formation|transmission of nerve impulse|RNA binding|myelin sheath|sensory perception of pain|protein binding	--	--
Rps18	0	1	0.988	0	1.04318	1.64849	Up	ENSRNOG00000028505	protein_coding	ribosomal protein S18	--	GO:0042254,GO:0005515,GO:0005634,GO:0005829,GO:0005840,GO:0006412,GO:0008150,GO:0015935,GO:0019843,GO:0019901,GO:0003723,GO:0022627,GO:0003735	ribosome biogenesis|protein binding|nucleus|cytosol|ribosome|translation|biological_process|small ribosomal subunit|rRNA binding|protein kinase binding|RNA binding|cytosolic small ribosomal subunit|structural constituent of ribosome	rno03010	Ribosome
Cnp	0	1	1	0	1.31017	1.64789	Up	ENSRNOG00000017496	protein_coding	2',3'-cyclic nucleotide 3' phosphodiesterase	--	GO:0005654,GO:0005737,GO:0005741,GO:0005743,GO:0005829,GO:0032496,GO:0035748,GO:0005874,GO:0035749,GO:0005886,GO:0042470,GO:0042995,GO:0043209,GO:0046902,GO:0048471,GO:0048709,GO:0000226,GO:0003723,GO:0004113,GO:0005615,GO:0005634,GO:0005902,GO:0007409,GO:0007568,GO:0008344,GO:0009214,GO:0009636,GO:0016020,GO:0030551,GO:0030900,GO:0031143	nucleoplasm|cytoplasm|mitochondrial outer membrane|mitochondrial inner membrane|cytosol|response to lipopolysaccharide|myelin sheath abaxonal region|microtubule|myelin sheath adaxonal region|plasma membrane|melanosome|cell projection|myelin sheath|regulation of mitochondrial membrane permeability|perinuclear region of cytoplasm|oligodendrocyte differentiation|microtubule cytoskeleton organization…	--	--
LOC684988	0	1	0.927	0	0.738486	1.64429	Up	ENSRNOG00000028021	protein_coding	similar to ribosomal protein S13	--	GO:0070181,GO:0003735,GO:0005730,GO:0006412	small ribosomal subunit rRNA binding|structural constituent of ribosome|nucleolus|translation	--	--
Cnmd	9.17914e-158	0.945	0.892	1.57762e-153	0.601959	1.64225	Up	ENSRNOG00000012821	protein_coding	--	Leukocyte cell derived chemotaxin 1	GO:0005576,GO:0012505,GO:0016021,GO:0016525,GO:0030154,GO:0051216	extracellular region|endomembrane system|integral component of membrane|negative regulation of angiogenesis|cell differentiation|cartilage development	--	--
Metrn	1.46714e-254	0.973	0.447	2.52157e-250	-0.322505	1.6418	Up	ENSRNOG00000019692	protein_coding	meteorin, glial cell differentiation regulator	--	GO:0005615,GO:0010001,GO:0050772	extracellular space|glial cell differentiation|positive regulation of axonogenesis	--	--
Rps2	0	1	0.996	0	1.12416	1.6398	Up	ENSRNOG00000014179	protein_coding	ribosomal protein S2	--	GO:0022627,GO:0003729,GO:0044877,GO:0003735,GO:0045296,GO:0005654,GO:0005730,GO:0005840,GO:0045471,GO:0006412,GO:0051443,GO:0071353,GO:0017134,GO:0019899,GO:0000028,GO:0001731,GO:0003723	cytosolic small ribosomal subunit|mRNA binding|protein-containing complex binding|structural constituent of ribosome|cadherin binding|nucleoplasm|nucleolus|ribosome|response to ethanol|translation|positive regulation of ubiquitin-protein transferase activity|cellular response to interleukin-4|fibroblast growth factor binding|enzyme binding|ribosomal small subunit assembly|formation of translation…	rno03010	Ribosome
Pmp22	0	1	1	0	2.30928	1.63206	Up	ENSRNOG00000003338	protein_coding	peripheral myelin protein 22	--	GO:0007422,GO:0008219,GO:0008285,GO:0010977,GO:0016021,GO:0030154,GO:0032060,GO:0032288,GO:0042552,GO:0005886,GO:0043218,GO:0005923,GO:0007050	peripheral nervous system development|cell death|negative regulation of cell proliferation|negative regulation of neuron projection development|integral component of membrane|cell differentiation|bleb assembly|myelin assembly|myelination|plasma membrane|compact myelin|bicellular tight junction|cell cycle arrest	--	--
LOC100362027	2.11982e-259	0.965	0.513	3.64334e-255	-0.281474	1.60307	Up	ENSRNOG00000005975	protein_coding	ribosomal protein L30-like	--	GO:0002181,GO:0003735,GO:0005829	cytoplasmic translation|structural constituent of ribosome|cytosol	--	--
Dag1	0	1	0.999	0	1.18929	1.5982	Up	ENSRNOG00000019400	protein_coding	dystroglycan 1	--	GO:0005615,GO:0005634,GO:0005654,GO:0005737,GO:0005886,GO:0010717,GO:0014037,GO:0014044,GO:0005911,GO:0014894,GO:0015631,GO:0016010,GO:0031012,GO:0016011,GO:0031103,GO:0016020,GO:0031643,GO:0016021,GO:0033268,GO:0034399,GO:0034453,GO:0042169,GO:0001954,GO:0045860,GO:0042383,GO:0002011,GO:0048714,GO:0002162,GO:0051393,GO:0042802,GO:0003779,GO:0051898,GO:0005509,GO:0060055,GO:0005515,GO:0060441,GO:…	extracellular space|nucleus|nucleoplasm|cytoplasm|plasma membrane|regulation of epithelial to mesenchymal transition|Schwann cell differentiation|Schwann cell development|cell-cell junction|response to denervation involved in regulation of muscle adaptation|tubulin binding|dystrophin-associated glycoprotein complex|extracellular matrix|dystroglycan complex|axon regeneration|membrane|positive regu…	rno04512,rno05410,rno05412,rno05414,rno05416	ECM-receptor interaction|Hypertrophic cardiomyopathy (HCM)|Arrhythmogenic right ventricular cardiomyopathy (ARVC)|Dilated cardiomyopathy (DCM)|Viral myocarditis
Rps25	5.87283e-244	0.938	0.352	1.00936e-239	-0.677642	1.58958	Up	ENSRNOG00000027503	protein_coding	ribosomal protein s25	--	GO:0005634,GO:0005730,GO:0005840,GO:0005844,GO:0022627,GO:0034198,GO:0000028,GO:0003735	nucleus|nucleolus|ribosome|polysome|cytosolic small ribosomal subunit|cellular response to amino acid starvation|ribosomal small subunit assembly|structural constituent of ribosome	rno03010	Ribosome
Gpc3	6.68719e-220	0.829	0.214	1.14933e-215	-1.17735	1.58687	Up	ENSRNOG00000060179	protein_coding	glypican 3	--	GO:0008150,GO:0008285,GO:0009887,GO:0009948,GO:0010171,GO:0045732,GO:0010466,GO:0030282,GO:0045807,GO:0045879,GO:0045880,GO:0060976,GO:0072111,GO:0045926,GO:0072138,GO:0072180,GO:0072203,GO:0001658,GO:0090090,GO:0001822,GO:0003674,GO:0005575,GO:0005578,GO:0005764,GO:0005886,GO:0030316,GO:0030324,GO:0030513,GO:0035116,GO:0046326,GO:0040008,GO:0046658,GO:0043395,GO:0050680,GO:0060422,GO:2000096	biological_process|negative regulation of cell proliferation|animal organ morphogenesis|anterior/posterior axis specification|body morphogenesis|positive regulation of protein catabolic process|negative regulation of peptidase activity|bone mineralization|positive regulation of endocytosis|negative regulation of smoothened signaling pathway|positive regulation of smoothened signaling pathway|coro…	rno05205	Proteoglycans in cancer
H3f3a	0	1	0.987	0	1.00506	1.57881	Up	ENSRNOG00000006532	protein_coding	--	PREDICTED: histone H3.3-like	GO:0000786,GO:0005634,GO:0006334,GO:0031492,GO:0046982	nucleosome|nucleus|nucleosome assembly|nucleosomal DNA binding|protein heterodimerization activity	rno05034,rno05131,rno05202,rno05322	Alcoholism|Shigellosis|Transcriptional misregulation in cancer|Systemic lupus erythematosus
Fcer1g	1.15072e-228	0.843	0.172	1.97774e-224	-1.38523	1.56366	Up	ENSRNOG00000024159	protein_coding	Fc fragment of IgE receptor Ig	--	GO:0002554,GO:0005886,GO:0005887,GO:0006911,GO:0007165,GO:0007166,GO:0007229,GO:0019864,GO:0009897,GO:0019886,GO:0009986,GO:0030316,GO:0030593,GO:0031623,GO:0042590,GO:0042742,GO:0032623,GO:0032733,GO:0042803,GO:0043306,GO:0045087,GO:0001798,GO:0045576,GO:0001805,GO:0050766,GO:0001812,GO:0002283,GO:0002292,GO:0002431,GO:0010543,GO:0016064,GO:0019767,GO:0019863,GO:0032755,GO:0032760,GO:0032765,GO:…	serotonin secretion by platelet|plasma membrane|integral component of plasma membrane|phagocytosis, engulfment|signal transduction|cell surface receptor signaling pathway|integrin-mediated signaling pathway|IgG binding|external side of plasma membrane|antigen processing and presentation of exogenous peptide antigen via MHC class II|cell surface|osteoclast differentiation|neutrophil chemotaxis|rec…	rno04072,rno04071,rno04611,rno04625,rno04650,rno04664,rno05310,rno05152	Phospholipase D signaling pathway|Sphingolipid signaling pathway|Platelet activation|C-type lectin receptor signaling pathway|Natural killer cell mediated cytotoxicity|Fc epsilon RI signaling pathway|Asthma|Tuberculosis
C1r	2.78154e-213	0.792	0.157	4.78064e-209	-1.50424	1.5584	Up	ENSRNOG00000011796	protein_coding	complement C1r subcomponent	--	GO:0005575,GO:0005615,GO:0006958,GO:0008150,GO:0031638,GO:0003674,GO:0004252,GO:0005509	cellular_component|extracellular space|complement activation, classical pathway|biological_process|zymogen activation|molecular_function|serine-type endopeptidase activity|calcium ion binding	rno04145,rno04610,rno05322,rno05133,rno05150	Phagosome|Complement and coagulation cascades|Systemic lupus erythematosus|Pertussis|Staphylococcus aureus infection
LOC108349548	2.27849e-289	0.991	0.573	3.91604e-285	-0.0504272	1.55471	Up	ENSRNOG00000015936	protein_coding	guanine nucleotide-binding protein G(I)/G(S)/G(O) subunit gamma-5	--	GO:0031680,GO:0004871,GO:0005834,GO:0007186	G-protein beta/gamma-subunit complex|signal transducer activity|heterotrimeric G-protein complex|G-protein coupled receptor signaling pathway	--	--
Sgk1	2.50395e-219	0.891	0.326	4.30353e-215	-0.791621	1.54258	Up	ENSRNOG00000011815	protein_coding	serum/glucocorticoid regulated kinase 1	--	GO:0005634,GO:0005737,GO:0005739,GO:0005789,GO:0005829,GO:0016607,GO:0005886,GO:0006468,GO:0018105,GO:0030307,GO:0031115,GO:0032869,GO:0051726,GO:0032880,GO:0035091,GO:0035556,GO:0004672,GO:0004674,GO:0004712,GO:0005524,GO:0006883,GO:0006915,GO:0006974,GO:0007019,GO:0007616,GO:0043005,GO:0008542,GO:0043066,GO:0010765,GO:0043402,GO:0015459,GO:0043423,GO:0048037,GO:0048156,GO:0048471,GO:0048812,GO:…	nucleus|cytoplasm|mitochondrion|endoplasmic reticulum membrane|cytosol|nuclear speck|plasma membrane|protein phosphorylation|peptidyl-serine phosphorylation|positive regulation of cell growth|negative regulation of microtubule polymerization|cellular response to insulin stimulus|regulation of cell cycle|regulation of protein localization|phosphatidylinositol binding|intracellular signal transduct…	rno04068,rno04151,rno04150,rno04960	FoxO signaling pathway|PI3K-Akt signaling pathway|mTOR signaling pathway|Aldosterone-regulated sodium reabsorption
Cers2	7.35402e-272	0.988	0.624	1.26394e-267	0.0367107	1.54	Up	ENSRNOG00000021138	protein_coding	ceramide synthase 2	--	GO:0006629,GO:0016021,GO:0016410,GO:0030148,GO:0046513,GO:0048681,GO:0050291,GO:1900148,GO:1905045,GO:0003677,GO:0005634,GO:0005783	lipid metabolic process|integral component of membrane|N-acyltransferase activity|sphingolipid biosynthetic process|ceramide biosynthetic process|negative regulation of axon regeneration|sphingosine N-acyltransferase activity|negative regulation of Schwann cell migration|negative regulation of Schwann cell proliferation involved in axon regeneration|DNA binding|nucleus|endoplasmic reticulum	rno00600,rno04071	Sphingolipid metabolism|Sphingolipid signaling pathway
Bgn	6.95431e-202	0.903	0.339	1.19524e-197	-0.62931	1.53726	Up	ENSRNOG00000055962	protein_coding	biglycan	--	GO:0042383,GO:0005576,GO:0046426,GO:0005578,GO:0050840,GO:0005615,GO:0005622,GO:0005737,GO:0006469,GO:0009986,GO:0019221,GO:0019800,GO:0030133,GO:0001974,GO:0031012,GO:0004860,GO:0005539	sarcolemma|extracellular region|negative regulation of JAK-STAT cascade|proteinaceous extracellular matrix|extracellular matrix binding|extracellular space|intracellular|cytoplasm|negative regulation of protein kinase activity|cell surface|cytokine-mediated signaling pathway|peptide cross-linking via chondroitin 4-sulfate glycosaminoglycan|transport vesicle|blood vessel remodeling|extracellular m…	--	--
Tax1bp3	3.36054e-300	0.996	0.711	5.77576e-296	0.224587	1.5356	Up	ENSRNOG00000019357	protein_coding	Tax1 binding protein 3	--	GO:0090630,GO:0005737,GO:2000009,GO:0005886,GO:0007266,GO:0008013,GO:0008022,GO:0008285,GO:0015629,GO:0016055,GO:0030178,GO:0001650,GO:0043231,GO:0005634	activation of GTPase activity|cytoplasm|negative regulation of protein localization to cell surface|plasma membrane|Rho protein signal transduction|beta-catenin binding|protein C-terminus binding|negative regulation of cell proliferation|actin cytoskeleton|Wnt signaling pathway|negative regulation of Wnt signaling pathway|fibrillar center|intracellular membrane-bounded organelle|nucleus	--	--
Txnip	1.12889e-229	0.968	0.513	1.94023e-225	-0.239624	1.53276	Up	ENSRNOG00000021201	protein_coding	thioredoxin interacting protein	--	GO:0071228,GO:0042127,GO:0005634,GO:0042493,GO:0005737,GO:0042542,GO:0005758,GO:0006351,GO:0006606,GO:0006979,GO:0043065,GO:0009612,GO:0043086,GO:0009749,GO:0048008,GO:0030216,GO:0051592,GO:0031625,GO:0000122,GO:0051782,GO:0032355,GO:0003674,GO:0032570,GO:0004857	cellular response to tumor cell|regulation of cell proliferation|nucleus|response to drug|cytoplasm|response to hydrogen peroxide|mitochondrial intermembrane space|transcription, DNA-templated|protein import into nucleus|response to oxidative stress|positive regulation of apoptotic process|response to mechanical stimulus|negative regulation of catalytic activity|response to glucose|platelet-deriv…	rno04621	NOD-like receptor signaling pathway
Atf3	5.80527e-197	0.634	0.02	9.97752e-193	-3.1771	1.53082	Up	ENSRNOG00000003745	protein_coding	activating transcription factor 3	TF_bZIP	GO:0044212,GO:0006351,GO:0000978,GO:0045892,GO:0006357,GO:0045944,GO:0008284,GO:0000982,GO:0046982,GO:0001078,GO:0001709,GO:0003677,GO:0003700,GO:0010628,GO:0070373,GO:0030968,GO:0005634,GO:1902237,GO:0034198,GO:1903984,GO:0035914,GO:0005730,GO:0000122,GO:1990440,GO:0042802,GO:0000976,GO:1990622,GO:0042803,GO:0006094,GO:0000977	transcription regulatory region DNA binding|transcription, DNA-templated|RNA polymerase II proximal promoter sequence-specific DNA binding|negative regulation of transcription, DNA-templated|regulation of transcription by RNA polymerase II|positive regulation of transcription by RNA polymerase II|positive regulation of cell proliferation|transcription factor activity, RNA polymerase II proximal p…	rno05166	HTLV-I infection
Sat1	5.42973e-286	0.997	0.812	9.33207e-282	0.419703	1.52767	Up	ENSRNOG00000003809	protein_coding	spermidine/spermine N1-acetyl transferase 1	--	GO:0032919,GO:0005622,GO:0042127,GO:0005829,GO:0042802,GO:0006595,GO:0006598,GO:0008080,GO:0046208,GO:0019809,GO:0001525,GO:0032918,GO:0004145	spermine acetylation|intracellular|regulation of cell proliferation|cytosol|identical protein binding|polyamine metabolic process|polyamine catabolic process|N-acetyltransferase activity|spermine catabolic process|spermidine binding|angiogenesis|spermidine acetylation|diamine N-acetyltransferase activity	rno00330,rno04216	Arginine and proline metabolism|Ferroptosis
Gldn	1.54315e-199	0.84	0.271	2.6522e-195	-1.00826	1.52494	Up	ENSRNOG00000024082	protein_coding	gliomedin	--	GO:0005615,GO:0005886,GO:0016021,GO:0030424,GO:0032528,GO:0034113,GO:0045162,GO:0005578,GO:0086080,GO:0005581	extracellular space|plasma membrane|integral component of membrane|axon|microvillus organization|heterotypic cell-cell adhesion|clustering of voltage-gated sodium channels|proteinaceous extracellular matrix|protein binding involved in heterotypic cell-cell adhesion|collagen trimer	--	--
LOC100360057	0	1	0.948	0	0.788787	1.52319	Up	ENSRNOG00000011104	protein_coding	ribosomal protein L22-like	--	GO:0005634,GO:0005840,GO:0006412,GO:0008201,GO:0022625,GO:0046632,GO:0002181,GO:0003735	nucleus|ribosome|translation|heparin binding|cytosolic large ribosomal subunit|alpha-beta T cell differentiation|cytoplasmic translation|structural constituent of ribosome	--	--
Col15a1	4.82652e-192	0.934	0.504	8.29534e-188	-0.281094	1.51822	Up	ENSRNOG00000060381	protein_coding	collagen type XV alpha 1 chain	--	GO:0005615,GO:0007155,GO:0031012,GO:0005198,GO:0005581,GO:0005604	extracellular space|cell adhesion|extracellular matrix|structural molecule activity|collagen trimer|basement membrane	rno04974	Protein digestion and absorption
Ifitm3	1.14647e-227	0.963	0.574	1.97043e-223	-0.0951603	1.514	Up	ENSRNOG00000015078	protein_coding	interferon induced transmembrane protein 3	--	GO:0055007,GO:0032897,GO:0005737,GO:0060337,GO:0034341,GO:0005765,GO:0035455,GO:0005783,GO:0005886,GO:0006898,GO:0007507,GO:0035456,GO:0008285,GO:0045071,GO:0009615,GO:0045177,GO:0009986,GO:0046597,GO:0016021,GO:0003674,GO:0051607,GO:0031410,GO:0005575,GO:0031902,GO:0005634	cardiac muscle cell differentiation|negative regulation of viral transcription|cytoplasm|type I interferon signaling pathway|response to interferon-gamma|lysosomal membrane|response to interferon-alpha|endoplasmic reticulum|plasma membrane|receptor-mediated endocytosis|heart development|response to interferon-beta|negative regulation of cell proliferation|negative regulation of viral genome repli…	--	--
Ftl1	0	1	1	0	1.63173	1.50889	Up	ENSRNOG00000031506	protein_coding	ferritin light chain 1	--	GO:0005506,GO:0005575,GO:0005737,GO:0006826,GO:0006879,GO:0006880,GO:0008043,GO:0008199,GO:0010288,GO:0003674,GO:0042802,GO:0044754	iron ion binding|cellular_component|cytoplasm|iron ion transport|cellular iron ion homeostasis|intracellular sequestering of iron ion|intracellular ferritin complex|ferric iron binding|response to lead ion|molecular_function|identical protein binding|autolysosome	rno04216,rno04217,rno04978	Ferroptosis|Necroptosis|Mineral absorption
Col1a1	0	1	0.997	0	1.34998	1.50389	Up	ENSRNOG00000003897	protein_coding	collagen, type I, alpha 1	--	GO:0005576,GO:0005578,GO:0005581,GO:0005584,GO:0005615,GO:0031012,GO:0005737,GO:0005783,GO:0031667,GO:0005794,GO:0031960,GO:0032355,GO:0032964,GO:0034504,GO:0048407,GO:0034505,GO:0048545,GO:0038063,GO:0048705,GO:0042060,GO:0048706,GO:0051591,GO:0055093,GO:0060325,GO:0001501,GO:1902618,GO:0060346,GO:0001503,GO:0060351,GO:0001568,GO:0070208,GO:0001649,GO:0001957,GO:0001958,GO:0002020,GO:0005201,GO:…	extracellular region|proteinaceous extracellular matrix|collagen trimer|collagen type I trimer|extracellular space|extracellular matrix|cytoplasm|endoplasmic reticulum|response to nutrient levels|Golgi apparatus|response to corticosteroid|response to estradiol|collagen biosynthetic process|protein localization to nucleus|platelet-derived growth factor binding|tooth mineralization|response to ster…	rno04151,rno04512,rno04510,rno04611,rno04926,rno04974,rno04933,rno05165,rno05146	PI3K-Akt signaling pathway|ECM-receptor interaction|Focal adhesion|Platelet activation|Relaxin signaling pathway|Protein digestion and absorption|AGE-RAGE signaling pathway in diabetic complications|Human papillomavirus infection|Amoebiasis
Gsta4	1.9738e-230	0.911	0.375	3.39238e-226	-0.662593	1.5019	Up	ENSRNOG00000030449	protein_coding	glutathione S-transferase alpha 4	--	GO:0005739,GO:0006749,GO:0006805,GO:0008144,GO:0009635,GO:0010043,GO:0035094,GO:0042802,GO:0042803,GO:0043295,GO:0004364,GO:0071285,GO:0005737	mitochondrion|glutathione metabolic process|xenobiotic metabolic process|drug binding|response to herbicide|response to zinc ion|response to nicotine|identical protein binding|protein homodimerization activity|glutathione binding|glutathione transferase activity|cellular response to lithium ion|cytoplasm	rno00480,rno00980,rno00982,rno00983,rno05200,rno05204,rno05225,rno05418,rno01524	Glutathione metabolism|Metabolism of xenobiotics by cytochrome P450|Drug metabolism - cytochrome P450|Drug metabolism - other enzymes|Pathways in cancer|Chemical carcinogenesis|Hepatocellular carcinoma|Fluid shear stress and atherosclerosis|Platinum drug resistance
Csrp2	6.05723e-124	0.764	0.376	1.04106e-119	-0.726423	1.50004	Up	ENSRNOG00000003772	protein_coding	cysteine and glycine-rich protein 2	--	GO:0045445,GO:0046872,GO:0005515,GO:0005634,GO:0007275	myoblast differentiation|metal ion binding|protein binding|nucleus|multicellular organism development	--	--
Plekha4	2.35072e-302	1	0.854	4.04019e-298	0.617269	1.49644	Up	ENSRNOG00000020942	protein_coding	pleckstrin homology domain containing A4	--	GO:0005737,GO:0016020,GO:0032266	cytoplasm|membrane|phosphatidylinositol-3-phosphate binding	--	--
Itm2a	2.31467e-167	0.957	0.662	3.97822e-163	0.0774076	1.49566	Up	ENSRNOG00000002365	protein_coding	integral membrane protein 2A	--	GO:0005794,GO:0005886,GO:0007399,GO:0016021,GO:0042985,GO:0070062,GO:0001540,GO:0002317,GO:0002377	Golgi apparatus|plasma membrane|nervous system development|integral component of membrane|negative regulation of amyloid precursor protein biosynthetic process|extracellular exosome|amyloid-beta binding|plasma cell differentiation|immunoglobulin production	--	--
Cavin3	1.64258e-297	0.995	0.688	2.8231e-293	0.226275	1.49135	Up	ENSRNOG00000017914	protein_coding	--	protein kinase C, delta binding protein	GO:0001558,GO:0005080,GO:0005737,GO:0005829,GO:0005901,GO:0030866,GO:0032922,GO:0032991,GO:0051898,GO:0070374,GO:1901003	regulation of cell growth|protein kinase C binding|cytoplasm|cytosol|caveola|cortical actin cytoskeleton organization|circadian regulation of gene expression|protein-containing complex|negative regulation of protein kinase B signaling|positive regulation of ERK1 and ERK2 cascade|negative regulation of fermentation	--	--
Islr	5.35944e-187	0.762	0.164	9.21127e-183	-1.47043	1.48627	Up	ENSRNOG00000048924	protein_coding	immunoglobulin superfamily containing leucine-rich repeat	--	GO:0005615,GO:0007155	extracellular space|cell adhesion	--	--
Rps17	0	1	0.843	0	0.545967	1.47853	Up	ENSRNOG00000019106	protein_coding	ribosomal protein S17	--	GO:0005840,GO:0006364,GO:0006412,GO:0008150,GO:0022627,GO:0034101,GO:0042274,GO:0000028,GO:0003674,GO:0003735	ribosome|rRNA processing|translation|biological_process|cytosolic small ribosomal subunit|erythrocyte homeostasis|ribosomal small subunit biogenesis|ribosomal small subunit assembly|molecular_function|structural constituent of ribosome	rno03010	Ribosome
Rps20	0	1	0.98	0	0.904487	1.47765	Up	ENSRNOG00000008555	protein_coding	ribosomal protein S20	--	GO:0003735,GO:0005515,GO:0006412,GO:0008150,GO:0015935,GO:0022627,GO:0002181,GO:0003723	structural constituent of ribosome|protein binding|translation|biological_process|small ribosomal subunit|cytosolic small ribosomal subunit|cytoplasmic translation|RNA binding	rno03010	Ribosome
Gatm	2.87929e-174	0.907	0.475	4.94863e-170	-0.373405	1.47196	Up	ENSRNOG00000000168	protein_coding	glycine amidinotransferase	--	GO:0042246,GO:0007611,GO:0005743,GO:0043434,GO:0010033,GO:0005758,GO:0046689,GO:0014889,GO:1990402,GO:0006600,GO:0006601,GO:0015067,GO:0006979,GO:0007275,GO:0015068,GO:0005575,GO:0007584,GO:0005739	tissue regeneration|learning or memory|mitochondrial inner membrane|response to peptide hormone|response to organic substance|mitochondrial intermembrane space|response to mercury ion|muscle atrophy|embryonic liver development|creatine metabolic process|creatine biosynthetic process|amidinotransferase activity|response to oxidative stress|multicellular organism development|glycine amidinotransfer…	rno00260,rno00330	Glycine, serine and threonine metabolism|Arginine and proline metabolism
Rps4x	0	1	0.999	0	1.12258	1.46758	Up	ENSRNOG00000003201	protein_coding	ribosomal protein S4, X-linked	--	GO:0022627,GO:0003735,GO:0036464,GO:0005840,GO:0005844,GO:0006412,GO:0045471,GO:0045727,GO:0007275,GO:0008284,GO:0003674,GO:0015935,GO:0003723,GO:0019843	cytosolic small ribosomal subunit|structural constituent of ribosome|cytoplasmic ribonucleoprotein granule|ribosome|polysome|translation|response to ethanol|positive regulation of translation|multicellular organism development|positive regulation of cell proliferation|molecular_function|small ribosomal subunit|RNA binding|rRNA binding	rno03010	Ribosome
Cldn19	1.00969e-228	0.985	0.628	1.73536e-224	0.15439	1.46517	Up	ENSRNOG00000007922	protein_coding	claudin 19	--	GO:0005923,GO:0016021,GO:0016323,GO:0019227,GO:0030054,GO:0043296,GO:0043297,GO:0005198,GO:0005634,GO:0005737	bicellular tight junction|integral component of membrane|basolateral plasma membrane|neuronal action potential propagation|cell junction|apical junction complex|apical junction assembly|structural molecule activity|nucleus|cytoplasm	rno04514,rno04530,rno04670,rno05160	Cell adhesion molecules (CAMs)|Tight junction|Leukocyte transendothelial migration|Hepatitis C
Rpl36	0	1	0.983	0	0.970142	1.45451	Up	ENSRNOG00000033473	protein_coding	ribosomal protein L36	--	GO:0003723,GO:0003735,GO:0005730,GO:0005840,GO:0006412,GO:0008150,GO:0022625,GO:0042788,GO:0002181,GO:0003674	RNA binding|structural constituent of ribosome|nucleolus|ribosome|translation|biological_process|cytosolic large ribosomal subunit|polysomal ribosome|cytoplasmic translation|molecular_function	rno03010	Ribosome
Rpl30	2.37701e-166	0.915	0.487	4.08537e-162	-0.3499	1.44231	Up	ENSRNOG00000032825	protein_coding	ribosomal protein L30	--	GO:1904571,GO:0003735,GO:0005634,GO:0005829,GO:0005840,GO:0022625,GO:0031640,GO:0035368,GO:0042788,GO:0050829,GO:0002181,GO:0061844,GO:0097421,GO:0003723	positive regulation of selenocysteine incorporation|structural constituent of ribosome|nucleus|cytosol|ribosome|cytosolic large ribosomal subunit|killing of cells of other organism|selenocysteine insertion sequence binding|polysomal ribosome|defense response to Gram-negative bacterium|cytoplasmic translation|antimicrobial humoral immune response mediated by antimicrobial peptide|liver regeneratio…	rno03010	Ribosome
Drp2	1.2887e-214	0.942	0.564	2.21489e-210	-0.144939	1.43781	Up	ENSRNOG00000026704	protein_coding	dystrophin related protein 2	--	GO:0014069,GO:0016020,GO:0030054,GO:0030425,GO:0043204,GO:0045211,GO:0050808,GO:0005886,GO:0007417,GO:0008270	postsynaptic density|membrane|cell junction|dendrite|perikaryon|postsynaptic membrane|synapse organization|plasma membrane|central nervous system development|zinc ion binding	--	--
Rps27l	1.72096e-245	0.966	0.557	2.95781e-241	-0.220169	1.43176	Up	ENSRNOG00000050473	protein_coding	ribosomal protein S27-like	--	GO:0005575,GO:0005634,GO:0006412,GO:0006919,GO:0006978,GO:0008150,GO:0008494,GO:0008656,GO:0022627,GO:0031571,GO:0042771,GO:0000028,GO:0045727,GO:0003674,GO:0046872,GO:0003735	cellular_component|nucleus|translation|activation of cysteine-type endopeptidase activity involved in apoptotic process|DNA damage response, signal transduction by p53 class mediator resulting in transcription of p21 class mediator|biological_process|translation activator activity|cysteine-type endopeptidase activator activity involved in apoptotic process|cytosolic small ribosomal subunit|mitoti…	rno03010	Ribosome
Thbs4	1.11389e-175	0.644	0.06	1.91445e-171	-2.40455	1.43077	Up	ENSRNOG00000012471	protein_coding	thrombospondin 4	--	GO:0005604,GO:0005615,GO:0005783,GO:0031012,GO:0006986,GO:0007155,GO:0007399,GO:0031594,GO:0034103,GO:0051451,GO:0034976,GO:0051781,GO:0071603,GO:0090023,GO:0001938,GO:0001968,GO:0005178,GO:0005509,GO:0005518,GO:0005578,GO:0008083,GO:0008201,GO:0010469,GO:0016525,GO:0016529,GO:0043237,GO:0048266,GO:0030198,GO:0048771,GO:0048812,GO:0050731,GO:0051260	basement membrane|extracellular space|endoplasmic reticulum|extracellular matrix|response to unfolded protein|cell adhesion|nervous system development|neuromuscular junction|regulation of tissue remodeling|myoblast migration|response to endoplasmic reticulum stress|positive regulation of cell division|endothelial cell-cell adhesion|positive regulation of neutrophil chemotaxis|positive regulation …	rno04151,rno04512,rno04145,rno04510,rno05165,rno05144	PI3K-Akt signaling pathway|ECM-receptor interaction|Phagosome|Focal adhesion|Human papillomavirus infection|Malaria
Plat	1.47136e-216	0.937	0.434	2.52883e-212	-0.528603	1.42267	Up	ENSRNOG00000019018	protein_coding	plasminogen activator, tissue type	--	GO:0051219,GO:0031639,GO:0005102,GO:0051591,GO:0035249,GO:0005615,GO:0060279,GO:0042060,GO:0070542,GO:0005737,GO:0006508,GO:0009986,GO:0045177,GO:0014909,GO:0071372,GO:0045202,GO:0071373,GO:0045861,GO:0030141,GO:0071549,GO:0048008,GO:0031012,GO:0001666,GO:0003674,GO:0048167,GO:0004252	phosphoprotein binding|plasminogen activation|signaling receptor binding|response to cAMP|synaptic transmission, glutamatergic|extracellular space|positive regulation of ovulation|wound healing|response to fatty acid|cytoplasm|proteolysis|cell surface|apical part of cell|smooth muscle cell migration|cellular response to follicle-stimulating hormone stimulus|synapse|cellular response to luteinizin…	rno04371,rno04610,rno05202,rno05215,rno05418	Apelin signaling pathway|Complement and coagulation cascades|Transcriptional misregulation in cancers|Prostate cancer|Fluid shear stress and atherosclerosis
Nes	1.04482e-188	0.87	0.363	1.79573e-184	-0.677805	1.42092	Up	ENSRNOG00000018681	protein_coding	nestin	--	GO:0032091,GO:0005882,GO:0042493,GO:0043086,GO:0007399,GO:0007420,GO:0010212,GO:0019215,GO:0043524,GO:0045111,GO:0030182,GO:0048858,GO:0030844,GO:0072089,GO:0031076,GO:0000086,GO:2000179,GO:0031667,GO:0005198,GO:0031730,GO:0005737	negative regulation of protein binding|intermediate filament|response to drug|negative regulation of catalytic activity|nervous system development|brain development|response to ionizing radiation|intermediate filament binding|negative regulation of neuron apoptotic process|intermediate filament cytoskeleton|neuron differentiation|cell projection morphogenesis|positive regulation of intermediate f…	--	--
Mmp2	3.36668e-177	0.808	0.247	5.78631e-173	-1.06107	1.40953	Up	ENSRNOG00000016695	protein_coding	matrix metallopeptidase 2	--	GO:0001957,GO:0001968,GO:0004222,GO:0004252,GO:0005515,GO:0006508,GO:0005578,GO:0006979,GO:0005615,GO:0007162,GO:0007507,GO:0007565,GO:0007566,GO:0030017,GO:0007567,GO:0030335,GO:0007568,GO:0030574,GO:0031012,GO:0032526,GO:0001525,GO:0048771,GO:0034097,GO:0001541,GO:0051602,GO:0035094,GO:0001542,GO:0055093,GO:0035987,GO:0001553,GO:0060325,GO:0001666,GO:0060346,GO:0001955,GO:0060740,GO:0071230,GO:…	intramembranous ossification|fibronectin binding|metalloendopeptidase activity|serine-type endopeptidase activity|protein binding|proteolysis|proteinaceous extracellular matrix|response to oxidative stress|extracellular space|negative regulation of cell adhesion|heart development|female pregnancy|embryo implantation|sarcomere|parturition|positive regulation of cell migration|aging|collagen catabo…	rno04670,rno04912,rno04915,rno04926,rno05200,rno05205,rno05219,rno05418,rno04933,rno01522	Leukocyte transendothelial migration|GnRH signaling pathway|Estrogen signaling pathway|Relaxin signaling pathway|Pathways in cancer|Proteoglycans in cancer|Bladder cancer|Fluid shear stress and atherosclerosis|AGE-RAGE signaling pathway in diabetic complications|Endocrine resistance
Ctnnal1	9.20938e-206	0.848	0.262	1.58282e-201	-1.09047	1.39766	Up	ENSRNOG00000010593	protein_coding	catenin alpha-like 1	--	GO:0045296,GO:0051015,GO:0005829,GO:0007155,GO:0007266	cadherin binding|actin filament binding|cytosol|cell adhesion|Rho protein signal transduction	--	--
LOC100360413	3.29799e-217	0.98	0.676	5.66825e-213	0.0339854	1.39717	Up	ENSRNOG00000051885	protein_coding	--	PREDICTED: elongation factor 1-alpha 1-like isoform X1	GO:0000049,GO:0003729,GO:0003746,GO:0003924,GO:0005516,GO:0005525,GO:0005634,GO:0005730,GO:0005737,GO:0005829,GO:0005886,GO:0006412,GO:0006414,GO:0008144,GO:0010942,GO:0010976,GO:0019901,GO:0030864,GO:0032587,GO:0043209,GO:0051260,GO:0071364,GO:1903427	tRNA binding|mRNA binding|translation elongation factor activity|GTPase activity|calmodulin binding|GTP binding|nucleus|nucleolus|cytoplasm|cytosol|plasma membrane|translation|translational elongation|drug binding|positive regulation of cell death|positive regulation of neuron projection development|protein kinase binding|cortical actin cytoskeleton|ruffle membrane|myelin sheath|protein homooligo…	--	--
Rps3a	0	1	0.999	0	1.17669	1.39687	Up	ENSRNOG00000011893	protein_coding	ribosomal protein S3a	--	GO:0048146,GO:0022627,GO:0005515,GO:0030154,GO:0005634,GO:0031369,GO:0005730,GO:0005737,GO:0005783,GO:0043066,GO:0005829,GO:0044877,GO:0045471,GO:0006412,GO:0002181,GO:0045727,GO:0003729,GO:0048027,GO:0003735	positive regulation of fibroblast proliferation|cytosolic small ribosomal subunit|protein binding|cell differentiation|nucleus|translation initiation factor binding|nucleolus|cytoplasm|endoplasmic reticulum|negative regulation of apoptotic process|cytosol|protein-containing complex binding|response to ethanol|translation|cytoplasmic translation|positive regulation of translation|mRNA binding|mRNA…	rno03010	Ribosome
Rpl37	3.15138e-224	0.996	0.916	5.41628e-220	0.642128	1.39101	Up	ENSRNOG00000033803	protein_coding	ribosomal protein L37	--	GO:0008150,GO:0019838,GO:0019843,GO:0022625,GO:0046872,GO:0003723,GO:0003735,GO:0006412	biological_process|growth factor binding|rRNA binding|cytosolic large ribosomal subunit|metal ion binding|RNA binding|structural constituent of ribosome|translation	rno03010	Ribosome
C1qc	7.98877e-176	0.729	0.13	1.37303e-171	-1.74555	1.38734	Up	ENSRNOG00000012804	protein_coding	complement C1q C chain	--	GO:0005615,GO:0006958,GO:0008150,GO:0030853,GO:0045087,GO:0045650,GO:0003674,GO:0005575,GO:0005581	extracellular space|complement activation, classical pathway|biological_process|negative regulation of granulocyte differentiation|innate immune response|negative regulation of macrophage differentiation|molecular_function|cellular_component|collagen trimer	rno04610,rno05322,rno05020,rno05133,rno05150,rno05142	Complement and coagulation cascades|Systemic lupus erythematosus|Prion diseases|Pertussis|Staphylococcus aureus infection|Chagas disease (American trypanosomiasis)
Tgm2	4.53594e-184	0.772	0.194	7.79591e-180	-1.42943	1.38664	Up	ENSRNOG00000012956	protein_coding	transglutaminase 2	--	GO:0051482,GO:0043065,GO:0005525,GO:0051561,GO:0005737,GO:0060445,GO:0043123,GO:0005739,GO:0060662,GO:0005783,GO:0005829,GO:0005886,GO:0043277,GO:0007200,GO:0045785,GO:0018153,GO:0046872,GO:0019899,GO:0048661,GO:0019904,GO:0001974,GO:0050729,GO:0031226,GO:0003810,GO:0051260,GO:0032471,GO:0005515	positive regulation of cytosolic calcium ion concentration involved in phospholipase C-activating G-protein coupled signaling pathway|positive regulation of apoptotic process|GTP binding|positive regulation of mitochondrial calcium ion concentration|cytoplasm|branching involved in salivary gland morphogenesis|positive regulation of I-kappaB kinase/NF-kappaB signaling|mitochondrion|salivary gland …	rno05016	Huntington's disease
Sparc	0	1	1	0	1.83148	1.37929	Up	ENSRNOG00000012840	protein_coding	secreted protein acidic and cysteine rich	--	GO:0005604,GO:0005615,GO:0005622,GO:0005634,GO:0005737,GO:0030324,GO:0031091,GO:0031092,GO:0005739,GO:0031982,GO:0032496,GO:0033591,GO:0034097,GO:0060348,GO:0042060,GO:0071363,GO:0042127,GO:0043434,GO:0001503,GO:0001937,GO:0005509,GO:0005518,GO:0005576,GO:0005578,GO:0005886,GO:0007165,GO:0007507,GO:0009629,GO:0009986,GO:0010288,GO:0010595,GO:0043473,GO:0016363,GO:0045471,GO:0016525,GO:0046686,GO:…	basement membrane|extracellular space|intracellular|nucleus|cytoplasm|lung development|platelet alpha granule|platelet alpha granule membrane|mitochondrion|vesicle|response to lipopolysaccharide|response to L-ascorbic acid|response to cytokine|bone development|wound healing|cellular response to growth factor stimulus|regulation of cell proliferation|response to peptide hormone|ossification|negati…	--	--
Entpd2	3.29843e-143	0.796	0.352	5.66902e-139	-0.838231	1.37629	Up	ENSRNOG00000013102	protein_coding	ectonucleoside triphosphate diphosphohydrolase 2	--	GO:0051260,GO:0017111,GO:0005886,GO:0071222,GO:0071354,GO:0030168,GO:0071356,GO:0007186,GO:0009181,GO:0009986,GO:0031253,GO:0010996,GO:0035457,GO:0016021,GO:0042802,GO:0016887,GO:0005524,GO:0043262,GO:0017110,GO:0005605,GO:0044297	protein homooligomerization|nucleoside-triphosphatase activity|plasma membrane|cellular response to lipopolysaccharide|cellular response to interleukin-6|platelet activation|cellular response to tumor necrosis factor|G-protein coupled receptor signaling pathway|purine ribonucleoside diphosphate catabolic process|cell surface|cell projection membrane|response to auditory stimulus|cellular response…	rno00230,rno04742	Purine metabolism|Taste transduction
Cemip	2.67244e-171	0.614	0.04	4.59312e-167	-2.80131	1.37354	Up	ENSRNOG00000012442	protein_coding	cell migration-inducing hyaluronan binding protein	--	GO:1900020,GO:0045334,GO:0030214,GO:0005540,GO:0046923,GO:0005737,GO:0005783,GO:0030335,GO:0005886,GO:0051281,GO:0030665,GO:0090314,GO:0007605,GO:0004415,GO:0032050,GO:0010800	positive regulation of protein kinase C activity|clathrin-coated endocytic vesicle|hyaluronan catabolic process|hyaluronic acid binding|ER retention sequence binding|cytoplasm|endoplasmic reticulum|positive regulation of cell migration|plasma membrane|positive regulation of release of sequestered calcium ion into cytosol|clathrin-coated vesicle membrane|positive regulation of protein targeting to…	--	--
Emp1	2.35292e-157	0.6	0.051	4.04396e-153	-2.56442	1.37239	Up	ENSRNOG00000008676	protein_coding	epithelial membrane protein 1	--	GO:0008150,GO:0008219,GO:0016021,GO:0032060,GO:0003674,GO:0005886	biological_process|cell death|integral component of membrane|bleb assembly|molecular_function|plasma membrane	--	--
Ahnak	0	1	0.961	0	0.918476	1.36779	Up	ENSRNOG00000057569	protein_coding	AHNAK nucleoprotein7	--	GO:0051259,GO:0043484,GO:0005737,GO:0070062,GO:0005829,GO:0097493,GO:0044291,GO:0005886,GO:0015629,GO:0030315,GO:1901385,GO:0044548,GO:0031982,GO:0045121,GO:0042383,GO:0005634,GO:0045296,GO:0043034	protein complex oligomerization|regulation of RNA splicing|cytoplasm|extracellular exosome|cytosol|structural molecule activity conferring elasticity|cell-cell contact zone|plasma membrane|actin cytoskeleton|T-tubule|regulation of voltage-gated calcium channel activity|S100 protein binding|vesicle|membrane raft|sarcolemma|nucleus|cadherin binding|costamere	--	--
Gm2a	7.56926e-232	0.98	0.59	1.30093e-227	-0.121982	1.36696	Up	ENSRNOG00000052219	protein_coding	GM2 ganglioside activator	--	GO:0045179,GO:0005737,GO:0050877,GO:0005764,GO:0050885,GO:0005889,GO:0006689,GO:0006869,GO:0007611,GO:0008047,GO:0051345,GO:0008289,GO:0061025,GO:0009313,GO:0009898,GO:0016004,GO:0001573,GO:0019915,GO:0004563,GO:0032428,GO:0005319	apical cortex|cytoplasm|nervous system process|lysosome|neuromuscular process controlling balance|potassium:proton exchanging ATPase complex|ganglioside catabolic process|lipid transport|learning or memory|enzyme activator activity|positive regulation of hydrolase activity|lipid binding|membrane fusion|oligosaccharide catabolic process|cytoplasmic side of plasma membrane|phospholipase activator a…	rno04142	Lysosome
Rps8	0	1	1	0	1.37646	1.36617	Up	ENSRNOG00000054626	protein_coding	ribosomal protein S8	--	GO:0005783,GO:0005829,GO:0006412,GO:0008150,GO:0022627,GO:0000462,GO:0003674,GO:0003735	endoplasmic reticulum|cytosol|translation|biological_process|cytosolic small ribosomal subunit|maturation of SSU-rRNA from tricistronic rRNA transcript (SSU-rRNA, 5.8S rRNA, LSU-rRNA)|molecular_function|structural constituent of ribosome	rno03010	Ribosome
Txn1	1.73754e-191	0.983	0.793	2.98631e-187	0.329475	1.36554	Up	ENSRNOG00000012081	protein_coding	thioredoxin 1	--	GO:0005739,GO:0005829,GO:0006351,GO:0006662,GO:0009314,GO:0033138,GO:0033158,GO:0010269,GO:0034599,GO:0035690,GO:0042493,GO:0055114,GO:0043025,GO:0071236,GO:0043388,GO:0071333,GO:0071455,GO:0071548,GO:0097068,GO:0098869,GO:0000122,GO:1903206,GO:0004791,GO:0005634,GO:0005737,GO:0014823,GO:0015035,GO:0015037,GO:0016671,GO:0019899,GO:0030424,GO:0045454,GO:0030425,GO:0046826,GO:0047134,GO:0048678	mitochondrion|cytosol|transcription, DNA-templated|glycerol ether metabolic process|response to radiation|positive regulation of peptidyl-serine phosphorylation|regulation of protein import into nucleus, translocation|response to selenium ion|cellular response to oxidative stress|cellular response to drug|response to drug|oxidation-reduction process|neuronal cell body|cellular response to antibio…	rno04621,rno05418	NOD-like receptor signaling pathway|Fluid shear stress and atherosclerosis
Fa2h	1.00917e-179	0.967	0.677	1.73446e-175	0.138708	1.36554	Up	ENSRNOG00000018950	protein_coding	fatty acid 2-hydroxylase	--	GO:0055114,GO:0005783,GO:0080132,GO:0005789,GO:0006631,GO:0006633,GO:0016021,GO:0020037,GO:0030258,GO:0031090,GO:0032286,GO:0032287,GO:0001949,GO:0042127,GO:0005506,GO:0042634	oxidation-reduction process|endoplasmic reticulum|fatty acid alpha-hydroxylase activity|endoplasmic reticulum membrane|fatty acid metabolic process|fatty acid biosynthetic process|integral component of membrane|heme binding|lipid modification|organelle membrane|central nervous system myelin maintenance|peripheral nervous system myelin maintenance|sebaceous gland cell differentiation|regulation of…	--	--
Egr2	1.04063e-190	0.772	0.158	1.78853e-186	-1.59569	1.36533	Up	ENSRNOG00000000640	protein_coding	early growth response 2	zf-C2H2	GO:0005634,GO:0005654,GO:0005737,GO:0006355,GO:0030278,GO:0006366,GO:0031625,GO:0006611,GO:0032868,GO:0035284,GO:0035914,GO:0042552,GO:0043231,GO:0044212,GO:0045444,GO:0000978,GO:0001077,GO:0001102,GO:0003677,GO:0003682,GO:0003700,GO:0007611,GO:0007622,GO:0008045,GO:0014037,GO:0016740,GO:0016925,GO:0021569,GO:0045893,GO:0021612,GO:0021660,GO:0045944,GO:0021666,GO:0046872,GO:0048168,GO:0071310,GO:…	nucleus|nucleoplasm|cytoplasm|regulation of transcription, DNA-templated|regulation of ossification|transcription by RNA polymerase II|ubiquitin protein ligase binding|protein export from nucleus|response to insulin|brain segmentation|skeletal muscle cell differentiation|myelination|intracellular membrane-bounded organelle|transcription regulatory region DNA binding|fat cell differentiation|RNA p…	rno04625,rno05203,rno05166,rno05161	C-type lectin receptor signaling pathway|Viral carcinogenesis|HTLV-I infection|Hepatitis B
Csrp1	3.18841e-296	1	0.876	5.47992e-292	0.693441	1.36451	Up	ENSRNOG00000008937	protein_coding	cysteine and glycine-rich protein 1	--	GO:0005634,GO:0007399,GO:0046872	nucleus|nervous system development|metal ion binding	--	--
Cd81	0	1	1	0	1.32505	1.35966	Up	ENSRNOG00000020451	protein_coding	Cd81 molecule	--	GO:0005887,GO:0007166,GO:0008104,GO:0008284,GO:0031647,GO:0031982,GO:0009611,GO:0040008,GO:0016020,GO:0042127,GO:0043128,GO:1904352,GO:0045944,GO:1990459,GO:0046718,GO:2000145,GO:0000187,GO:0001618,GO:0001772,GO:0005515,GO:0016021,GO:0016323,GO:0016324,GO:0030890,GO:0031623,GO:0050731,GO:0061462,GO:0070062,GO:0071404	integral component of plasma membrane|cell surface receptor signaling pathway|protein localization|positive regulation of cell proliferation|regulation of protein stability|vesicle|response to wounding|regulation of growth|membrane|regulation of cell proliferation|positive regulation of 1-phosphatidylinositol 4-kinase activity|positive regulation of protein catabolic process in the vacuole|positi…	rno04662,rno05160,rno05144	B cell receptor signaling pathway|Hepatitis C|Malaria
Itpr3	8.44937e-258	0.988	0.798	1.45219e-253	0.333001	1.35964	Up	ENSRNOG00000052795	protein_coding	inositol 1,4,5-trisphosphate receptor, type 3	--	GO:0005515,GO:0005634,GO:0005635,GO:0005640,GO:0005654,GO:0005730,GO:0005903,GO:0006816,GO:0005737,GO:0007186,GO:0007204,GO:0007613,GO:0015085,GO:0043533,GO:0015278,GO:0045177,GO:0048016,GO:0016529,GO:0048471,GO:0050913,GO:0050916,GO:0000822,GO:0070679,GO:0005220,GO:0050917,GO:0071320,GO:0005509,GO:0005783,GO:0005789,GO:0005886,GO:0030425,GO:0030659,GO:0005887,GO:0030667,GO:0035091,GO:0043025,GO:…	protein binding|nucleus|nuclear envelope|nuclear outer membrane|nucleoplasm|nucleolus|brush border|calcium ion transport|cytoplasm|G-protein coupled receptor signaling pathway|positive regulation of cytosolic calcium ion concentration|memory|calcium ion transmembrane transporter activity|inositol 1,3,4,5 tetrakisphosphate binding|calcium-release channel activity|apical part of cell|inositol phosp…	rno04371,rno04020,rno04070,rno04022,rno04114,rno04210,rno04218,rno04540,rno04611,rno04621,rno04625,rno04911,rno04922,rno04912,rno04915,rno04921,rno04918,rno04924,rno04925,rno04927,rno04270,rno04970,rno04971,rno04972,rno04724,rno04725,rno04728,rno04726,rno04720,rno04730,rno04723,rno04742,rno04750,rno04713,rno05205,rno05010,rno04934,rno05167	Apelin signaling pathway|Calcium signaling pathway|Phosphatidylinositol signaling system|cGMP - PKG signaling pathway|Oocyte meiosis|Apoptosis|Cellular senescence|Gap junction|Platelet activation|NOD-like receptor signaling pathway|C-type lectin receptor signaling pathway|Insulin secretion|Glucagon signaling pathway|GnRH signaling pathway|Estrogen signaling pathway|Oxytocin signaling pathway|Thyr…
Rpl6	8.07413e-305	0.998	0.916	1.3877e-300	0.622466	1.35464	Up	ENSRNOG00000025936	protein_coding	ribosomal protein L6	--	GO:0045296,GO:0002181,GO:1990932,GO:0003729,GO:0003735,GO:0005634,GO:0005791,GO:0022625,GO:0031672,GO:0036464,GO:0000027,GO:0042788,GO:0000049	cadherin binding|cytoplasmic translation|5.8S rRNA binding|mRNA binding|structural constituent of ribosome|nucleus|rough endoplasmic reticulum|cytosolic large ribosomal subunit|A band|cytoplasmic ribonucleoprotein granule|ribosomal large subunit assembly|polysomal ribosome|tRNA binding	rno03010	Ribosome
Aebp1	2.36503e-171	0.899	0.396	4.06479e-167	-0.572733	1.34695	Up	ENSRNOG00000013720	protein_coding	AE binding protein 1	--	GO:0005615,GO:0000977,GO:0006351,GO:0001227,GO:0006355,GO:0003714,GO:0004180,GO:0004181,GO:0006508,GO:0006518,GO:0004185,GO:0008270,GO:0005516,GO:0016485,GO:0005576,GO:0000122,GO:0031012	extracellular space|RNA polymerase II regulatory region sequence-specific DNA binding|transcription, DNA-templated|transcriptional repressor activity, RNA polymerase II transcription regulatory region sequence-specific DNA binding|regulation of transcription, DNA-templated|transcription corepressor activity|carboxypeptidase activity|metallocarboxypeptidase activity|proteolysis|peptide metabolic p…	--	--
Rps7	0	1	0.992	0	1.01402	1.34624	Up	ENSRNOG00000008551	protein_coding	ribosomal protein S7	--	GO:1904667,GO:0030154,GO:0003735,GO:1990948,GO:0030686,GO:0005634,GO:2000059,GO:0032040,GO:0005730,GO:0005813,GO:0006364,GO:0008150,GO:0032991,GO:0008266,GO:0042274,GO:0010628,GO:0019901,GO:0048027,GO:0022627,GO:0001843,GO:0050821,GO:0002181,GO:1902255,GO:0003730	negative regulation of ubiquitin protein ligase activity|cell differentiation|structural constituent of ribosome|ubiquitin ligase inhibitor activity|90S preribosome|nucleus|negative regulation of ubiquitin-dependent protein catabolic process|small-subunit processome|nucleolus|centrosome|rRNA processing|biological_process|protein-containing complex|poly(U) RNA binding|ribosomal small subunit bioge…	rno03010	Ribosome
Snca	1.11139e-209	0.977	0.739	1.91014e-205	0.216643	1.33495	Up	ENSRNOG00000008656	protein_coding	synuclein alpha	--	GO:0048156,GO:0048168,GO:0048169,GO:0048471,GO:0048487,GO:0048488,GO:0048489,GO:0060291,GO:0050544,GO:0060732,GO:0050729,GO:0060961,GO:0050806,GO:0061024,GO:0070495,GO:0070555,GO:0070840,GO:1904715,GO:0071280,GO:1905606,GO:0071902,GO:2000377,GO:0098793,GO:0005509,GO:0005515,GO:0005543,GO:0005576,GO:0005615,GO:0005829,GO:0005634,GO:0005840,GO:0005856,GO:0005640,GO:0005886,GO:0005938,GO:0006631,GO:…	tau protein binding|regulation of neuronal synaptic plasticity|regulation of long-term neuronal synaptic plasticity|perinuclear region of cytoplasm|beta-tubulin binding|synaptic vesicle endocytosis|synaptic vesicle transport|long-term synaptic potentiation|arachidonic acid binding|positive regulation of inositol phosphate biosynthetic process|positive regulation of inflammatory response|phospholi…	rno05010,rno05012	Alzheimer's disease|Parkinson's disease
Serinc5	1.20473e-197	0.895	0.344	2.07057e-193	-0.805017	1.33257	Up	ENSRNOG00000024039	protein_coding	serine incorporator 5	--	GO:0045087,GO:0016021,GO:0005886,GO:0051607,GO:0030674,GO:0042552,GO:0006658,GO:0006665,GO:0008654,GO:0009597,GO:1904219,GO:1904222,GO:0043209,GO:0015194,GO:0005794,GO:0015825,GO:0016020	innate immune response|integral component of membrane|plasma membrane|defense response to virus|protein binding, bridging|myelination|phosphatidylserine metabolic process|sphingolipid metabolic process|phospholipid biosynthetic process|detection of virus|positive regulation of CDP-diacylglycerol-serine O-phosphatidyltransferase activity|positive regulation of serine C-palmitoyltransferase activit…	--	--
Emp2	1.97447e-189	0.831	0.316	3.39352e-185	-0.941479	1.33154	Up	ENSRNOG00000002664	protein_coding	epithelial membrane protein 2	--	GO:0005178,GO:0005634,GO:0005737,GO:0005794,GO:0005829,GO:0007566,GO:0005886,GO:0008219,GO:0008283,GO:0008284,GO:0032060,GO:0009986,GO:0032147,GO:0010594,GO:0034394,GO:0043534,GO:0000139,GO:0070836,GO:0043549,GO:0001765,GO:0072659,GO:0045022,GO:0001913,GO:2001046,GO:0001952,GO:2001212,GO:0001954,GO:0003093,GO:0005901,GO:0007015,GO:0007155,GO:0007160,GO:0016021,GO:0016324,GO:0016477,GO:0019900,GO:…	integrin binding|nucleus|cytoplasm|Golgi apparatus|cytosol|embryo implantation|plasma membrane|cell death|cell proliferation|positive regulation of cell proliferation|bleb assembly|cell surface|activation of protein kinase activity|regulation of endothelial cell migration|protein localization to cell surface|blood vessel endothelial cell migration|Golgi membrane|caveola assembly|regulation of kin…	--	--
Abca1	9.54246e-136	0.754	0.305	1.64006e-131	-1.04007	1.3292	Up	ENSRNOG00000018126	protein_coding	ATP binding cassette subfamily A member 1	--	GO:0006911,GO:0007040,GO:0007186,GO:0007189,GO:0007584,GO:0008203,GO:0008509,GO:0032367,GO:0009897,GO:0032489,GO:0009986,GO:0033344,GO:0010875,GO:0033700,GO:0034185,GO:0034186,GO:0034188,GO:0043231,GO:0034364,GO:0043691,GO:0034380,GO:0045121,GO:0034616,GO:0045332,GO:0045335,GO:0048471,GO:0050702,GO:0002790,GO:0051117,GO:0005102,GO:0055091,GO:0005524,GO:0060155,GO:0005548,GO:0005794,GO:0005886,GO:…	phagocytosis, engulfment|lysosome organization|G-protein coupled receptor signaling pathway|adenylate cyclase-activating G-protein coupled receptor signaling pathway|response to nutrient|cholesterol metabolic process|anion transmembrane transporter activity|intracellular cholesterol transport|external side of plasma membrane|regulation of Cdc42 protein signal transduction|cell surface|cholesterol…	rno02010,rno04975,rno04979	ABC transporters|Fat digestion and absorption|Cholesterol metabolism
Emid1	8.16377e-185	0.945	0.552	1.40311e-180	-0.18228	1.32886	Up	ENSRNOG00000033575	protein_coding	EMI domain containing 1	--	GO:0005578,GO:0005783,GO:0005794	proteinaceous extracellular matrix|endoplasmic reticulum|Golgi apparatus	--	--
Ybx3	2.06776e-215	0.986	0.596	3.55387e-211	0.00752201	1.3257	Up	ENSRNOG00000005480	protein_coding	Y box binding protein 3	CSD	GO:0003677,GO:0003697,GO:0003730,GO:0007283,GO:0005634,GO:0008584,GO:0009566,GO:0031100,GO:0043066,GO:0046622,GO:0048642,GO:0000122,GO:0000977,GO:0001227,GO:0001701,GO:0005737,GO:0005829,GO:0005844,GO:0005921,GO:0006351,GO:0006355,GO:0060546,GO:0071356,GO:0071474,GO:1902219	DNA binding|single-stranded DNA binding|mRNA 3'-UTR binding|spermatogenesis|nucleus|male gonad development|fertilization|animal organ regeneration|negative regulation of apoptotic process|positive regulation of organ growth|negative regulation of skeletal muscle tissue development|negative regulation of transcription by RNA polymerase II|RNA polymerase II regulatory region sequence-specific DNA b…	rno04530	Tight junction
Lama2	9.12638e-175	0.771	0.206	1.56855e-170	-1.39172	1.32438	Up	ENSRNOG00000011134	protein_coding	laminin subunit alpha 2	--	GO:0005605,GO:0005615,GO:0007155,GO:0007411,GO:0014037,GO:0030155,GO:0030334,GO:0031012,GO:0032224,GO:0042383,GO:0003674,GO:0043197,GO:0005102,GO:0045995,GO:0005604	basal lamina|extracellular space|cell adhesion|axon guidance|Schwann cell differentiation|regulation of cell adhesion|regulation of cell migration|extracellular matrix|positive regulation of synaptic transmission, cholinergic|sarcolemma|molecular_function|dendritic spine|signaling receptor binding|regulation of embryonic development|basement membrane	rno04151,rno04512,rno04510,rno05200,rno05222,rno05410,rno05412,rno05414,rno05416,rno05165,rno05146,rno05145	PI3K-Akt signaling pathway|ECM-receptor interaction|Focal adhesion|Pathways in cancer|Small cell lung cancer|Hypertrophic cardiomyopathy (HCM)|Arrhythmogenic right ventricular cardiomyopathy (ARVC)|Dilated cardiomyopathy (DCM)|Viral myocarditis|Human papillomavirus infection|Amoebiasis|Toxoplasmosis
Rarres2	5.06278e-207	0.97	0.618	8.7014e-203	-0.071134	1.32193	Up	ENSRNOG00000024705	protein_coding	retinoic acid receptor responder 2	--	GO:0050921,GO:0005102,GO:0050994,GO:0005576,GO:0061760,GO:0005615,GO:0006954,GO:0010759,GO:0019732,GO:0031012,GO:2001275,GO:0045087,GO:0045600,GO:0048566,GO:0050829,GO:0001523,GO:0050830,GO:0001701,GO:0050873,GO:0001934	positive regulation of chemotaxis|signaling receptor binding|regulation of lipid catabolic process|extracellular region|antifungal innate immune response|extracellular space|inflammatory response|positive regulation of macrophage chemotaxis|antifungal humoral response|extracellular matrix|positive regulation of glucose import in response to insulin stimulus|innate immune response|positive regulat…	--	--
Rpl26	2.1141e-242	0.995	0.915	3.63351e-238	0.598766	1.31268	Up	ENSRNOG00000004214	protein_coding	ribosomal protein L26	--	GO:0005737,GO:0006364,GO:0006412,GO:0006977,GO:0015934,GO:0071479,GO:0022625,GO:0071480,GO:0022626,GO:1902164,GO:1902167,GO:1904803,GO:1990904,GO:0002181,GO:0003674,GO:0003723,GO:0003735,GO:0005654,GO:0005730,GO:0034644,GO:0042273,GO:0043195,GO:0045727,GO:1990928,GO:0048027	cytoplasm|rRNA processing|translation|DNA damage response, signal transduction by p53 class mediator resulting in cell cycle arrest|large ribosomal subunit|cellular response to ionizing radiation|cytosolic large ribosomal subunit|cellular response to gamma radiation|cytosolic ribosome|positive regulation of DNA damage response, signal transduction by p53 class mediator resulting in transcription …	rno03010	Ribosome
Plekhb1	0	1	0.997	0	1.25772	1.30314	Up	ENSRNOG00000018627	protein_coding	pleckstrin homology domain containing B1	--	GO:0016021,GO:0042803,GO:0045595,GO:0005737,GO:0007275,GO:0008022	integral component of membrane|protein homodimerization activity|regulation of cell differentiation|cytoplasm|multicellular organism development|protein C-terminus binding	--	--
LOC100361854	0	1	1	0	1.32578	1.30026	Up	ENSRNOG00000029512	protein_coding	ribosomal protein S26-like	--	GO:0003735,GO:0006412,GO:0022627,GO:0033119,GO:0042788,GO:0045296,GO:0002181,GO:0003729	structural constituent of ribosome|translation|cytosolic small ribosomal subunit|negative regulation of RNA splicing|polysomal ribosome|cadherin binding|cytoplasmic translation|mRNA binding	--	--
Serf2	0	1	1	0	1.38119	1.29986	Up	ENSRNOG00000015277	protein_coding	small EDRK-rich factor 2	--	--	--	--	--
Lims2	4.76822e-175	0.965	0.628	8.19513e-171	0.0718426	1.29269	Up	ENSRNOG00000016021	protein_coding	LIM zinc finger domain containing 2	--	GO:0045216,GO:0046872,GO:0050680,GO:0098609,GO:2000178,GO:2000346,GO:2001046,GO:0005886,GO:0005925,GO:0043066	cell-cell junction organization|metal ion binding|negative regulation of epithelial cell proliferation|cell-cell adhesion|negative regulation of neural precursor cell proliferation|negative regulation of hepatocyte proliferation|positive regulation of integrin-mediated signaling pathway|plasma membrane|focal adhesion|negative regulation of apoptotic process	--	--
2022-09-02	9.9604e-210	0.94	0.422	1.71189e-205	-0.578332	1.29072	Up	ENSRNOG00000017952	protein_coding	septin 2	--	GO:0005819,GO:0005886,GO:0005930,GO:0005940,GO:0007224,GO:0007283,GO:0032947,GO:0009986,GO:0034613,GO:0015630,GO:0035869,GO:0030234,GO:0042802,GO:0042995,GO:0043209,GO:0045202,GO:0045296,GO:0048471,GO:0050790,GO:0000145,GO:0000281,GO:0000921,GO:0002036,GO:0003924,GO:0005525,GO:0005634,GO:0005737,GO:0030496,GO:0031105,GO:0031175,GO:0032153,GO:0032154,GO:0032160,GO:0051301,GO:0032391,GO:0060170,GO:…	spindle|plasma membrane|axoneme|septin ring|smoothened signaling pathway|spermatogenesis|protein-containing complex scaffold activity|cell surface|cellular protein localization|microtubule cytoskeleton|ciliary transition zone|enzyme regulator activity|identical protein binding|cell projection|myelin sheath|synapse|cadherin binding|perinuclear region of cytoplasm|regulation of catalytic activity|e…	rno05100	Bacterial invasion of epithelial cells
Slc44a1	7.0157321709457e-322	1	0.957	1.20579388822044e-317	0.801435	1.2879	Up	ENSRNOG00000055089	protein_coding	solute carrier family 44 member 1	--	GO:0005739,GO:0015220,GO:0015871,GO:0016021,GO:0005654	mitochondrion|choline transmembrane transporter activity|choline transport|integral component of membrane|nucleoplasm	rno05231	Choline metabolism in cancer
Egfl8	2.65244e-232	1	0.976	4.55874e-228	1.06838	1.27767	Up	ENSRNOG00000000436	protein_coding	EGF-like-domain, multiple 8	--	GO:0005509,GO:0005576,GO:0009986,GO:0048856,GO:0050789,GO:0001701,GO:0005102	calcium ion binding|extracellular region|cell surface|anatomical structure development|regulation of biological process|in utero embryonic development|signaling receptor binding	--	--
Bcas1	8.63168e-172	0.896	0.427	1.48353e-167	-0.568771	1.27529	Up	ENSRNOG00000012906	protein_coding	breast carcinoma amplified sequence 1	--	GO:0005737,GO:0014069	cytoplasm|postsynaptic density	--	--
Tmem189	1.37764e-206	0.984	0.862	2.36774e-202	0.458296	1.2747	Up	ENSRNOG00000060571	protein_coding	transmembrane protein 189	--	GO:0031625,GO:0061630,GO:0005737,GO:0005783,GO:0016567	ubiquitin protein ligase binding|ubiquitin protein ligase activity|cytoplasm|endoplasmic reticulum|protein ubiquitination	--	--
Sema5a	8.23755e-146	0.942	0.699	1.41579e-141	0.0673652	1.27434	Up	ENSRNOG00000011977	protein_coding	semaphorin 5A	--	GO:0007413,GO:0008046,GO:0016020,GO:0016021,GO:0021536,GO:0048843,GO:0030215,GO:0050908,GO:0050918,GO:0030836,GO:0050919,GO:0051897,GO:2001028,GO:0060326,GO:0071526,GO:0001569,GO:0001938,GO:0002043,GO:0005615,GO:0007162,GO:0007411,GO:0035373,GO:0038191,GO:0043395,GO:0045545,GO:0045766,GO:0048675,GO:0090263,GO:0048754,GO:0048842,GO:0097485,GO:1990138,GO:1990256,GO:2000352	axonal fasciculation|axon guidance receptor activity|membrane|integral component of membrane|diencephalon development|negative regulation of axon extension involved in axon guidance|semaphorin receptor binding|detection of light stimulus involved in visual perception|positive chemotaxis|positive regulation of actin filament depolymerization|negative chemotaxis|positive regulation of protein kinas…	rno04360	Axon guidance
Pcolce	2.31768e-165	0.853	0.355	3.98339e-161	-0.715714	1.27229	Up	ENSRNOG00000025001	protein_coding	procollagen C-endopeptidase enhancer	--	GO:0005615,GO:0006508,GO:0008201,GO:0010952,GO:0016504,GO:0031012,GO:0005518,GO:1990830,GO:0005576	extracellular space|proteolysis|heparin binding|positive regulation of peptidase activity|peptidase activator activity|extracellular matrix|collagen binding|cellular response to leukemia inhibitory factor|extracellular region	--	--
Glul	3.22169e-192	0.969	0.697	5.53712e-188	0.0968803	1.27107	Up	ENSRNOG00000049560	protein_coding	glutamate-ammonia ligase	--	GO:0005791,GO:0005829,GO:0006536,GO:0006542,GO:0008283,GO:0009267,GO:0043209,GO:0009749,GO:0016595,GO:0043231,GO:0019676,GO:0043679,GO:0044297,GO:0045503,GO:0050679,GO:0051260,GO:0051968,GO:0000287,GO:0004351,GO:0004356,GO:0005524,GO:0005737,GO:0005739,GO:0030145,GO:0032024,GO:0032991,GO:0042133,GO:0042802,GO:0042995,GO:0097386,GO:0043005,GO:0043204	rough endoplasmic reticulum|cytosol|glutamate metabolic process|glutamine biosynthetic process|cell proliferation|cellular response to starvation|myelin sheath|response to glucose|glutamate binding|intracellular membrane-bounded organelle|ammonia assimilation cycle|axon terminus|cell body|dynein light chain binding|positive regulation of epithelial cell proliferation|protein homooligomerization|p…	rno00630,rno00910,rno00250,rno00220,rno04217,rno04724,rno04727	Glyoxylate and dicarboxylate metabolism|Nitrogen metabolism|Alanine, aspartate and glutamate metabolism|Arginine biosynthesis|Necroptosis|Glutamatergic synapse|GABAergic synapse
Rpl36al	8.80897e-293	1	0.904	1.514e-288	0.608987	1.26242	Up	ENSRNOG00000011494	protein_coding	ribosomal protein L36a-like	--	GO:0005783,GO:0005829,GO:0005886,GO:0006412,GO:0008150,GO:0010033,GO:0022625,GO:0032526,GO:0003674,GO:0003735,GO:0005634	endoplasmic reticulum|cytosol|plasma membrane|translation|biological_process|response to organic substance|cytosolic large ribosomal subunit|response to retinoic acid|molecular_function|structural constituent of ribosome|nucleus	rno03010	Ribosome
Rpl32	2.46258e-167	0.987	0.872	4.23243e-163	0.423321	1.25726	Up	ENSRNOG00000010746	protein_coding	ribosomal protein L32	--	GO:0006412,GO:0022625,GO:0042788,GO:0071549,GO:0097421,GO:0002181,GO:0003674,GO:0003735	translation|cytosolic large ribosomal subunit|polysomal ribosome|cellular response to dexamethasone stimulus|liver regeneration|cytoplasmic translation|molecular_function|structural constituent of ribosome	rno03010	Ribosome
Col4a1	1.0637e-237	0.998	0.864	1.82817e-233	0.547063	1.25658	Up	ENSRNOG00000016281	protein_coding	collagen type IV alpha 1 chain	--	GO:0061333,GO:0005575,GO:0071230,GO:0005576,GO:0071711,GO:0005587,GO:0005604,GO:0005615,GO:0007420,GO:0007528,GO:0030855,GO:0031012,GO:0038063,GO:0048407,GO:0001569,GO:0048514,GO:0003674,GO:0061304,GO:0005201	renal tubule morphogenesis|cellular_component|cellular response to amino acid stimulus|extracellular region|basement membrane organization|collagen type IV trimer|basement membrane|extracellular space|brain development|neuromuscular junction development|epithelial cell differentiation|extracellular matrix|collagen-activated tyrosine kinase receptor signaling pathway|platelet-derived growth factor…	rno04151,rno04512,rno04510,rno04926,rno04974,rno05200,rno05222,rno04933,rno05165,rno05146	PI3K-Akt signaling pathway|ECM-receptor interaction|Focal adhesion|Relaxin signaling pathway|Protein digestion and absorption|Pathways in cancer|Small cell lung cancer|AGE-RAGE signaling pathway in diabetic complications|Human papillomavirus infection|Amoebiasis
RT1-Da	9.55002e-128	0.633	0.122	1.64136e-123	-1.88085	1.25317	Up	--	--	--	--	--	--	--	--
Art3	4.13674e-207	0.982	0.734	7.10981e-203	0.141695	1.25229	Up	ENSRNOG00000002256	protein_coding	ADP-ribosyltransferase 3	--	GO:0003956,GO:0006471,GO:0016021	NAD(P)+-protein-arginine ADP-ribosyltransferase activity|protein ADP-ribosylation|integral component of membrane	--	--
Mettl9	9.92405e-183	0.883	0.422	1.70565e-178	-0.663992	1.25164	Up	ENSRNOG00000025940	protein_coding	methyltransferase like 9	--	--	--	--	--
Atp1a2	5.30435e-147	0.951	0.693	9.11658e-143	0.0332408	1.25033	Up	ENSRNOG00000007290	protein_coding	ATPase Na+/K+ transporting subunit alpha 2	--	GO:0005524,GO:0005737,GO:0005768,GO:0005886,GO:0005890,GO:0005901,GO:0010248,GO:0006813,GO:0010882,GO:0006814,GO:0014704,GO:0006883,GO:0015988,GO:0015991,GO:0016020,GO:0042383,GO:0016887,GO:0019229,GO:0043005,GO:0019829,GO:0043197,GO:0043209,GO:0045202,GO:0045822,GO:0001504,GO:1903280,GO:0045988,GO:0002026,GO:1903416,GO:0046034,GO:0002087,GO:0051087,GO:0005391,GO:1990239,GO:0005515,GO:0006937,GO:…	ATP binding|cytoplasm|endosome|plasma membrane|sodium:potassium-exchanging ATPase complex|caveola|establishment or maintenance of transmembrane electrochemical gradient|potassium ion transport|regulation of cardiac muscle contraction by calcium ion signaling|sodium ion transport|intercalated disc|cellular sodium ion homeostasis|energy coupled proton transmembrane transport, against electrochemica…	rno04024,rno04022,rno04911,rno04918,rno04919,rno04925,rno04260,rno04261,rno04970,rno04971,rno04972,rno04976,rno04973,rno04974,rno04978,rno04960,rno04961,rno04964	cAMP signaling pathway|cGMP - PKG signaling pathway|Insulin secretion|Thyroid hormone synthesis|Thyroid hormone signaling pathway|Aldosterone synthesis and secretion|Cardiac muscle contraction|Adrenergic signaling in cardiomyocytes|Salivary secretion|Gastric acid secretion|Pancreatic secretion|Bile secretion|Carbohydrate digestion and absorption|Protein digestion and absorption|Mineral absorption…
Slc20a2	5.41071e-161	0.78	0.243	9.29939e-157	-1.2259	1.25026	Up	ENSRNOG00000019490	protein_coding	solute carrier family 20 member 2	--	GO:0006817,GO:0015319,GO:0016021,GO:0016032,GO:0035435,GO:0035725,GO:0055085,GO:0005315,GO:0005887	phosphate ion transport|sodium:inorganic phosphate symporter activity|integral component of membrane|viral process|phosphate ion transmembrane transport|sodium ion transmembrane transport|transmembrane transport|inorganic phosphate transmembrane transporter activity|integral component of plasma membrane	--	--
Dhrs3	2.17786e-147	0.682	0.168	3.74309e-143	-1.66438	1.2485	Up	ENSRNOG00000015736	protein_coding	dehydrogenase/reductase 3	--	GO:0004745,GO:0005811,GO:0016021,GO:0016616,GO:0030278,GO:0042572,GO:0048385,GO:0048387,GO:0055114,GO:0060021,GO:0001523,GO:0060349,GO:0060411,GO:0003151	retinol dehydrogenase activity|lipid droplet|integral component of membrane|oxidoreductase activity, acting on the CH-OH group of donors, NAD or NADP as acceptor|regulation of ossification|retinol metabolic process|regulation of retinoic acid receptor signaling pathway|negative regulation of retinoic acid receptor signaling pathway|oxidation-reduction process|roof of mouth development|retinoid me…	rno00830	Retinol metabolism
Actb	2.54593e-154	0.859	0.342	4.37568e-150	-0.799558	1.24652	Up	ENSRNOG00000034254	protein_coding	actin, beta	--	GO:0005856,GO:0005886,GO:0005925,GO:0007409,GO:0007623,GO:0009612,GO:0032091,GO:0014069,GO:0015629,GO:0032991,GO:0035267,GO:0035902,GO:0072749,GO:0036464,GO:0097433,GO:0042802,GO:0098973,GO:0098974,GO:0001725,GO:0002102,GO:0005515,GO:0005524,GO:0005634,GO:0005829,GO:0019894,GO:0019901,GO:0030424,GO:0030863,GO:0043209,GO:0030957,GO:0045121,GO:0048870,GO:0050998,GO:0060041,GO:0071257	cytoskeleton|plasma membrane|focal adhesion|axonogenesis|circadian rhythm|response to mechanical stimulus|negative regulation of protein binding|postsynaptic density|actin cytoskeleton|protein-containing complex|NuA4 histone acetyltransferase complex|response to immobilization stress|cellular response to cytochalasin B|cytoplasmic ribonucleoprotein granule|dense body|identical protein binding|str…	rno04015,rno04390,rno04145,rno04210,rno04510,rno04520,rno04530,rno04810,rno04611,rno04670,rno04921,rno04919,rno04971,rno04714,rno05205,rno05225,rno05418,rno05410,rno05412,rno05414,rno05416,rno05132,rno05100,rno05164	Rap1 signaling pathway|Hippo signaling pathway|Phagosome|Apoptosis|Focal adhesion|Adherens junction|Tight junction|Regulation of actin cytoskeleton|Platelet activation|Leukocyte transendothelial migration|Oxytocin signaling pathway|Thyroid hormone signaling pathway|Gastric acid secretion|Thermogenesis|Proteoglycans in cancer|Hepatocellular carcinoma|Fluid shear stress and atherosclerosis|Hypertro…
Slc6a13	9.11901e-139	0.502	0.019	1.56728e-134	-3.50181	1.24407	Up	ENSRNOG00000012876	protein_coding	solute carrier family 6 member 13	--	GO:0005332,GO:0005887,GO:0006810,GO:0006836,GO:0015812,GO:0042165,GO:0043005,GO:0055085,GO:0005215	gamma-aminobutyric acid:sodium symporter activity|integral component of plasma membrane|transport|neurotransmitter transport|gamma-aminobutyric acid transport|neurotransmitter binding|neuron projection|transmembrane transport|transporter activity	rno04727	GABAergic synapse
Ddit4	2.10459e-177	0.941	0.562	3.61716e-173	-0.284128	1.24294	Up	ENSRNOG00000057078	protein_coding	DNA-damage-inducible transcript 4	--	GO:0072593,GO:0045820,GO:0032007,GO:0001764,GO:1901216,GO:0048011,GO:0005622,GO:1902532,GO:0051607,GO:0005737,GO:0005739,GO:0005829,GO:0032984,GO:0071549,GO:0033137,GO:0006915,GO:0042771,GO:0007420,GO:0071889,GO:0008283,GO:0001666,GO:0010801,GO:0030182	reactive oxygen species metabolic process|negative regulation of glycolytic process|negative regulation of TOR signaling|neuron migration|positive regulation of neuron death|neurotrophin TRK receptor signaling pathway|intracellular|negative regulation of intracellular signal transduction|defense response to virus|cytoplasm|mitochondrion|cytosol|protein-containing complex disassembly|cellular resp…	rno04151,rno04150,rno04140,rno05206	PI3K-Akt signaling pathway|mTOR signaling pathway|Autophagy - animal|MicroRNAs in cancer
Ccnd1	3.26916e-122	0.771	0.403	5.6187e-118	-0.764828	1.23528	Up	ENSRNOG00000020918	protein_coding	cyclin D1	--	GO:0001934,GO:0003714,GO:0004672,GO:0004693,GO:0005622,GO:0005634,GO:0008284,GO:0010033,GO:0010039,GO:0005654,GO:0010165,GO:0010243,GO:0010971,GO:0031100,GO:0014070,GO:0031571,GO:0016020,GO:0016055,GO:0032026,GO:0032355,GO:0033197,GO:0033327,GO:0000082,GO:0051301,GO:0033598,GO:0051384,GO:0033601,GO:0000122,GO:0051412,GO:0042493,GO:0051592,GO:0000307,GO:0051726,GO:0000320,GO:0060070,GO:0001889,GO:…	positive regulation of protein phosphorylation|transcription corepressor activity|protein kinase activity|cyclin-dependent protein serine/threonine kinase activity|intracellular|nucleus|positive regulation of cell proliferation|response to organic substance|response to iron ion|nucleoplasm|response to X-ray|response to organonitrogen compound|positive regulation of G2/M transition of mitotic cell…	rno04310,rno04340,rno04390,rno04371,rno04630,rno04068,rno04151,rno04152,rno04110,rno04115,rno04218,rno04510,rno04530,rno04917,rno04921,rno04919,rno05200,rno05206,rno05205,rno05203,rno05210,rno05212,rno05225,rno05226,rno05214,rno05216,rno05221,rno05220,rno05218,rno05219,rno05215,rno05213,rno05224,rno05222,rno05223,rno05416,rno04933,rno04934,rno05166,rno05162,rno05161,rno05167,rno05165,rno01522	Wnt signaling pathway|Hedgehog signaling pathway|Hippo signaling pathway|Apelin signaling pathway|Jak-STAT signaling pathway|FoxO signaling pathway|PI3K-Akt signaling pathway|AMPK signaling pathway|Cell cycle|p53 signaling pathway|Cellular senescence|Focal adhesion|Tight junction|Prolactin signaling pathway|Oxytocin signaling pathway|Thyroid hormone signaling pathway|Pathways in cancer|MicroRNAs …
Laptm4a	2.0944e-279	0.999	0.938	3.59965e-275	0.700912	1.2347	Up	ENSRNOG00000006865	protein_coding	lysosomal protein transmembrane 4 alpha	--	GO:0016020,GO:0016021,GO:0031902,GO:0005765,GO:0005794	membrane|integral component of membrane|late endosome membrane|lysosomal membrane|Golgi apparatus	rno04142	Lysosome
Mt-nd5	9.87554e-177	0.983	0.688	1.69731e-172	0.219771	1.23219	Up	--	--	--	--	--	--	--	--
Sec61b	1.01108e-208	0.964	0.641	1.73774e-204	-0.09736	1.2304	Up	ENSRNOG00000006345	protein_coding	Sec61 translocon beta subunit	--	GO:0043022,GO:0005575,GO:0044322,GO:0005783,GO:0048408,GO:0005784,GO:0006616,GO:0008150,GO:0015450,GO:0016020,GO:0016021,GO:0030433,GO:0030970,GO:0000060,GO:0031204,GO:0003674,GO:0031205,GO:0005086	ribosome binding|cellular_component|endoplasmic reticulum quality control compartment|endoplasmic reticulum|epidermal growth factor binding|Sec61 translocon complex|SRP-dependent cotranslational protein targeting to membrane, translocation|biological_process|P-P-bond-hydrolysis-driven protein transmembrane transporter activity|membrane|integral component of membrane|ubiquitin-dependent ERAD pathw…	rno03060,rno04141,rno04145	Protein export|Protein processing in endoplasmic reticulum|Phagosome
Rhpn1	4.63586e-188	0.95	0.618	7.96765e-184	-0.0923061	1.2263	Up	ENSRNOG00000007597	protein_coding	rhophilin, Rho GTPase binding protein 1	--	GO:0007165,GO:0030695,GO:0050790	signal transduction|GTPase regulator activity|regulation of catalytic activity	--	--
Cmtm5	2.37782e-209	0.985	0.634	4.08676e-205	-0.00654252	1.22333	Up	ENSRNOG00000016828	protein_coding	CKLF-like MARVEL transmembrane domain containing 5	--	GO:0016021,GO:0045662	integral component of membrane|negative regulation of myoblast differentiation	--	--
Col6a2	2.55214e-150	0.892	0.481	4.38636e-146	-0.423517	1.22173	Up	ENSRNOG00000001254	protein_coding	collagen, type VI, alpha 2	--	GO:0005576,GO:0005578,GO:0005581,GO:0005615,GO:0009749,GO:0031012,GO:0042383,GO:0070208,GO:0003674,GO:0005575	extracellular region|proteinaceous extracellular matrix|collagen trimer|extracellular space|response to glucose|extracellular matrix|sarcolemma|protein heterotrimerization|molecular_function|cellular_component	rno04151,rno04512,rno04510,rno04974,rno05165	PI3K-Akt signaling pathway|ECM-receptor interaction|Focal adhesion|Protein digestion and absorption|Human papillomavirus infection
S100a11	5.97305e-142	0.815	0.358	1.02659e-137	-0.813415	1.22111	Up	ENSRNOG00000010105	protein_coding	S100 calcium binding protein A11	--	GO:0005634,GO:0005737,GO:0005913,GO:0007283,GO:0042127,GO:0042803,GO:0044548,GO:0048306,GO:0098609,GO:0098641,GO:0001726,GO:0005509,GO:0005576	nucleus|cytoplasm|cell-cell adherens junction|spermatogenesis|regulation of cell proliferation|protein homodimerization activity|S100 protein binding|calcium-dependent protein binding|cell-cell adhesion|cadherin binding involved in cell-cell adhesion|ruffle|calcium ion binding|extracellular region	--	--
Secisbp2l	7.37586e-115	0.748	0.305	1.26769e-110	-1.01878	1.22073	Up	ENSRNOG00000008629	protein_coding	SECIS binding protein 2-like	--	GO:0043021,GO:0001514,GO:0003730,GO:0035368	ribonucleoprotein complex binding|selenocysteine incorporation|mRNA 3'-UTR binding|selenocysteine insertion sequence binding	--	--
Rps12	0	1	0.999	0	1.2808	1.21902	Up	ENSRNOG00000016411	protein_coding	ribosomal protein S12	--	GO:0005794,GO:0005829,GO:0005840,GO:0006412,GO:0010243,GO:0022625,GO:0022627,GO:0043231,GO:0003674,GO:0003735	Golgi apparatus|cytosol|ribosome|translation|response to organonitrogen compound|cytosolic large ribosomal subunit|cytosolic small ribosomal subunit|intracellular membrane-bounded organelle|molecular_function|structural constituent of ribosome	rno03010	Ribosome
Rpl17	0	1	1	0	1.27218	1.21385	Up	ENSRNOG00000018680	protein_coding	ribosomal protein L17	--	GO:0003735,GO:0005634,GO:0005844,GO:0006412,GO:0015934,GO:0022625,GO:0031672,GO:0034198,GO:0070180,GO:1900087,GO:0002181,GO:1990928,GO:0003674	structural constituent of ribosome|nucleus|polysome|translation|large ribosomal subunit|cytosolic large ribosomal subunit|A band|cellular response to amino acid starvation|large ribosomal subunit rRNA binding|positive regulation of G1/S transition of mitotic cell cycle|cytoplasmic translation|response to amino acid starvation|molecular_function	rno03010	Ribosome
Ctsh	1.69915e-223	0.994	0.811	2.92032e-219	0.340689	1.21278	Up	ENSRNOG00000014064	protein_coding	cathepsin H	--	GO:0097208,GO:1990834,GO:2001235,GO:0002764,GO:0004175,GO:0004177,GO:0004197,GO:0005764,GO:0005829,GO:0005930,GO:0006508,GO:0008656,GO:0010628,GO:0006915,GO:0010634,GO:0001520,GO:0030335,GO:0010813,GO:0001656,GO:0001669,GO:0001913,GO:0030984,GO:0031638,GO:0002250,GO:0043129,GO:0031648,GO:0043231,GO:0043621,GO:0044877,GO:0045766,GO:0070324,GO:0051603,GO:0060448,GO:0070371,GO:0097067,GO:0004252,GO:…	alveolar lamellar body|response to odorant|positive regulation of apoptotic signaling pathway|immune response-regulating signaling pathway|endopeptidase activity|aminopeptidase activity|cysteine-type endopeptidase activity|lysosome|cytosol|axoneme|proteolysis|cysteine-type endopeptidase activator activity involved in apoptotic process|positive regulation of gene expression|apoptotic process|posit…	rno04142,rno04210	Lysosome|Apoptosis
Flnb	1.48595e-162	0.863	0.423	2.5539e-158	-0.635755	1.21201	Up	ENSRNOG00000009470	protein_coding	filamin B	--	GO:0045296,GO:0003674,GO:0045335,GO:0003779,GO:0071346,GO:0005634,GO:0005829,GO:0005886,GO:0005903,GO:0005925,GO:0007519,GO:0008150,GO:0030036,GO:0042802,GO:0001725,GO:0043005,GO:0003334,GO:0043025,GO:0003382	cadherin binding|molecular_function|phagocytic vesicle|actin binding|cellular response to interferon-gamma|nucleus|cytosol|plasma membrane|brush border|focal adhesion|skeletal muscle tissue development|biological_process|actin cytoskeleton organization|identical protein binding|stress fiber|neuron projection|keratinocyte development|neuronal cell body|epithelial cell morphogenesis	rno04010,rno04510,rno05205,rno05132	MAPK signaling pathway|Focal adhesion|Proteoglycans in cancer|Salmonella infection
Lamb2	3.24028e-187	0.979	0.666	5.56907e-183	0.0331883	1.21155	Up	ENSRNOG00000047768	protein_coding	laminin subunit beta 2	--	GO:0072274,GO:0043256,GO:0014002,GO:0005604,GO:0045202,GO:0005605,GO:0048677,GO:0014044,GO:0005608,GO:0005615,GO:0007155,GO:0007411,GO:0050808,GO:0031012,GO:0060041,GO:0007528,GO:0031175,GO:0000904,GO:0072249,GO:0043083,GO:0007601,GO:0005178	metanephric glomerular basement membrane development|laminin complex|astrocyte development|basement membrane|synapse|basal lamina|axon extension involved in regeneration|Schwann cell development|laminin-3 complex|extracellular space|cell adhesion|axon guidance|synapse organization|extracellular matrix|retina development in camera-type eye|neuromuscular junction development|neuron projection devel…	rno04151,rno04512,rno04510,rno05200,rno05222,rno05165,rno05146,rno05145	PI3K-Akt signaling pathway|ECM-receptor interaction|Focal adhesion|Pathways in cancer|Small cell lung cancer|Human papillomavirus infection|Amoebiasis|Toxoplasmosis
Rpl34	0	1	1	0	1.32664	1.21071	Up	ENSRNOG00000016387	protein_coding	ribosomal protein L34	--	GO:0003735,GO:0005515,GO:0005739,GO:0005783,GO:0005840,GO:0006412,GO:0008150,GO:0022625,GO:0042254,GO:0003674,GO:0045296,GO:0003723	structural constituent of ribosome|protein binding|mitochondrion|endoplasmic reticulum|ribosome|translation|biological_process|cytosolic large ribosomal subunit|ribosome biogenesis|molecular_function|cadherin binding|RNA binding	rno03010	Ribosome
LOC100364457	0	1	1	0	1.24332	1.21051	Up	ENSRNOG00000026716	protein_coding	ribosomal protein L9-like	--	GO:0019843,GO:0002181,GO:0003723,GO:0003735	rRNA binding|cytoplasmic translation|RNA binding|structural constituent of ribosome	--	--
Phldb1	6.28177e-189	0.95	0.541	1.07965e-184	-0.282205	1.20873	Up	ENSRNOG00000026985	protein_coding	pleckstrin homology-like domain, family B, member 1	--	GO:0010717,GO:0045180,GO:0070507,GO:1904261,GO:0010470	regulation of epithelial to mesenchymal transition|basal cortex|regulation of microtubule cytoskeleton organization|positive regulation of basement membrane assembly involved in embryonic body morphogenesis|regulation of gastrulation	--	--
Itgb4	2.19488e-228	0.998	0.892	3.77235e-224	0.685975	1.20858	Up	ENSRNOG00000005580	protein_coding	integrin subunit beta 4	--	GO:0006914,GO:0007155,GO:0007160,GO:0007229,GO:0030056,GO:0008305,GO:0031252,GO:0031581,GO:0031994,GO:0048333,GO:0048565,GO:0035878,GO:0048870,GO:0050839,GO:0001664,GO:0061450,GO:0072001,GO:0005604,GO:0005615,GO:0005737,GO:0005886,GO:0005938,GO:0009611,GO:0009925,GO:0009986,GO:0016020,GO:0016021,GO:0038023,GO:0030054,GO:0038132,GO:0043235,GO:0043588,GO:0097186,GO:0046847	autophagy|cell adhesion|cell-matrix adhesion|integrin-mediated signaling pathway|hemidesmosome|integrin complex|cell leading edge|hemidesmosome assembly|insulin-like growth factor I binding|mesodermal cell differentiation|digestive tract development|nail development|cell motility|cell adhesion molecule binding|G-protein coupled receptor binding|trophoblast cell migration|renal system development|…	rno04151,rno04512,rno04510,rno04810,rno05410,rno05412,rno05414,rno05165	PI3K-Akt signaling pathway|ECM-receptor interaction|Focal adhesion|Regulation of actin cytoskeleton|Hypertrophic cardiomyopathy (HCM)|Arrhythmogenic right ventricular cardiomyopathy (ARVC)|Dilated cardiomyopathy (DCM)|Human papillomavirus infection
Rps23	0	1	1	0	1.37388	1.20631	Up	ENSRNOG00000016580	protein_coding	ribosomal protein S23	--	GO:1990145,GO:0008150,GO:0003735,GO:0015935,GO:0022627,GO:0005515,GO:0005783,GO:0005791,GO:0005829,GO:0005840,GO:0034063,GO:0006412,GO:0042788,GO:0002181,GO:0045182,GO:0006417,GO:0003674	maintenance of translational fidelity|biological_process|structural constituent of ribosome|small ribosomal subunit|cytosolic small ribosomal subunit|protein binding|endoplasmic reticulum|rough endoplasmic reticulum|cytosol|ribosome|stress granule assembly|translation|polysomal ribosome|cytoplasmic translation|translation regulator activity|regulation of translation|molecular_function	rno03010	Ribosome
Slc36a2	4.52135e-128	0.814	0.42	7.77085e-124	-0.669694	1.20515	Up	ENSRNOG00000011892	protein_coding	solute carrier family 36 member 2	--	GO:0070881,GO:0015816,GO:0015187,GO:0005280,GO:1900925,GO:0005302,GO:1902600,GO:0015824,GO:0015193,GO:0005774,GO:0016021,GO:0005886,GO:0010155,GO:0015078,GO:0015171,GO:0032973,GO:0015180,GO:0035524,GO:0015808,GO:0003333	regulation of proline transport|glycine transport|glycine transmembrane transporter activity|amino acid:proton symporter activity|positive regulation of glycine import across plasma membrane|L-tyrosine transmembrane transporter activity|proton transmembrane transport|proline transport|L-proline transmembrane transporter activity|vacuolar membrane|integral component of membrane|plasma membrane|reg…	--	--
H2afv	2.97699e-168	0.842	0.352	5.11655e-164	-0.886577	1.20467	Up	ENSRNOG00000052275	protein_coding	H2A histone family, member V	--	GO:0005634,GO:0006325,GO:0006342,GO:0046982,GO:0000786,GO:0000790,GO:0003677	nucleus|chromatin organization|chromatin silencing|protein heterodimerization activity|nucleosome|nuclear chromatin|DNA binding	rno04217,rno05322,rno05034	Necroptosis|Systemic lupus erythematosus|Alcoholism
Rpl27a	0	1	1	0	1.46899	1.204	Up	ENSRNOG00000014214	protein_coding	ribosomal protein L27a	--	GO:0003735,GO:0005783,GO:0005829,GO:0006412,GO:0008150,GO:0022625,GO:0022626,GO:0002181,GO:0003674,GO:0003723	structural constituent of ribosome|endoplasmic reticulum|cytosol|translation|biological_process|cytosolic large ribosomal subunit|cytosolic ribosome|cytoplasmic translation|molecular_function|RNA binding	rno03010	Ribosome
Cmtm6	5.98183e-154	0.826	0.351	1.0281e-149	-0.865918	1.20308	Up	ENSRNOG00000010951	protein_coding	CKLF-like MARVEL transmembrane domain containing 6	--	GO:0016021	integral component of membrane	--	--
Tgfbr3	1.37856e-154	0.798	0.346	2.36934e-150	-0.935815	1.19651	Up	ENSRNOG00000002093	protein_coding	transforming growth factor beta receptor 3	--	GO:0003150,GO:0003151,GO:0003223,GO:0005024,GO:0005114,GO:0005160,GO:0007181,GO:0005515,GO:0008201,GO:0005539,GO:0008284,GO:0009897,GO:0009986,GO:0010629,GO:0010633,GO:0032354,GO:0010719,GO:0032963,GO:0015026,GO:0034673,GO:0016021,GO:0034695,GO:0034699,GO:0035556,GO:0043235,GO:0001568,GO:0055010,GO:0001570,GO:0060021,GO:0043393,GO:0001649,GO:0060038,GO:0046328,GO:0001666,GO:0060045,GO:0001701,GO:…	muscular septum morphogenesis|outflow tract morphogenesis|ventricular compact myocardium morphogenesis|transforming growth factor beta-activated receptor activity|type II transforming growth factor beta receptor binding|transforming growth factor beta receptor binding|transforming growth factor beta receptor complex assembly|protein binding|heparin binding|glycosaminoglycan binding|positive regul…	--	--
Igfbp6	1.01408e-169	0.969	0.71	1.7429e-165	0.131049	1.19635	Up	ENSRNOG00000010977	protein_coding	insulin-like growth factor binding protein 6	--	GO:0005615,GO:0005737,GO:0005794,GO:0008150,GO:0031994,GO:0031995,GO:0042568,GO:0001558,GO:0043567	extracellular space|cytoplasm|Golgi apparatus|biological_process|insulin-like growth factor I binding|insulin-like growth factor II binding|insulin-like growth factor binary complex|regulation of cell growth|regulation of insulin-like growth factor receptor signaling pathway	--	--
Rps27	0	1	1	0	1.47248	1.19365	Up	ENSRNOG00000016961	protein_coding	ribosomal protein S27	--	GO:0005634,GO:0006364,GO:0006412,GO:0008150,GO:0022627,GO:0046872,GO:0000028,GO:0003674,GO:0003735	nucleus|rRNA processing|translation|biological_process|cytosolic small ribosomal subunit|metal ion binding|ribosomal small subunit assembly|molecular_function|structural constituent of ribosome	rno03010	Ribosome
Cyb5a	3.54549e-183	0.98	0.832	6.09363e-179	0.32538	1.19284	Up	ENSRNOG00000015205	protein_coding	cytochrome b5 type A	--	GO:0005829,GO:0009055,GO:0016020,GO:0016021,GO:0019899,GO:0020037,GO:0022900,GO:0031090,GO:0043231,GO:0003674,GO:0046686,GO:0005783,GO:0046872,GO:0005789	cytosol|electron transfer activity|membrane|integral component of membrane|enzyme binding|heme binding|electron transport chain|organelle membrane|intracellular membrane-bounded organelle|molecular_function|response to cadmium ion|endoplasmic reticulum|metal ion binding|endoplasmic reticulum membrane	--	--
Tuba1c	4.04514e-117	0.895	0.574	6.95239e-113	-0.169993	1.18971	Up	ENSRNOG00000021438	protein_coding	tubulin, alpha 1C	--	GO:0005200,GO:0005525,GO:0005634,GO:0005737,GO:0005874,GO:0005881,GO:0007010,GO:0007017,GO:0000226,GO:0015630,GO:0000278,GO:0045121,GO:0003924	structural constituent of cytoskeleton|GTP binding|nucleus|cytoplasm|microtubule|cytoplasmic microtubule|cytoskeleton organization|microtubule-based process|microtubule cytoskeleton organization|microtubule cytoskeleton|mitotic cell cycle|membrane raft|GTPase activity	rno04145,rno04210,rno04530,rno04540	Phagosome|Apoptosis|Tight junction|Gap junction
Timp2	2.0485e-293	1	0.98	3.52077e-289	0.972849	1.18784	Up	ENSRNOG00000003148	protein_coding	TIMP metallopeptidase inhibitor 2	--	GO:0005634,GO:0007283,GO:0007417,GO:0007568,GO:0008047,GO:0008191,GO:0032487,GO:0034097,GO:0008270,GO:0042493,GO:0043005,GO:0043025,GO:0043408,GO:0043410,GO:0045664,GO:0045666,GO:0002020,GO:0005178,GO:0005578,GO:0005604,GO:0005615,GO:0008285,GO:0009725,GO:0009986,GO:0010033,GO:0010951,GO:0045762,GO:0045861,GO:0030426,GO:0045930,GO:0030814,GO:0046580,GO:0051045,GO:0071310,GO:1905049	nucleus|spermatogenesis|central nervous system development|aging|enzyme activator activity|metalloendopeptidase inhibitor activity|regulation of Rap protein signal transduction|response to cytokine|zinc ion binding|response to drug|neuron projection|neuronal cell body|regulation of MAPK cascade|positive regulation of MAPK cascade|regulation of neuron differentiation|positive regulation of neuron …	--	--
Hspb2	3.81762e-144	0.853	0.435	6.56135e-140	-0.583546	1.18477	Up	ENSRNOG00000010402	protein_coding	heat shock protein family B (small) member 2	--	GO:0005737,GO:0007525,GO:0009408,GO:0005212,GO:0005634	cytoplasm|somatic muscle development|response to heat|structural constituent of eye lens|nucleus	rno05205,rno05169	Proteoglycans in cancer|Epstein-Barr virus infection
Rps16	0	1	1	0	1.47772	1.17875	Up	ENSRNOG00000019578	protein_coding	ribosomal protein S16	--	GO:1990830,GO:0003735,GO:0005840,GO:0006364,GO:0006412,GO:0015935,GO:0022627,GO:0000462,GO:0042274,GO:0003674,GO:0097421,GO:0003723	cellular response to leukemia inhibitory factor|structural constituent of ribosome|ribosome|rRNA processing|translation|small ribosomal subunit|cytosolic small ribosomal subunit|maturation of SSU-rRNA from tricistronic rRNA transcript (SSU-rRNA, 5.8S rRNA, LSU-rRNA)|ribosomal small subunit biogenesis|molecular_function|liver regeneration|RNA binding	rno03010	Ribosome
Ctsk	2.96546e-158	0.645	0.084	5.09673e-154	-2.26972	1.17846	Up	ENSRNOG00000021155	protein_coding	cathepsin K	--	GO:0043231,GO:0004197,GO:0043394,GO:0005518,GO:0045453,GO:0005615,GO:0005654,GO:0051603,GO:0005737,GO:0005764,GO:1903146,GO:1903955,GO:0006508,GO:0001957,GO:0008234,GO:0001968,GO:0030574	intracellular membrane-bounded organelle|cysteine-type endopeptidase activity|proteoglycan binding|collagen binding|bone resorption|extracellular space|nucleoplasm|proteolysis involved in cellular protein catabolic process|cytoplasm|lysosome|regulation of autophagy of mitochondrion|positive regulation of protein targeting to mitochondrion|proteolysis|intramembranous ossification|cysteine-type pep…	rno04142,rno04210,rno04620,rno04380,rno05323	Lysosome|Apoptosis|Toll-like receptor signaling pathway|Osteoclast differentiation|Rheumatoid arthritis
Gh1	3.26304e-24	0.498	0.366	5.6082e-20	-1.07908	1.17307	Up	ENSRNOG00000011207	protein_coding	growth hormone 1	--	GO:0005615,GO:0005634,GO:0005739,GO:0005802,GO:0005829,GO:0005886,GO:0032355,GO:0007405,GO:0007565,GO:0032869,GO:0008083,GO:0034097,GO:0040018,GO:0042531,GO:0060396,GO:0043434,GO:0043568,GO:0070186,GO:0045927,GO:0070195,GO:0070977,GO:0071469,GO:0090031,GO:0002092,GO:0097067,GO:0005131,GO:1901215,GO:0005148,GO:0005179,GO:0005576,GO:0009416,GO:0010469,GO:0010536,GO:0014068,GO:0030141,GO:0031012,GO:…	extracellular space|nucleus|mitochondrion|trans-Golgi network|cytosol|plasma membrane|response to estradiol|neuroblast proliferation|female pregnancy|cellular response to insulin stimulus|growth factor activity|response to cytokine|positive regulation of multicellular organism growth|positive regulation of tyrosine phosphorylation of STAT protein|growth hormone receptor signaling pathway|response…	rno04630,rno04151,rno04080,rno04060	Jak-STAT signaling pathway|PI3K-Akt signaling pathway|Neuroactive ligand-receptor interaction|Cytokine-cytokine receptor interaction
Tmed10	2.8952e-194	0.959	0.622	4.97599e-190	-0.151364	1.17292	Up	ENSRNOG00000007901	protein_coding	transmembrane p24 trafficking protein 10	--	GO:0005793,GO:0005794,GO:0005801,GO:0005886,GO:0006886,GO:0030140,GO:0030658,GO:0030667,GO:0006888,GO:0033116,GO:0035964,GO:1902003,GO:0042470,GO:0042589,GO:0000139,GO:0001822,GO:0004871,GO:0005515,GO:0005783,GO:0005789,GO:0006890,GO:0006903,GO:0007030,GO:0016021,GO:0019905,GO:0043231,GO:0030134,GO:0043279,GO:0030137,GO:0044877,GO:0045055,GO:0048199,GO:0051259,GO:0070765	endoplasmic reticulum-Golgi intermediate compartment|Golgi apparatus|cis-Golgi network|plasma membrane|intracellular protein transport|trans-Golgi network transport vesicle|transport vesicle membrane|secretory granule membrane|ER to Golgi vesicle-mediated transport|endoplasmic reticulum-Golgi intermediate compartment membrane|COPI-coated vesicle budding|regulation of amyloid-beta formation|melano…	--	--
Htra3	3.59867e-134	0.582	0.073	6.18504e-130	-2.37934	1.16005	Up	ENSRNOG00000008182	protein_coding	HtrA serine peptidase 3	--	GO:0005520,GO:0005576,GO:0006508,GO:0008236,GO:0030512,GO:0030514,GO:0001558,GO:0004175,GO:0004252	insulin-like growth factor binding|extracellular region|proteolysis|serine-type peptidase activity|negative regulation of transforming growth factor beta receptor signaling pathway|negative regulation of BMP signaling pathway|regulation of cell growth|endopeptidase activity|serine-type endopeptidase activity	--	--
Fut8	4.76196e-143	0.88	0.501	8.18438e-139	-0.429643	1.15597	Up	ENSRNOG00000008451	protein_coding	fucosyltransferase 8	--	GO:0046921,GO:0036071,GO:0016021,GO:0006491,GO:1900407,GO:0016477,GO:0007179,GO:0043112,GO:0007229,GO:0007585,GO:0017124,GO:0018279,GO:0008424,GO:0046368,GO:0005829,GO:0032580,GO:0010468,GO:0033578,GO:0006487	alpha-(1->6)-fucosyltransferase activity|N-glycan fucosylation|integral component of membrane|N-glycan processing|regulation of cellular response to oxidative stress|cell migration|transforming growth factor beta receptor signaling pathway|receptor metabolic process|integrin-mediated signaling pathway|respiratory gaseous exchange|SH3 domain binding|protein N-linked glycosylation via asparagine|gl…	rno00510,rno00533,rno05202	N-Glycan biosynthesis|Glycosaminoglycan biosynthesis - keratan sulfate|Transcriptional misregulation in cancers
Tcim	1.2025e-159	0.624	0.061	2.06673e-155	-2.54484	1.15523	Up	ENSRNOG00000047977	protein_coding	--	rCG43249	GO:0002264,GO:0005112,GO:0005622,GO:0005634,GO:0005654,GO:0005730,GO:0005737,GO:0005829,GO:0005886,GO:0006915,GO:0010739,GO:0016607,GO:0034605,GO:0043066,GO:0043620,GO:0045746,GO:1900020,GO:1901224,GO:1902806,GO:1903706	endothelial cell activation involved in immune response|Notch binding|intracellular|nucleus|nucleoplasm|nucleolus|cytoplasm|cytosol|plasma membrane|apoptotic process|positive regulation of protein kinase A signaling|nuclear speck|cellular response to heat|negative regulation of apoptotic process|regulation of DNA-templated transcription in response to stress|negative regulation of Notch signaling…	--	--
Sox10	1.13432e-185	0.991	0.729	1.94956e-181	0.166797	1.14997	Up	ENSRNOG00000011305	protein_coding	SRY box 10	HMG	GO:0003677,GO:0003682,GO:0003700,GO:0003705,GO:0005515,GO:0010626,GO:0005634,GO:0010628,GO:0014003,GO:0014015,GO:0022010,GO:0048468,GO:0030154,GO:0048469,GO:0030318,GO:0048484,GO:0031315,GO:0048546,GO:0048589,GO:0048709,GO:0000785,GO:0048863,GO:0000978,GO:0061138,GO:0000980,GO:0071393,GO:0000981,GO:0001190,GO:0001701,GO:0001755,GO:0002052,GO:0005654,GO:0005737,GO:0006355,GO:0006368,GO:0007422,GO:…	DNA binding|chromatin binding|DNA binding transcription factor activity|transcription factor activity, RNA polymerase II distal enhancer sequence-specific binding|protein binding|negative regulation of Schwann cell proliferation|nucleus|positive regulation of gene expression|oligodendrocyte development|positive regulation of gliogenesis|central nervous system myelination|cell development|cell dif…	--	--
Fkbp9	1.44549e-175	0.898	0.473	2.48436e-171	-0.533773	1.14855	Up	ENSRNOG00000005478	protein_coding	FK506 binding protein 9	--	GO:0005509,GO:0005528,GO:0005737,GO:0005783,GO:0005788,GO:0006457,GO:0061077,GO:0000413,GO:0003755	calcium ion binding|FK506 binding|cytoplasm|endoplasmic reticulum|endoplasmic reticulum lumen|protein folding|chaperone-mediated protein folding|protein peptidyl-prolyl isomerization|peptidyl-prolyl cis-trans isomerase activity	--	--
Ifi30	7.67317e-141	0.709	0.207	1.31879e-136	-1.45233	1.14718	Up	ENSRNOG00000019387	protein_coding	IFI30, lysosomal thiol reductase	--	GO:0005829,GO:0016667,GO:0019886,GO:0030054,GO:0042590,GO:0043231,GO:0048147,GO:0005576,GO:0050821,GO:0005764,GO:0055114	cytosol|oxidoreductase activity, acting on a sulfur group of donors|antigen processing and presentation of exogenous peptide antigen via MHC class II|cell junction|antigen processing and presentation of exogenous peptide antigen via MHC class I|intracellular membrane-bounded organelle|negative regulation of fibroblast proliferation|extracellular region|protein stabilization|lysosome|oxidation-red…	rno04612	Antigen processing and presentation
Sparcl1	2.20329e-142	0.982	0.882	3.78679e-138	0.49717	1.14665	Up	ENSRNOG00000015093	protein_coding	SPARC like 1	--	GO:0005518,GO:0005576,GO:0005578,GO:0005615,GO:0007165,GO:0045202,GO:0048856,GO:0050840,GO:0005509	collagen binding|extracellular region|proteinaceous extracellular matrix|extracellular space|signal transduction|synapse|anatomical structure development|extracellular matrix binding|calcium ion binding	--	--
Nudt4	1.44678e-152	0.965	0.715	2.48658e-148	0.00277395	1.14621	Up	ENSRNOG00000009094	protein_coding	nudix hydrolase 4	--	GO:1901907,GO:0050072,GO:0005829,GO:1901909,GO:0052840,GO:0008486,GO:1901911,GO:0052843,GO:0016818,GO:0030515,GO:0052844,GO:0034431,GO:0052845,GO:0034432,GO:0052846,GO:0046488,GO:0052847,GO:0046872,GO:0000298,GO:0052848,GO:0005634,GO:0071543,GO:0005737	diadenosine pentaphosphate catabolic process|m7G(5')pppN diphosphatase activity|cytosol|diadenosine hexaphosphate catabolic process|inositol diphosphate tetrakisphosphate diphosphatase activity|diphosphoinositol-polyphosphate diphosphatase activity|adenosine 5'-(hexahydrogen pentaphosphate) catabolic process|inositol-1-diphosphate-2,3,4,5,6-pentakisphosphate diphosphatase activity|hydrolase activ…	--	--
Mxra8	2.30741e-169	0.895	0.505	3.96574e-165	-0.466841	1.14162	Up	ENSRNOG00000019244	protein_coding	matrix remodeling associated 8	--	GO:0060857,GO:0009986,GO:0016021	establishment of glial blood-brain barrier|cell surface|integral component of membrane	--	--
Sft2d1	5.79679e-141	0.769	0.293	9.96295e-137	-1.12131	1.13968	Up	ENSRNOG00000024140	protein_coding	SFT2 domain containing 1	--	GO:0016192,GO:0015031,GO:0016020,GO:0016021	vesicle-mediated transport|protein transport|membrane|integral component of membrane	--	--
RT1-CE4	1.45358e-186	0.988	0.819	2.49826e-182	0.309253	1.139	Up	--	--	--	--	--	--	--	--
Gpx8	5.92325e-145	0.759	0.297	1.01803e-140	-1.11059	1.13729	Up	ENSRNOG00000010461	protein_coding	glutathione peroxidase 8	--	GO:0016021,GO:0055114,GO:0098869,GO:0004601,GO:0004602,GO:0006979	integral component of membrane|oxidation-reduction process|cellular oxidant detoxification|peroxidase activity|glutathione peroxidase activity|response to oxidative stress	rno00590,rno00480,rno04918	Arachidonic acid metabolism|Glutathione metabolism|Thyroid hormone synthesis
Pttg1ip	2.83248e-195	0.988	0.743	4.86819e-191	0.145041	1.13383	Up	ENSRNOG00000001223	protein_coding	pituitary tumor-transforming 1 interacting protein	--	GO:0005654,GO:0005737,GO:0005886,GO:0006606,GO:0016021,GO:0031398,GO:0043518,GO:1902254,GO:0002039,GO:1903364,GO:0005634	nucleoplasm|cytoplasm|plasma membrane|protein import into nucleus|integral component of membrane|positive regulation of protein ubiquitination|negative regulation of DNA damage response, signal transduction by p53 class mediator|negative regulation of intrinsic apoptotic signaling pathway by p53 class mediator|p53 binding|positive regulation of cellular protein catabolic process|nucleus	--	--
Cd48	4.08858e-171	0.958	0.652	7.02705e-167	-0.0989328	1.13052	Up	ENSRNOG00000004737	protein_coding	Cd48 molecule	--	GO:0005886,GO:0007165,GO:0009897,GO:0032991,GO:0038023,GO:0042110,GO:0045121,GO:0045576,GO:0046658,GO:0002819,GO:0003823	plasma membrane|signal transduction|external side of plasma membrane|protein-containing complex|signaling receptor activity|T cell activation|membrane raft|mast cell activation|anchored component of plasma membrane|regulation of adaptive immune response|antigen binding	rno04650	Natural killer cell mediated cytotoxicity
LOC100359583	1.30571e-227	1	0.993	2.24412e-223	1.1092	1.12186	Up	ENSRNOG00000018584	protein_coding	hypothetical protein LOC100359583	--	GO:0051092	positive regulation of NF-kappaB transcription factor activity	--	--
Ramp1	1.37394e-134	0.655	0.145	2.36139e-130	-1.8283	1.12003	Up	ENSRNOG00000019926	protein_coding	receptor activity modifying protein 1	--	GO:0006816,GO:0006886,GO:0007186,GO:0007189,GO:0008565,GO:0032870,GO:0009986,GO:0038023,GO:0043235,GO:0015026,GO:0046982,GO:0060050,GO:0072659,GO:0097643,GO:0097647,GO:0001525,GO:0001635,GO:0001664,GO:0005615,GO:0005622,GO:0005886,GO:0015031,GO:0030816,GO:0030819,GO:1903440,GO:0031623,GO:1990406,GO:1990407,GO:1990408	calcium ion transport|intracellular protein transport|G-protein coupled receptor signaling pathway|adenylate cyclase-activating G-protein coupled receptor signaling pathway|protein transporter activity|cellular response to hormone stimulus|cell surface|signaling receptor activity|receptor complex|coreceptor activity|protein heterodimerization activity|positive regulation of protein glycosylation|…	rno04270	Vascular smooth muscle contraction
Rps14	0	1	1	0	1.35855	1.11641	Up	ENSRNOG00000018774	protein_coding	ribosomal protein S14	--	GO:0030218,GO:0000028,GO:0030490,GO:0000122,GO:0045182,GO:0000462,GO:0003723,GO:0003735,GO:0005730,GO:0048027,GO:0006412,GO:0070181,GO:0006417,GO:0022627	erythrocyte differentiation|ribosomal small subunit assembly|maturation of SSU-rRNA|negative regulation of transcription by RNA polymerase II|translation regulator activity|maturation of SSU-rRNA from tricistronic rRNA transcript (SSU-rRNA, 5.8S rRNA, LSU-rRNA)|RNA binding|structural constituent of ribosome|nucleolus|mRNA 5'-UTR binding|translation|small ribosomal subunit rRNA binding|regulation …	rno03010	Ribosome
Marcksl1	2.42068e-233	0.999	0.915	4.16043e-229	0.586321	1.11461	Up	ENSRNOG00000009113	protein_coding	MARCKS-like 1	--	GO:0005886,GO:0008284,GO:0003779,GO:0005516,GO:0005737	plasma membrane|positive regulation of cell proliferation|actin binding|calmodulin binding|cytoplasm	rno04666,rno05140	Fc gamma R-mediated phagocytosis|Leishmaniasis
Rnaset2	2.90407e-143	0.833	0.35	4.99123e-139	-0.896812	1.10827	Up	ENSRNOG00000013190	protein_coding	ribonuclease T2	--	GO:0005576,GO:0005615,GO:0005764,GO:0005788,GO:0006401,GO:0033897,GO:0090502,GO:0003723,GO:0004521,GO:0004540	extracellular region|extracellular space|lysosome|endoplasmic reticulum lumen|RNA catabolic process|ribonuclease T2 activity|RNA phosphodiester bond hydrolysis, endonucleolytic|RNA binding|endoribonuclease activity|ribonuclease activity	--	--
Kif22	4.00189e-142	0.584	0.059	6.87805e-138	-2.54887	1.10521	Up	ENSRNOG00000020281	protein_coding	kinesin family member 22	--	GO:0007080,GO:0005524,GO:0008017,GO:0005819,GO:0005829,GO:0005871,GO:0005874,GO:0016607,GO:0005929,GO:0006281,GO:0016887,GO:0007018,GO:0051310,GO:0007062,GO:0000785,GO:0003677,GO:0072686,GO:0003777	mitotic metaphase plate congression|ATP binding|microtubule binding|spindle|cytosol|kinesin complex|microtubule|nuclear speck|cilium|DNA repair|ATPase activity|microtubule-based movement|metaphase plate congression|sister chromatid cohesion|chromatin|DNA binding|mitotic spindle|microtubule motor activity	rno04914	Progesterone-mediated oocyte maturation
Pou3f1	1.15222e-129	0.638	0.138	1.98033e-125	-1.88952	1.10508	Up	ENSRNOG00000047686	pseudogene	POU class 3 homeobox 1	--	GO:0042552,GO:0006366,GO:0001105,GO:0043565,GO:0008544,GO:0003677,GO:0010001,GO:0003700,GO:0045892,GO:0003705,GO:0005634,GO:0010628,GO:0045893,GO:0014044,GO:0005654,GO:0045944,GO:0022011,GO:0005667,GO:0000122,GO:0030216,GO:0006355,GO:0000978,GO:0030900,GO:0001078	myelination|transcription by RNA polymerase II|RNA polymerase II transcription coactivator activity|sequence-specific DNA binding|epidermis development|DNA binding|glial cell differentiation|DNA binding transcription factor activity|negative regulation of transcription, DNA-templated|transcription factor activity, RNA polymerase II distal enhancer sequence-specific binding|nucleus|positive regula…	--	--
Btg1	1.5935e-124	0.726	0.326	2.73874e-120	-1.04373	1.10496	Up	ENSRNOG00000004284	protein_coding	BTG anti-proliferation factor 1	--	GO:2000271,GO:0019899,GO:0005634,GO:0043434,GO:0045603,GO:0005737,GO:0006479,GO:0006979,GO:0007283,GO:0045663,GO:0007286,GO:0045766,GO:0008285,GO:0005515,GO:0045930	positive regulation of fibroblast apoptotic process|enzyme binding|nucleus|response to peptide hormone|positive regulation of endothelial cell differentiation|cytoplasm|protein methylation|response to oxidative stress|spermatogenesis|positive regulation of myoblast differentiation|spermatid development|positive regulation of angiogenesis|negative regulation of cell proliferation|protein binding|n…	rno03018	RNA degradation
Gpr83	2.14491e-119	0.481	0.035	3.68645e-115	-3.08853	1.10462	Up	ENSRNOG00000030318	protein_coding	G protein-coupled receptor 83	--	GO:0051384,GO:0097730,GO:0004983,GO:0007218,GO:0016021	response to glucocorticoid|non-motile cilium|neuropeptide Y receptor activity|neuropeptide signaling pathway|integral component of membrane	rno04080	Neuroactive ligand-receptor interaction
Afap1l2	2.23297e-121	0.683	0.239	3.83781e-117	-1.35915	1.1034	Up	ENSRNOG00000017164	protein_coding	actin filament associated protein 1-like 2	--	GO:0005886,GO:0006954,GO:0007346,GO:0017124,GO:0030296,GO:0032675,GO:0032757,GO:0035591,GO:0042169,GO:0045742,GO:0005737,GO:0045893,GO:0005829,GO:0061098	plasma membrane|inflammatory response|regulation of mitotic cell cycle|SH3 domain binding|protein tyrosine kinase activator activity|regulation of interleukin-6 production|positive regulation of interleukin-8 production|signaling adaptor activity|SH2 domain binding|positive regulation of epidermal growth factor receptor signaling pathway|cytoplasm|positive regulation of transcription, DNA-templat…	--	--
Ccnd3	2.77665e-115	0.699	0.309	4.77222e-111	-1.11073	1.10148	Up	ENSRNOG00000050258	protein_coding	cyclin D3	--	GO:0042127,GO:0010033,GO:0000307,GO:0043434,GO:0016020,GO:0045737,GO:0019901,GO:0001934,GO:0004693,GO:0005634,GO:0005737,GO:0046626,GO:0030213,GO:0007165,GO:0051301,GO:0042098,GO:0000082,GO:0051726,GO:0008284,GO:0000122,GO:0009749	regulation of cell proliferation|response to organic substance|cyclin-dependent protein kinase holoenzyme complex|response to peptide hormone|membrane|positive regulation of cyclin-dependent protein serine/threonine kinase activity|protein kinase binding|positive regulation of protein phosphorylation|cyclin-dependent protein serine/threonine kinase activity|nucleus|cytoplasm|regulation of insulin…	rno04310,rno04390,rno04630,rno04151,rno04110,rno04115,rno04218,rno04510,rno05200,rno05203,rno05166,rno05162,rno05165	Wnt signaling pathway|Hippo signaling pathway|Jak-STAT signaling pathway|PI3K-Akt signaling pathway|Cell cycle|p53 signaling pathway|Cellular senescence|Focal adhesion|Pathways in cancer|Viral carcinogenesis|HTLV-I infection|Measles|Human papillomavirus infection
Axl	2.25869e-130	0.752	0.322	3.88201e-126	-1.0587	1.10115	Up	ENSRNOG00000020716	protein_coding	Axl receptor tyrosine kinase	--	GO:0004714,GO:0004871,GO:0004888,GO:0005524,GO:0005615,GO:0005622,GO:0005737,GO:0030154,GO:0005887,GO:0006909,GO:0030168,GO:0031100,GO:0031434,GO:0031668,GO:0032036,GO:0043235,GO:0032689,GO:0043277,GO:0032720,GO:0043410,GO:0032825,GO:0043491,GO:0043524,GO:0043548,GO:0044228,GO:0001764,GO:2000669,GO:0046718,GO:0001779,GO:0046982,GO:0001786,GO:0048469,GO:0001818,GO:0001961,GO:0001974,GO:0004709,GO:…	transmembrane receptor protein tyrosine kinase activity|signal transducer activity|transmembrane signaling receptor activity|ATP binding|extracellular space|intracellular|cytoplasm|cell differentiation|integral component of plasma membrane|phagocytosis|platelet activation|animal organ regeneration|mitogen-activated protein kinase kinase binding|cellular response to extracellular stimulus|myosin h…	rno01521	EGFR tyrosine kinase inhibitor resistance
Aif1	8.21818e-124	0.738	0.265	1.41246e-119	-1.22835	1.09988	Up	ENSRNOG00000000853	protein_coding	allograft inflammatory factor 1	--	GO:0005737,GO:0005829,GO:0005884,GO:0030335,GO:0006911,GO:0031668,GO:0032587,GO:0006954,GO:0032870,GO:0034097,GO:0048662,GO:0042102,GO:0048678,GO:0051015,GO:0042116,GO:0051017,GO:0051384,GO:0001726,GO:1900087,GO:0051602,GO:0001891,GO:2000406,GO:0071315,GO:0071346,GO:0001934,GO:0005509,GO:0005634,GO:0010629,GO:0014739,GO:0016601,GO:0030027,GO:0042995,GO:0030041,GO:0043066,GO:0043204,GO:0045429,GO:…	cytoplasm|cytosol|actin filament|positive regulation of cell migration|phagocytosis, engulfment|cellular response to extracellular stimulus|ruffle membrane|inflammatory response|cellular response to hormone stimulus|response to cytokine|negative regulation of smooth muscle cell proliferation|positive regulation of T cell proliferation|response to axon injury|actin filament binding|macrophage acti…	--	--
Kif19	3.83697e-155	0.919	0.598	6.59459e-151	-0.232161	1.09882	Up	ENSRNOG00000003105	protein_coding	kinesin family member 19	--	GO:0005874,GO:0005929,GO:0005930,GO:0007018,GO:0008017,GO:0008574,GO:0016887,GO:0060404,GO:0003777,GO:0070462,GO:0005524,GO:0005871	microtubule|cilium|axoneme|microtubule-based movement|microtubule binding|ATP-dependent microtubule motor activity, plus-end-directed|ATPase activity|axonemal microtubule depolymerization|microtubule motor activity|plus-end specific microtubule depolymerization|ATP binding|kinesin complex	--	--
Cebpd	1.25302e-135	0.668	0.161	2.15356e-131	-1.75341	1.09742	Up	ENSRNOG00000050869	protein_coding	CCAAT/enhancer binding protein delta	C/EBP	GO:0045669,GO:0001077,GO:0045892,GO:0002244,GO:0045944,GO:0003677,GO:0005634,GO:0005654,GO:0006357,GO:0046982,GO:0006366,GO:0048839,GO:0042803,GO:0043565,GO:0000978,GO:0044212,GO:0045444	positive regulation of osteoblast differentiation|transcriptional activator activity, RNA polymerase II proximal promoter sequence-specific DNA binding|negative regulation of transcription, DNA-templated|hematopoietic progenitor cell differentiation|positive regulation of transcription by RNA polymerase II|DNA binding|nucleus|nucleoplasm|regulation of transcription by RNA polymerase II|protein he…	--	--
Slc12a2	7.30693e-137	0.906	0.539	1.25584e-132	-0.379448	1.09636	Up	ENSRNOG00000015971	protein_coding	solute carrier family 12 member 2	--	GO:0008511,GO:0008519,GO:0010107,GO:0015081,GO:0015377,GO:0015378,GO:0055064,GO:0015379,GO:0055075,GO:0015696,GO:0055078,GO:0060444,GO:0060763,GO:0070634,GO:0071805,GO:0072488,GO:1902476,GO:0005886,GO:0006813,GO:0006814,GO:0006821,GO:0006884,GO:0006972,GO:0007214,GO:0007568,GO:0016021,GO:0016323,GO:0016324,GO:0019901,GO:0030321,GO:0035264,GO:0035725,GO:0045795,GO:0050910	sodium:potassium:chloride symporter activity|ammonium transmembrane transporter activity|potassium ion import|sodium ion transmembrane transporter activity|cation:chloride symporter activity|sodium:chloride symporter activity|chloride ion homeostasis|potassium:chloride symporter activity|potassium ion homeostasis|ammonium transport|sodium ion homeostasis|branching involved in mammary gland duct m…	rno04970,rno04972	Salivary secretion|Pancreatic secretion
Flna	1.21521e-150	0.919	0.593	2.08859e-146	-0.250842	1.09518	Up	ENSRNOG00000054890	protein_coding	filamin A	--	GO:0005730,GO:0005737,GO:0005802,GO:0005829,GO:0005884,GO:0005886,GO:0021987,GO:0005903,GO:0030018,GO:0005911,GO:0030036,GO:0007195,GO:0030334,GO:0030426,GO:0030863,GO:0031267,GO:0043066,GO:0031523,GO:0043113,GO:0031532,GO:0043198,GO:0031852,GO:0043433,GO:0044319,GO:0044325,GO:0044877,GO:0001525,GO:0060271,GO:0045022,GO:0001664,GO:0071526,GO:0045184,GO:0001837,GO:0072659,GO:0045216,GO:0001974,GO:…	nucleolus|cytoplasm|trans-Golgi network|cytosol|actin filament|plasma membrane|cerebral cortex development|brush border|Z disc|cell-cell junction|actin cytoskeleton organization|adenylate cyclase-inhibiting dopamine receptor signaling pathway|regulation of cell migration|growth cone|cortical cytoskeleton|small GTPase binding|negative regulation of apoptotic process|Myb complex|receptor clustering…	rno04010,rno04510,rno05205,rno05132	MAPK signaling pathway|Focal adhesion|Proteoglycans in cancer|Salmonella infection
Rps10l1	1.66598e-248	0.999	0.991	2.86332e-244	0.970984	1.09443	Up	ENSRNOG00000052141	protein_coding	ribosomal protein S10-like 1	--	GO:0005515,GO:0005730	protein binding|nucleolus	rno03010	Ribosome
Olfml2b	6.16326e-126	0.633	0.158	1.05928e-121	-1.79111	1.09009	Up	ENSRNOG00000003018	protein_coding	olfactomedin-like 2B	--	GO:0042803,GO:0050840,GO:0005578,GO:0005615,GO:0030198	protein homodimerization activity|extracellular matrix binding|proteinaceous extracellular matrix|extracellular space|extracellular matrix organization	--	--
Nr4a1	4.33346e-137	0.772	0.35	7.44791e-133	-0.95438	1.08585	Up	ENSRNOG00000007607	protein_coding	nuclear receptor subfamily 4, group A, member 1	NGFIB-like	GO:0003707,GO:0004879,GO:0005515,GO:0005634,GO:0035259,GO:0005667,GO:0035767,GO:0035914,GO:0005829,GO:0035924,GO:0042803,GO:0043065,GO:0043154,GO:0061469,GO:0043401,GO:0071310,GO:0043565,GO:0071376,GO:0000977,GO:0000978,GO:0001077,GO:0001938,GO:0002042,GO:0003677,GO:0006355,GO:0006366,GO:0006915,GO:0008134,GO:0008270,GO:0030522,GO:0044344,GO:0031965,GO:0045444,GO:0045786,GO:0045893,GO:0045944,GO:…	steroid hormone receptor activity|nuclear receptor activity|protein binding|nucleus|glucocorticoid receptor binding|transcription factor complex|endothelial cell chemotaxis|skeletal muscle cell differentiation|cytosol|cellular response to vascular endothelial growth factor stimulus|protein homodimerization activity|positive regulation of apoptotic process|negative regulation of cysteine-type endo…	rno04010,rno04151,rno04925,rno04927,rno04934	MAPK signaling pathway|PI3K-Akt signaling pathway|Aldosterone synthesis and secretion|Cortisol synthesis and secretion|Cushing's syndrome
Csf1r	2.82229e-124	0.702	0.221	4.85067e-120	-1.42542	1.08378	Up	ENSRNOG00000018414	protein_coding	colony stimulating factor 1 receptor	--	GO:0070374,GO:0071345,GO:0071902,GO:0090197,GO:1990682,GO:0005011,GO:0005524,GO:0005575,GO:0005622,GO:0005654,GO:0008283,GO:0005737,GO:0005886,GO:0008284,GO:0008285,GO:0019221,GO:0008360,GO:0019838,GO:0019903,GO:0019955,GO:0001934,GO:0031434,GO:0003674,GO:0031529,GO:0021772,GO:0004709,GO:0004713,GO:0004714,GO:0033674,GO:0036006,GO:0004871,GO:0043410,GO:0004888,GO:0045087,GO:0038145,GO:0045124,GO:…	positive regulation of ERK1 and ERK2 cascade|cellular response to cytokine stimulus|positive regulation of protein serine/threonine kinase activity|positive regulation of chemokine secretion|CSF1-CSF1R complex|macrophage colony-stimulating factor receptor activity|ATP binding|cellular_component|intracellular|nucleoplasm|cell proliferation|cytoplasm|plasma membrane|positive regulation of cell prol…	rno04014,rno04015,rno04010,rno04151,rno04060,rno04640,rno04380,rno05200,rno05202,rno05221	Ras signaling pathway|Rap1 signaling pathway|MAPK signaling pathway|PI3K-Akt signaling pathway|Cytokine-cytokine receptor interaction|Hematopoietic cell lineage|Osteoclast differentiation|Pathways in cancer|Transcriptional misregulation in cancers|Acute myeloid leukemia
Ifitm2	2.44971e-155	0.986	0.803	4.21031e-151	0.289279	1.08199	Up	ENSRNOG00000014936	protein_coding	interferon induced transmembrane protein 2	--	GO:0051607,GO:0007507,GO:0009615,GO:0060337,GO:0016021,GO:0034341,GO:0035455,GO:0035456,GO:0045071,GO:0003674,GO:0046597,GO:0005575,GO:0005886	defense response to virus|heart development|response to virus|type I interferon signaling pathway|integral component of membrane|response to interferon-gamma|response to interferon-alpha|response to interferon-beta|negative regulation of viral genome replication|molecular_function|negative regulation of viral entry into host cell|cellular_component|plasma membrane	--	--
Mfap5	5.2122e-112	0.75	0.338	8.9582e-108	-1.00803	1.07658	Up	ENSRNOG00000015505	protein_coding	microfibrillar associated protein 5	--	GO:0031012,GO:0060216,GO:0097435,GO:0001527,GO:0005578,GO:0005615	extracellular matrix|definitive hemopoiesis|supramolecular fiber organization|microfibril|proteinaceous extracellular matrix|extracellular space	--	--
Mmp15	2.05389e-212	1	0.969	3.53003e-208	0.833812	1.07477	Up	ENSRNOG00000012622	protein_coding	matrix metallopeptidase 15	--	GO:0008270,GO:0031012,GO:0032355,GO:0035987,GO:0004222,GO:0005887,GO:0006508	zinc ion binding|extracellular matrix|response to estradiol|endodermal cell differentiation|metalloendopeptidase activity|integral component of plasma membrane|proteolysis	--	--
Rplp0	0	1	1	0	1.50218	1.06797	Up	ENSRNOG00000001148	protein_coding	ribosomal protein lateral stalk subunit P0	--	GO:0042254,GO:0005634,GO:0042277,GO:0071320,GO:0005737,GO:0005783,GO:0005829,GO:0007595,GO:0071353,GO:0010269,GO:1904401,GO:0016020,GO:1904628,GO:0022625,GO:0002181,GO:0030425,GO:0003735,GO:0036464	ribosome biogenesis|nucleus|peptide binding|cellular response to cAMP|cytoplasm|endoplasmic reticulum|cytosol|lactation|cellular response to interleukin-4|response to selenium ion|cellular response to Thyroid stimulating hormone|membrane|cellular response to phorbol 13-acetate 12-myristate|cytosolic large ribosomal subunit|cytoplasmic translation|dendrite|structural constituent of ribosome|cytopl…	rno03010	Ribosome
Aatk	5.47712e-220	1	0.991	9.41352e-216	0.907547	1.06754	Up	ENSRNOG00000004392	protein_coding	apoptosis-associated tyrosine kinase	--	GO:0006915,GO:0007420,GO:0030517,GO:0032482,GO:0038083,GO:0044295,GO:0046777,GO:0048471,GO:0051402,GO:0055037,GO:0004713,GO:0005524,GO:0005783	apoptotic process|brain development|negative regulation of axon extension|Rab protein signal transduction|peptidyl-tyrosine autophosphorylation|axonal growth cone|protein autophosphorylation|perinuclear region of cytoplasm|neuron apoptotic process|recycling endosome|protein tyrosine kinase activity|ATP binding|endoplasmic reticulum	--	--
Lgals3	1.21046e-110	0.984	0.916	2.08042e-106	0.553304	1.06458	Up	ENSRNOG00000010645	protein_coding	lectin, galactoside-binding, soluble, 3	--	GO:0005634,GO:0005681,GO:0005737,GO:0005743,GO:0030198,GO:0030246,GO:0005886,GO:0030593,GO:0006397,GO:0030855,GO:0031012,GO:0045806,GO:0048029,GO:0034988,GO:0048030,GO:0048245,GO:0048246,GO:0001501,GO:1902041,GO:0001772,GO:0050785,GO:1903769,GO:0050860,GO:0002548,GO:2000521,GO:2001189,GO:0005576,GO:2001200,GO:0005578,GO:2001237,GO:0005615,GO:0007165,GO:0008284,GO:0008380,GO:0009897,GO:0009986,GO:…	nucleus|spliceosomal complex|cytoplasm|mitochondrial inner membrane|extracellular matrix organization|carbohydrate binding|plasma membrane|neutrophil chemotaxis|mRNA processing|epithelial cell differentiation|extracellular matrix|negative regulation of endocytosis|monosaccharide binding|Fc-gamma receptor I complex binding|disaccharide binding|eosinophil chemotaxis|macrophage chemotaxis|skeletal s…	--	--
Gamt	2.68504e-142	0.916	0.556	4.61478e-138	-0.363083	1.0626	Up	ENSRNOG00000024577	protein_coding	guanidinoacetate N-methyltransferase	--	GO:0046498,GO:0030731,GO:0006601,GO:0046500,GO:1990402,GO:0007283,GO:0008757,GO:0032259,GO:0040014,GO:0009887,GO:0005575,GO:0042803,GO:0005634,GO:0005737	S-adenosylhomocysteine metabolic process|guanidinoacetate N-methyltransferase activity|creatine biosynthetic process|S-adenosylmethionine metabolic process|embryonic liver development|spermatogenesis|S-adenosylmethionine-dependent methyltransferase activity|methylation|regulation of multicellular organism growth|animal organ morphogenesis|cellular_component|protein homodimerization activity|nucle…	rno00260,rno00330	Glycine, serine and threonine metabolism|Arginine and proline metabolism
Scpep1	6.10108e-128	0.692	0.205	1.04859e-123	-1.49266	1.0611	Up	ENSRNOG00000002358	protein_coding	serine carboxypeptidase 1	--	GO:0005829,GO:0042573,GO:0045776,GO:0051603,GO:0097755,GO:0004185	cytosol|retinoic acid metabolic process|negative regulation of blood pressure|proteolysis involved in cellular protein catabolic process|positive regulation of blood vessel diameter|serine-type carboxypeptidase activity	--	--
Olfml2a	5.62279e-112	0.84	0.543	9.6639e-108	-0.428582	1.05958	Up	ENSRNOG00000014034	protein_coding	olfactomedin-like 2A	--	GO:0050840,GO:0005578,GO:0030198,GO:0042803	extracellular matrix binding|proteinaceous extracellular matrix|extracellular matrix organization|protein homodimerization activity	--	--
LOC685963	2.63931e-263	1	0.991	4.53618e-259	0.962764	1.05806	Up	ENSRNOG00000030747	protein_coding	similar to 60S ribosomal protein L38	--	GO:0022618,GO:0003723,GO:0003735,GO:0006412	ribonucleoprotein complex assembly|RNA binding|structural constituent of ribosome|translation	--	--
Map4k4	8.84854e-151	0.921	0.532	1.5208e-146	-0.374123	1.05745	Up	ENSRNOG00000014013	protein_coding	mitogen-activated protein kinase kinase kinase kinase 4	--	GO:0061179,GO:0030033,GO:0003674,GO:0070571,GO:0031098,GO:0004111,GO:0032147,GO:0004674,GO:0005524,GO:0005575,GO:0005737,GO:0035556,GO:0042981,GO:0006468,GO:0043066,GO:0007346,GO:0046328,GO:0008349,GO:0000165,GO:0046330,GO:0010977,GO:0048812,GO:0023014,GO:0000185	negative regulation of insulin secretion involved in cellular response to glucose stimulus|microvillus assembly|molecular_function|negative regulation of neuron projection regeneration|stress-activated protein kinase signaling cascade|creatine kinase activity|activation of protein kinase activity|protein serine/threonine kinase activity|ATP binding|cellular_component|cytoplasm|intracellular signa…	rno04010	MAPK signaling pathway
Dusp15	1.42268e-115	0.953	0.812	2.44515e-111	0.272215	1.05295	Up	ENSRNOG00000008534	protein_coding	dual specificity phosphatase 15	--	GO:0042127,GO:0005737,GO:0046330,GO:0005829,GO:0048713,GO:0005886,GO:0007179,GO:0008138,GO:0070374,GO:0016311,GO:0000122,GO:0016791,GO:0004725,GO:0035335	regulation of cell proliferation|cytoplasm|positive regulation of JNK cascade|cytosol|regulation of oligodendrocyte differentiation|plasma membrane|transforming growth factor beta receptor signaling pathway|protein tyrosine/serine/threonine phosphatase activity|positive regulation of ERK1 and ERK2 cascade|dephosphorylation|negative regulation of transcription by RNA polymerase II|phosphatase acti…	--	--
Gjb2	9.38561e-121	0.474	0.027	1.6131e-116	-3.34868	1.0441	Up	ENSRNOG00000008855	protein_coding	gap junction protein, beta 2	--	GO:1905867,GO:0044752,GO:0016328,GO:0005515,GO:0046677,GO:0030054,GO:0005737,GO:0046697,GO:0032355,GO:0005829,GO:0048471,GO:0005886,GO:0005921,GO:0005922,GO:0032496,GO:0007267,GO:0048839,GO:0032526,GO:0007565,GO:0055085,GO:0032570,GO:0007568,GO:0071377,GO:0034599,GO:0007605,GO:0002931,GO:0071549,GO:0042802,GO:0016021,GO:0005243,GO:0097449,GO:0044297,GO:0016264	epididymis development|response to human chorionic gonadotropin|lateral plasma membrane|protein binding|response to antibiotic|cell junction|cytoplasm|decidualization|response to estradiol|cytosol|perinuclear region of cytoplasm|plasma membrane|gap junction|connexin complex|response to lipopolysaccharide|cell-cell signaling|inner ear development|response to retinoic acid|female pregnancy|transmem…	--	--
Gsn	5.79604e-62	0.995	0.997	9.96165e-58	1.00183	1.04392	Up	ENSRNOG00000018991	protein_coding	gelsolin	--	GO:0005634,GO:0005737,GO:0005829,GO:0005886,GO:0005925,GO:0006911,GO:0030155,GO:0006915,GO:0030478,GO:0007568,GO:0030864,GO:0008154,GO:0031648,GO:0032991,GO:0042060,GO:0051015,GO:0042246,GO:0051016,GO:0042989,GO:0051127,GO:0043209,GO:0051593,GO:0051693,GO:0060271,GO:0001726,GO:0071276,GO:0002102,GO:0071346,GO:0003779,GO:0071801,GO:0005509,GO:0005576,GO:0005615,GO:0010628,GO:0014003,GO:0014891,GO:…	nucleus|cytoplasm|cytosol|plasma membrane|focal adhesion|phagocytosis, engulfment|regulation of cell adhesion|apoptotic process|actin cap|aging|cortical actin cytoskeleton|actin polymerization or depolymerization|protein destabilization|protein-containing complex|wound healing|actin filament binding|tissue regeneration|barbed-end actin filament capping|sequestering of actin monomers|positive regu…	rno04810,rno04666,rno05203	Regulation of actin cytoskeleton|Fc gamma R-mediated phagocytosis|Viral carcinogenesis
Rps24	1.21688e-274	1	0.999	2.09145e-270	1.07726	1.04234	Up	ENSRNOG00000010189	protein_coding	ribosomal protein S24	--	GO:0005840,GO:0006364,GO:0006412,GO:0006413,GO:0015935,GO:0022627,GO:0031369,GO:0034101,GO:0042274,GO:0000462,GO:0044877,GO:0003735,GO:0097421,GO:0003743	ribosome|rRNA processing|translation|translational initiation|small ribosomal subunit|cytosolic small ribosomal subunit|translation initiation factor binding|erythrocyte homeostasis|ribosomal small subunit biogenesis|maturation of SSU-rRNA from tricistronic rRNA transcript (SSU-rRNA, 5.8S rRNA, LSU-rRNA)|protein-containing complex binding|structural constituent of ribosome|liver regeneration|tran…	rno03010	Ribosome
Rnpepl1	3.13792e-116	0.772	0.384	5.39315e-112	-0.83915	1.04212	Up	ENSRNOG00000045775	protein_coding	arginyl aminopeptidase like 1	--	GO:0008270,GO:0042277,GO:0043171,GO:0070006,GO:0005737,GO:0006508	zinc ion binding|peptide binding|peptide catabolic process|metalloaminopeptidase activity|cytoplasm|proteolysis	--	--
Tpt1	0	1	1	0	1.67281	1.04197	Up	ENSRNOG00000001049	protein_coding	tumor protein, translationally-controlled 1	--	GO:0045298,GO:0005634,GO:1902230,GO:0005654,GO:2000384,GO:0005737,GO:0005771,GO:0005829,GO:0007283,GO:0008017,GO:0008134,GO:0008283,GO:0009615,GO:0005509,GO:0019827,GO:0030154,GO:0005615	tubulin complex|nucleus|negative regulation of intrinsic apoptotic signaling pathway in response to DNA damage|nucleoplasm|negative regulation of ectoderm development|cytoplasm|multivesicular body|cytosol|spermatogenesis|microtubule binding|transcription factor binding|cell proliferation|response to virus|calcium ion binding|stem cell population maintenance|cell differentiation|extracellular space	--	--
Akr1b1	1.47526e-102	1	1	2.53553e-98	1.04832	1.0418	Up	ENSRNOG00000009513	protein_coding	aldo-keto reductase family 1 member B	--	GO:0005829,GO:0005996,GO:0006061,GO:0008106,GO:0009414,GO:0010033,GO:0046427,GO:0016491,GO:0048471,GO:0018931,GO:0048661,GO:0031098,GO:0055114,GO:0060135,GO:0070301,GO:0071475,GO:0072001,GO:0001894,GO:0003091,GO:0004032,GO:0005615,GO:0005654,GO:0032838,GO:0033010,GO:0035809,GO:0042415,GO:0042629,GO:0043066,GO:0043220,GO:0072061,GO:0043795,GO:0097066,GO:0044597,GO:0097238,GO:0044598,GO:0097454,GO:…	cytosol|monosaccharide metabolic process|sorbitol biosynthetic process|alcohol dehydrogenase (NADP+) activity|response to water deprivation|response to organic substance|positive regulation of JAK-STAT cascade|oxidoreductase activity|perinuclear region of cytoplasm|naphthalene metabolic process|positive regulation of smooth muscle cell proliferation|stress-activated protein kinase signaling casca…	rno00040,rno00051,rno00052,rno00561,rno00790	Pentose and glucuronate interconversions|Fructose and mannose metabolism|Galactose metabolism|Glycerolipid metabolism|Folate biosynthesis
Rpl31	2.4491e-234	1	0.981	4.20926e-230	0.864466	1.03726	Up	ENSRNOG00000013508	protein_coding	ribosomal protein L31	--	GO:0003735,GO:0005654,GO:0005730,GO:0008150,GO:0022625,GO:0042788,GO:0002181,GO:0003674	structural constituent of ribosome|nucleoplasm|nucleolus|biological_process|cytosolic large ribosomal subunit|polysomal ribosome|cytoplasmic translation|molecular_function	rno03010	Ribosome
Ppia	1.01123e-151	0.994	0.957	1.738e-147	0.693343	1.03594	Up	ENSRNOG00000027864	protein_coding	peptidylprolyl isomerase A (cyclophilin A)	--	GO:0032991,GO:0000413,GO:0034389,GO:0003755,GO:0043209,GO:0005615,GO:0005634,GO:0045069,GO:0005829,GO:0006457,GO:0045070,GO:0016018,GO:0050714,GO:0030182,GO:0032515	protein-containing complex|protein peptidyl-prolyl isomerization|lipid particle organization|peptidyl-prolyl cis-trans isomerase activity|myelin sheath|extracellular space|nucleus|regulation of viral genome replication|cytosol|protein folding|positive regulation of viral genome replication|cyclosporin A binding|positive regulation of protein secretion|neuron differentiation|negative regulation of…	rno04217	Necroptosis
Ivns1abp	9.68587e-181	0.999	0.923	1.66471e-176	0.547913	1.03478	Up	ENSRNOG00000002618	protein_coding	influenza virus NS1A binding protein	--	GO:0005634,GO:0005737,GO:0005829,GO:0006357,GO:0015629,GO:0045893,GO:2001243,GO:0000976,GO:0003700	nucleus|cytoplasm|cytosol|regulation of transcription by RNA polymerase II|actin cytoskeleton|positive regulation of transcription, DNA-templated|negative regulation of intrinsic apoptotic signaling pathway|transcription regulatory region sequence-specific DNA binding|DNA binding transcription factor activity	rno05164	Influenza A
Rpl27	1.16183e-224	1	0.955	1.99684e-220	0.698138	1.03405	Up	ENSRNOG00000020674	protein_coding	ribosomal protein L27	--	GO:0006364,GO:0006412,GO:0022625,GO:0098556,GO:1904044,GO:0003674,GO:0003735,GO:0005840	rRNA processing|translation|cytosolic large ribosomal subunit|cytoplasmic side of rough endoplasmic reticulum membrane|response to aldosterone|molecular_function|structural constituent of ribosome|ribosome	rno03010	Ribosome
Rpl10a	4.91785e-207	0.995	0.882	8.45231e-203	0.437878	1.02973	Up	ENSRNOG00000000505	protein_coding	ribosomal protein L10A	--	GO:0003674,GO:0003723,GO:0003735,GO:0006412,GO:0022625,GO:0042788,GO:0045471,GO:0000470,GO:0002181	molecular_function|RNA binding|structural constituent of ribosome|translation|cytosolic large ribosomal subunit|polysomal ribosome|response to ethanol|maturation of LSU-rRNA|cytoplasmic translation	rno03010	Ribosome
Plekha1	7.08647e-107	0.838	0.529	1.21795e-102	-0.513315	1.02862	Up	ENSRNOG00000020497	protein_coding	pleckstrin homology domain containing A1	--	GO:0070301,GO:0035264,GO:0009791,GO:0005634,GO:0043325,GO:0014065,GO:0005654,GO:0045184,GO:0016020,GO:0048008,GO:0005737,GO:0005829,GO:0030165,GO:0005886,GO:0048705,GO:0007283,GO:0050853,GO:0031529,GO:0008150,GO:0051898,GO:0032587,GO:0008209,GO:0001553,GO:0060021,GO:0033327,GO:0008210,GO:0003674,GO:0060325,GO:0035091,GO:0008585,GO:0005575	cellular response to hydrogen peroxide|multicellular organism growth|post-embryonic development|nucleus|phosphatidylinositol-3,4-bisphosphate binding|phosphatidylinositol 3-kinase signaling|nucleoplasm|establishment of protein localization|membrane|platelet-derived growth factor receptor signaling pathway|cytoplasm|cytosol|PDZ domain binding|plasma membrane|skeletal system morphogenesis|spermatog…	--	--
Nid1	9.04565e-119	0.617	0.13	1.55468e-114	-1.99661	1.02696	Up	ENSRNOG00000002461	protein_coding	nidogen 1	--	GO:0071944,GO:0031012,GO:0005518,GO:0032836,GO:0005578,GO:0005604,GO:0005605,GO:0005615,GO:0043236,GO:0007160,GO:0043237,GO:0010811,GO:0043394,GO:0005509,GO:0030198,GO:0005515,GO:0050840	cell periphery|extracellular matrix|collagen binding|glomerular basement membrane development|proteinaceous extracellular matrix|basement membrane|basal lamina|extracellular space|laminin binding|cell-matrix adhesion|laminin-1 binding|positive regulation of cell-substrate adhesion|proteoglycan binding|calcium ion binding|extracellular matrix organization|protein binding|extracellular matrix bindi…	--	--
Rap1a	3.01523e-146	0.886	0.461	5.18227e-142	-0.660547	1.02662	Up	ENSRNOG00000032463	protein_coding	RAP1A, member of RAS oncogene family	--	GO:0005886,GO:0007264,GO:0008565,GO:0009743,GO:0010976,GO:0043005,GO:0015031,GO:0043209,GO:0043547,GO:0017016,GO:0044877,GO:0045335,GO:0045860,GO:0097327,GO:0046326,GO:0097421,GO:0048471,GO:1901888,GO:1905451,GO:1990090,GO:0003924,GO:2000301,GO:0005515,GO:2001214,GO:0005525,GO:0005737,GO:0005769,GO:0005770,GO:0005829,GO:0017034,GO:0030033,GO:0030054,GO:0032045,GO:0032486,GO:0032966,GO:0061028,GO:…	plasma membrane|small GTPase mediated signal transduction|protein transporter activity|response to carbohydrate|positive regulation of neuron projection development|neuron projection|protein transport|myelin sheath|positive regulation of GTPase activity|Ras GTPase binding|protein-containing complex binding|phagocytic vesicle|positive regulation of protein kinase activity|response to antineoplasti…	rno04014,rno04015,rno04010,rno04024,rno04510,rno04530,rno04611,rno04670,rno04062,rno04972,rno04720,rno04722,rno05211,rno04934	Ras signaling pathway|Rap1 signaling pathway|MAPK signaling pathway|cAMP signaling pathway|Focal adhesion|Tight junction|Platelet activation|Leukocyte transendothelial migration|Chemokine signaling pathway|Pancreatic secretion|Long-term potentiation|Neurotrophin signaling pathway|Renal cell carcinoma|Cushing's syndrome
Rplp1	0	1	1	0	1.79384	1.02645	Up	ENSRNOG00000013874	protein_coding	ribosomal protein, large, P1	--	GO:0006414,GO:0006417,GO:0022625,GO:0030295,GO:0032147,GO:0043021,GO:0045727,GO:0045860,GO:0071320,GO:0002181,GO:1904401,GO:0003735	translational elongation|regulation of translation|cytosolic large ribosomal subunit|protein kinase activator activity|activation of protein kinase activity|ribonucleoprotein complex binding|positive regulation of translation|positive regulation of protein kinase activity|cellular response to cAMP|cytoplasmic translation|cellular response to Thyroid stimulating hormone|structural constituent of r…	rno03010	Ribosome
Rpl13	3.34517e-278	1	0.999	5.74934e-274	1.26992	1.02629	Up	ENSRNOG00000015335	protein_coding	ribosomal protein L13	--	GO:0003735,GO:0005730,GO:0005783,GO:0005829,GO:0006412,GO:0008150,GO:0022625,GO:0097421,GO:0003674,GO:0003723	structural constituent of ribosome|nucleolus|endoplasmic reticulum|cytosol|translation|biological_process|cytosolic large ribosomal subunit|liver regeneration|molecular_function|RNA binding	rno03010	Ribosome
AABR07068316.1	2.23988e-128	0.596	0.096	3.84969e-124	-2.25454	1.02171	Up	ENSRNOG00000019648	processed_transcript	--	PREDICTED: collagen alpha-3(VI) chain isoform X9	GO:0003429,GO:0004867,GO:0005576,GO:0005589,GO:0005615,GO:0005788,GO:0007155,GO:0007517,GO:0030020,GO:0030198,GO:0031012,GO:0042383,GO:0062023,GO:0070062,GO:1903561	growth plate cartilage chondrocyte morphogenesis|serine-type endopeptidase inhibitor activity|extracellular region|collagen type VI trimer|extracellular space|endoplasmic reticulum lumen|cell adhesion|muscle organ development|extracellular matrix structural constituent conferring tensile strength|extracellular matrix organization|extracellular matrix|sarcolemma|collagen-containing extracellular m…	rno04151,rno04510,rno04512,rno04974,rno05165	PI3K-Akt signaling pathway|Focal adhesion|ECM-receptor interaction|Protein digestion and absorption|Human papillomavirus infection
Litaf	1.24413e-124	0.818	0.378	2.13829e-120	-0.879709	1.02158	Up	ENSRNOG00000002520	protein_coding	lipopolysaccharide-induced TNF factor	zf-LITAF-like	GO:0050699,GO:0008270,GO:0004871,GO:0071222,GO:0005576,GO:0098559,GO:0009898,GO:0005654,GO:0005765,GO:0005794,GO:0005829,GO:0098560,GO:0032496,GO:0043123,GO:0005886,GO:0098574,GO:0043231,GO:0006351,GO:0000139,GO:0045944,GO:0007165,GO:0000978,GO:1901223,GO:0007568,GO:0001817	WW domain binding|zinc ion binding|signal transducer activity|cellular response to lipopolysaccharide|extracellular region|cytoplasmic side of early endosome membrane|cytoplasmic side of plasma membrane|nucleoplasm|lysosomal membrane|Golgi apparatus|cytosol|cytoplasmic side of late endosome membrane|response to lipopolysaccharide|positive regulation of I-kappaB kinase/NF-kappaB signaling|plasma m…	rno04142	Lysosome
Sema4c	2.29963e-128	0.811	0.402	3.95237e-124	-0.770723	1.02131	Up	ENSRNOG00000016254	protein_coding	semaphorin 4C	--	GO:0048843,GO:0014069,GO:0050919,GO:0016020,GO:0071526,GO:0016021,GO:0021535,GO:0021549,GO:0030215,GO:0030335,GO:0030672,GO:0032874,GO:0038191,GO:0001755,GO:0042692,GO:0001843,GO:0045499,GO:0005615	negative regulation of axon extension involved in axon guidance|postsynaptic density|negative chemotaxis|membrane|semaphorin-plexin signaling pathway|integral component of membrane|cell migration in hindbrain|cerebellum development|semaphorin receptor binding|positive regulation of cell migration|synaptic vesicle membrane|positive regulation of stress-activated MAPK cascade|neuropilin binding|neu…	rno04360	Axon guidance
Acy1	3.93644e-122	0.764	0.41	6.76556e-118	-0.835638	1.01907	Up	ENSRNOG00000011189	protein_coding	aminoacylase 1	--	GO:0006520,GO:0008237,GO:0030163,GO:0046872,GO:0004046,GO:0005737,GO:0006508	cellular amino acid metabolic process|metallopeptidase activity|protein catabolic process|metal ion binding|aminoacylase activity|cytoplasm|proteolysis	rno00220	Arginine biosynthesis
Aspa	3.62549e-116	0.674	0.207	6.23113e-112	-1.54702	1.01765	Up	ENSRNOG00000019659	protein_coding	aspartoacylase	--	GO:0016788,GO:0016811,GO:0019807,GO:0022010,GO:0042802,GO:0046872,GO:0048714,GO:0005634,GO:0005737,GO:0005829	hydrolase activity, acting on ester bonds|hydrolase activity, acting on carbon-nitrogen (but not peptide) bonds, in linear amides|aspartoacylase activity|central nervous system myelination|identical protein binding|metal ion binding|positive regulation of oligodendrocyte differentiation|nucleus|cytoplasm|cytosol	rno00250,rno00340	Alanine, aspartate and glutamate metabolism|Histidine metabolism
Scara5	2.2308e-138	0.55	0.044	3.83407e-134	-2.92632	1.01759	Up	ENSRNOG00000014398	protein_coding	scavenger receptor class A, member 5	--	GO:0006897,GO:0006898,GO:0009986,GO:0034605,GO:0034755,GO:0070207,GO:0070287,GO:0005044,GO:0005887,GO:0006879	endocytosis|receptor-mediated endocytosis|cell surface|cellular response to heat|iron ion transmembrane transport|protein homotrimerization|ferritin receptor activity|scavenger receptor activity|integral component of plasma membrane|cellular iron ion homeostasis	--	--
Sumo4	1.37455e-130	0.799	0.386	2.36245e-126	-0.896428	1.01754	Up	ENSRNOG00000032840	protein_coding	small ubiquitin-like modifier 4	--	GO:0005634,GO:0016925	nucleus|protein sumoylation	rno03013,rno05418	RNA transport|Fluid shear stress and atherosclerosis
Ost4	8.22955e-158	0.976	0.743	1.41441e-153	0.0705366	1.01507	Up	ENSRNOG00000008605	protein_coding	oligosaccharyltransferase complex subunit 4	--	GO:0008250,GO:0016021,GO:0018279	oligosaccharyltransferase complex|integral component of membrane|protein N-linked glycosylation via asparagine	--	--
LOC108351482	0	1	1	0	1.77162	1.01482	Up	ENSRNOG00000004196	protein_coding	40S ribosomal protein S29	--	GO:0008270,GO:0042788,GO:0002181,GO:0003735,GO:0005791	zinc ion binding|polysomal ribosome|cytoplasmic translation|structural constituent of ribosome|rough endoplasmic reticulum	--	--
Il16	3.08302e-102	0.699	0.285	5.29879e-98	-1.21042	1.01454	Up	ENSRNOG00000011680	protein_coding	interleukin 16	--	GO:0051924,GO:0005615,GO:0005622,GO:0005829,GO:0005886,GO:0008150,GO:0010469,GO:0016607,GO:0030595,GO:0003674,GO:0042609,GO:0005125,GO:0050930,GO:0005575	regulation of calcium ion transport|extracellular space|intracellular|cytosol|plasma membrane|biological_process|regulation of signaling receptor activity|nuclear speck|leukocyte chemotaxis|molecular_function|CD4 receptor binding|cytokine activity|induction of positive chemotaxis|cellular_component	--	--
AABR07007068.1	9.37794e-101	0.93	0.751	1.61179e-96	0.0559856	1.01399	Up	ENSRNOG00000017438	protein_coding	--	GDNF family receptor alpha-1 precursor	GO:0001822,GO:0005030,GO:0005178,GO:0005615,GO:0005886,GO:0007399,GO:0007568,GO:0008584,GO:0009897,GO:0016477,GO:0030182,GO:0030424,GO:0031175,GO:0031225,GO:0043025,GO:0043235,GO:0050731,GO:0098797	kidney development|neurotrophin receptor activity|integrin binding|extracellular space|plasma membrane|nervous system development|aging|male gonad development|external side of plasma membrane|cell migration|neuron differentiation|axon|neuron projection development|anchored component of membrane|neuronal cell body|receptor complex|positive regulation of peptidyl-tyrosine phosphorylation|plasma mem…	--	--
P4hb	1.42042e-193	0.997	0.922	2.44127e-189	0.503436	1.01177	Up	ENSRNOG00000036689	protein_coding	prolyl 4-hydroxylase subunit beta	--	GO:0046982,GO:0031545,GO:0004656,GO:0055114,GO:0005178,GO:0071456,GO:0034663,GO:0005783,GO:1902175,GO:0005788,GO:0005793,GO:0034976,GO:0006457,GO:0009897,GO:0042470,GO:0015037,GO:0045454,GO:0016222,GO:0003756,GO:0046598,GO:0018401,GO:0019899	protein heterodimerization activity|peptidyl-proline 4-dioxygenase activity|procollagen-proline 4-dioxygenase activity|oxidation-reduction process|integrin binding|cellular response to hypoxia|endoplasmic reticulum chaperone complex|endoplasmic reticulum|regulation of oxidative stress-induced intrinsic apoptotic signaling pathway|endoplasmic reticulum lumen|endoplasmic reticulum-Golgi intermediat…	rno04141	Protein processing in endoplasmic reticulum
Mvb12b	3.86036e-135	0.898	0.515	6.6348e-131	-0.475896	1.01125	Up	ENSRNOG00000017172	protein_coding	multivesicular body subunit 12B	--	GO:0005770,GO:0005829,GO:0005886,GO:0008289,GO:0019075,GO:0031982,GO:0042058,GO:0043130,GO:0048524,GO:0000813,GO:0005634,GO:0005769	late endosome|cytosol|plasma membrane|lipid binding|virus maturation|vesicle|regulation of epidermal growth factor receptor signaling pathway|ubiquitin binding|positive regulation of viral process|ESCRT I complex|nucleus|early endosome	rno04144	Endocytosis
Shroom2	1.88734e-128	0.786	0.382	3.24377e-124	-0.913724	1.01121	Up	ENSRNOG00000024322	protein_coding	shroom family member 2	--	GO:0005886,GO:0005911,GO:0005912,GO:0005913,GO:0005923,GO:0005938,GO:0032401,GO:0007015,GO:0032438,GO:0007275,GO:0008013,GO:0043025,GO:0043296,GO:0045176,GO:0045217,GO:0051015,GO:0000902,GO:0003779,GO:0005623,GO:0005737,GO:0005856,GO:0005874,GO:0016324,GO:0016477,GO:0019904,GO:0030036,GO:0030835,GO:0030864,GO:0051017,GO:0031941	plasma membrane|cell-cell junction|adherens junction|cell-cell adherens junction|bicellular tight junction|cell cortex|establishment of melanosome localization|actin filament organization|melanosome organization|multicellular organism development|beta-catenin binding|neuronal cell body|apical junction complex|apical protein localization|cell-cell junction maintenance|actin filament binding|cell m…	--	--
Rpl23	0	1	1	0	1.36055	1.01108	Up	ENSRNOG00000004107	protein_coding	ribosomal protein L23	--	GO:1990948,GO:0032991,GO:0003735,GO:2000059,GO:0045944,GO:0005654,GO:0050821,GO:0005730,GO:0005737,GO:0005840,GO:0006412,GO:0008150,GO:0070180,GO:0008284,GO:0071157,GO:0010628,GO:0071158,GO:0022625,GO:0072717,GO:0000122,GO:1901798,GO:0031625,GO:0001223,GO:1904667,GO:0032986,GO:0003674	ubiquitin ligase inhibitor activity|protein-containing complex|structural constituent of ribosome|negative regulation of ubiquitin-dependent protein catabolic process|positive regulation of transcription by RNA polymerase II|nucleoplasm|protein stabilization|nucleolus|cytoplasm|ribosome|translation|biological_process|large ribosomal subunit rRNA binding|positive regulation of cell proliferation|n…	rno03010	Ribosome
Rps28	4.79297969339831e-316	1	0.999	8.23769419904367e-312	1.31744	1.01071	Up	ENSRNOG00000042886	protein_coding	ribosomal protein S28	--	GO:0042788,GO:0003723,GO:0003735,GO:0098556,GO:0005515,GO:0006364,GO:0006412,GO:0008150,GO:0022627,GO:0030490,GO:0042254,GO:0000028,GO:0002181,GO:0042274	polysomal ribosome|RNA binding|structural constituent of ribosome|cytoplasmic side of rough endoplasmic reticulum membrane|protein binding|rRNA processing|translation|biological_process|cytosolic small ribosomal subunit|maturation of SSU-rRNA|ribosome biogenesis|ribosomal small subunit assembly|cytoplasmic translation|ribosomal small subunit biogenesis	rno03010	Ribosome
Rpl15	9.62608e-275	1	0.999	1.65443e-270	1.13688	1.00637	Up	ENSRNOG00000008140	protein_coding	ribosomal protein L15	--	GO:0003735,GO:0005634,GO:0016020,GO:0022625,GO:0031672,GO:0045296,GO:0045471,GO:0002181,GO:0003674,GO:0003723	structural constituent of ribosome|nucleus|membrane|cytosolic large ribosomal subunit|A band|cadherin binding|response to ethanol|cytoplasmic translation|molecular_function|RNA binding	rno03010	Ribosome
Rps19	1.54383e-137	0.888	0.5	2.65337e-133	-0.536899	1.00466	Up	ENSRNOG00000037897	protein_coding	ribosomal protein S19	--	--	--	rno03010	Ribosome
Hsd17b11	2.70514e-136	0.934	0.665	4.64932e-132	-0.132292	1.0038	Up	ENSRNOG00000002210	protein_coding	hydroxysteroid (17-beta) dehydrogenase 11	--	GO:0005811,GO:0006694,GO:0006710,GO:0016229,GO:0016616,GO:0042445,GO:0055114,GO:0004303,GO:0005576,GO:0005737	lipid droplet|steroid biosynthetic process|androgen catabolic process|steroid dehydrogenase activity|oxidoreductase activity, acting on the CH-OH group of donors, NAD or NADP as acceptor|hormone metabolic process|oxidation-reduction process|estradiol 17-beta-dehydrogenase activity|extracellular region|cytoplasm	--	--
RT1-CE10	3.11392e-124	0.967	0.737	5.3519e-120	0.043028	1.00349	Up	--	--	--	--	--	--	--	--
Pon2	1.0336e-136	0.919	0.548	1.77644e-132	-0.395999	1.00287	Up	ENSRNOG00000009112	protein_coding	paraoxonase 2	--	GO:0005634,GO:0005739,GO:0005764,GO:0005886,GO:0006979,GO:0009636,GO:0016788,GO:0019439,GO:0042802,GO:0043231,GO:0046872,GO:0003674,GO:0102007,GO:0004064,GO:0005576	nucleus|mitochondrion|lysosome|plasma membrane|response to oxidative stress|response to toxic substance|hydrolase activity, acting on ester bonds|aromatic compound catabolic process|identical protein binding|intracellular membrane-bounded organelle|metal ion binding|molecular_function|acyl-L-homoserine-lactone lactonohydrolase activity|arylesterase activity|extracellular region	--	--
Gprc5b	2.25744e-117	0.926	0.644	3.87987e-113	-0.145281	1.0008	Up	ENSRNOG00000016013	protein_coding	G protein-coupled receptor, class C, group 5, member B	--	GO:0070062,GO:0042593,GO:0005730,GO:0090263,GO:0043123,GO:0043231,GO:0005829,GO:0005886,GO:0007186,GO:0007626,GO:0045121,GO:0009986,GO:0045666,GO:0010976,GO:0045860,GO:0016021,GO:0050729,GO:0019901,GO:0001934,GO:0060907,GO:0030295,GO:0004930,GO:0061098,GO:0032147,GO:0005634	extracellular exosome|glucose homeostasis|nucleolus|positive regulation of canonical Wnt signaling pathway|positive regulation of I-kappaB kinase/NF-kappaB signaling|intracellular membrane-bounded organelle|cytosol|plasma membrane|G-protein coupled receptor signaling pathway|locomotory behavior|membrane raft|cell surface|positive regulation of neuron differentiation|positive regulation of neuron …	--	--
AABR07029581.1	1.12539e-116	0.628	0.149	1.9342e-112	-1.89915	0.996519	Up	ENSRNOG00000046330	protein_coding	--	r-goliath	GO:0004842,GO:0005737,GO:0006511,GO:0006915,GO:0012501,GO:0016021,GO:0046872,GO:0061630	ubiquitin-protein transferase activity|cytoplasm|ubiquitin-dependent protein catabolic process|apoptotic process|programmed cell death|integral component of membrane|metal ion binding|ubiquitin protein ligase activity	--	--
Bmp1	3.71979e-98	0.616	0.23	6.3932e-94	-1.47234	0.994216	Up	ENSRNOG00000010890	protein_coding	bone morphogenetic protein 1	--	GO:0005615,GO:0006508,GO:0008233,GO:0008270,GO:0031982,GO:0042802,GO:0061036,GO:0004222,GO:0005509	extracellular space|proteolysis|peptidase activity|zinc ion binding|vesicle|identical protein binding|positive regulation of cartilage development|metalloendopeptidase activity|calcium ion binding	--	--
Fbn1	2.77419e-98	0.687	0.289	4.768e-94	-1.17785	0.994117	Up	ENSRNOG00000007302	protein_coding	fibrillin 1	--	GO:2001205,GO:0042802,GO:0008201,GO:0001822,GO:0043010,GO:0009653,GO:0044877,GO:0031012,GO:0003674,GO:0045671,GO:0005178,GO:0005201,GO:0005509,GO:0005576,GO:0048048,GO:0048050,GO:0005578,GO:0071560,GO:0033627,GO:0005604,GO:0001501,GO:0090287,GO:0035582,GO:0005615,GO:0001527,GO:1990314,GO:0035583,GO:0007507,GO:0001656	negative regulation of osteoclast development|identical protein binding|heparin binding|kidney development|camera-type eye development|anatomical structure morphogenesis|protein-containing complex binding|extracellular matrix|molecular_function|negative regulation of osteoclast differentiation|integrin binding|extracellular matrix structural constituent|calcium ion binding|extracellular region|em…	--	--
Itgb5	2.19459e-124	0.881	0.544	3.77185e-120	-0.425131	0.992085	Up	ENSRNOG00000001795	processed_transcript	integrin subunit beta 5	--	GO:0005575,GO:0005925,GO:0007160,GO:0007179,GO:0007229,GO:0008150,GO:0009986,GO:0031252,GO:0034684,GO:0035987,GO:0043149,GO:0005102,GO:0043235,GO:0005178,GO:0090136,GO:0005515	cellular_component|focal adhesion|cell-matrix adhesion|transforming growth factor beta receptor signaling pathway|integrin-mediated signaling pathway|biological_process|cell surface|cell leading edge|integrin alphav-beta5 complex|endodermal cell differentiation|stress fiber assembly|signaling receptor binding|receptor complex|integrin binding|epithelial cell-cell adhesion|protein binding	rno04151,rno04512,rno04145,rno04510,rno04810,rno05205,rno05410,rno05412,rno05414,rno05165	PI3K-Akt signaling pathway|ECM-receptor interaction|Phagosome|Focal adhesion|Regulation of actin cytoskeleton|Proteoglycans in cancer|Hypertrophic cardiomyopathy (HCM)|Arrhythmogenic right ventricular cardiomyopathy (ARVC)|Dilated cardiomyopathy (DCM)|Human papillomavirus infection
Cthrc1	3.87478e-123	0.471	0.023	6.65958e-119	-3.48777	0.990569	Up	ENSRNOG00000004578	protein_coding	collagen triple helix repeat containing 1	--	GO:0090177,GO:0005581,GO:0005615,GO:0005737,GO:0016477,GO:0017147,GO:0032092,GO:0033690,GO:0043932,GO:0045669,GO:0060071,GO:0060122,GO:0005109,GO:0090090,GO:0005576,GO:0090103,GO:0005578	establishment of planar polarity involved in neural tube closure|collagen trimer|extracellular space|cytoplasm|cell migration|Wnt-protein binding|positive regulation of protein binding|positive regulation of osteoblast proliferation|ossification involved in bone remodeling|positive regulation of osteoblast differentiation|Wnt signaling pathway, planar cell polarity pathway|inner ear receptor cell…	--	--
Gpm6b	1.52682e-137	0.956	0.686	2.62415e-133	-0.0610565	0.986713	Up	ENSRNOG00000004613	protein_coding	glycoprotein m6b	--	GO:0085029,GO:0045121,GO:0005886,GO:0007399,GO:2000009,GO:0051612,GO:0015031,GO:0016021,GO:0030154,GO:0030501,GO:0031175,GO:0051893,GO:0032956,GO:0001503	extracellular matrix assembly|membrane raft|plasma membrane|nervous system development|negative regulation of protein localization to cell surface|negative regulation of serotonin uptake|protein transport|integral component of membrane|cell differentiation|positive regulation of bone mineralization|neuron projection development|regulation of focal adhesion assembly|regulation of actin cytoskeleto…	--	--
Prelp	2.99366e-104	0.643	0.194	5.14521e-100	-1.58676	0.984827	Up	ENSRNOG00000003120	protein_coding	proline and arginine rich end leucine rich repeat protein	--	GO:0005578,GO:0005615,GO:0007409,GO:0007569,GO:0008201,GO:0031012,GO:0070062,GO:0005201,GO:0005576	proteinaceous extracellular matrix|extracellular space|axonogenesis|cell aging|heparin binding|extracellular matrix|extracellular exosome|extracellular matrix structural constituent|extracellular region	--	--
Mxd4	3.62202e-127	0.896	0.553	6.22517e-123	-0.378961	0.984376	Up	ENSRNOG00000015033	protein_coding	Max dimerization protein 4	--	GO:0003677,GO:0045892,GO:0046983,GO:0090575,GO:0000122,GO:0000977,GO:0001227	DNA binding|negative regulation of transcription, DNA-templated|protein dimerization activity|RNA polymerase II transcription factor complex|negative regulation of transcription by RNA polymerase II|RNA polymerase II regulatory region sequence-specific DNA binding|transcriptional repressor activity, RNA polymerase II transcription regulatory region sequence-specific DNA binding	--	--
Maob	3.09448e-110	0.859	0.602	5.31849e-106	-0.325864	0.978585	Up	ENSRNOG00000029778	protein_coding	monoamine oxidase B	--	GO:0048545,GO:0008131,GO:0050660,GO:0009636,GO:0051412,GO:0010044,GO:0010269,GO:0014063,GO:0016021,GO:0032496,GO:0055114,GO:0042135,GO:0042493,GO:0042803,GO:0005741,GO:0045471,GO:0045964	response to steroid hormone|primary amine oxidase activity|flavin adenine dinucleotide binding|response to toxic substance|response to corticosterone|response to aluminum ion|response to selenium ion|negative regulation of serotonin secretion|integral component of membrane|response to lipopolysaccharide|oxidation-reduction process|neurotransmitter catabolic process|response to drug|protein homodi…	rno00260,rno00330,rno00340,rno00350,rno00360,rno00380,rno00982,rno04728,rno04726,rno05030,rno05031,rno05034	Glycine, serine and threonine metabolism|Arginine and proline metabolism|Histidine metabolism|Tyrosine metabolism|Phenylalanine metabolism|Tryptophan metabolism|Drug metabolism - cytochrome P450|Dopaminergic synapse|Serotonergic synapse|Cocaine addiction|Amphetamine addiction|Alcoholism
Txndc12	1.9774e-123	0.773	0.374	3.39856e-119	-0.953185	0.978525	Up	ENSRNOG00000008090	protein_coding	thioredoxin domain containing 12	--	GO:0015037,GO:0019153,GO:0030154,GO:0045454,GO:0055114,GO:0060548,GO:1902236,GO:0005783,GO:0005788	peptide disulfide oxidoreductase activity|protein-disulfide reductase (glutathione) activity|cell differentiation|cell redox homeostasis|oxidation-reduction process|negative regulation of cell death|negative regulation of endoplasmic reticulum stress-induced intrinsic apoptotic signaling pathway|endoplasmic reticulum|endoplasmic reticulum lumen	rno00480	Glutathione metabolism
Ddah2	7.46537e-148	0.976	0.791	1.28307e-143	0.187216	0.977777	Up	ENSRNOG00000000842	protein_coding	dimethylarginine dimethylaminohydrolase 2	--	GO:0016597,GO:0005739,GO:0016813,GO:0005815,GO:0045429,GO:0005829,GO:0006525,GO:0006527,GO:0016403,GO:0000052	amino acid binding|mitochondrion|hydrolase activity, acting on carbon-nitrogen (but not peptide) bonds, in linear amidines|microtubule organizing center|positive regulation of nitric oxide biosynthetic process|cytosol|arginine metabolic process|arginine catabolic process|dimethylargininase activity|citrulline metabolic process	--	--
Npc2	2.59887e-208	1	0.997	4.46667e-204	0.965248	0.975136	Up	ENSRNOG00000012062	protein_coding	NPC intracellular cholesterol transporter 2	--	GO:0005764,GO:0008150,GO:0009615,GO:0015485,GO:0017127,GO:0019899,GO:0030301,GO:0032366,GO:0032367,GO:0033344,GO:0042632,GO:0003674,GO:0005575,GO:0005615	lysosome|biological_process|response to virus|cholesterol binding|cholesterol transporter activity|enzyme binding|cholesterol transport|intracellular sterol transport|intracellular cholesterol transport|cholesterol efflux|cholesterol homeostasis|molecular_function|cellular_component|extracellular space	rno04142,rno04979	Lysosome|Cholesterol metabolism
Steap4	4.30277e-120	0.585	0.1	7.39517e-116	-2.25039	0.974884	Up	ENSRNOG00000008602	protein_coding	STEAP4 metalloreductase	--	GO:0052851,GO:0005794,GO:0005886,GO:0055072,GO:0005887,GO:0008823,GO:0015677,GO:0055114,GO:0016021,GO:0098706,GO:0031901,GO:0045444,GO:0000139,GO:0005768,GO:0046872	ferric-chelate reductase (NADPH) activity|Golgi apparatus|plasma membrane|iron ion homeostasis|integral component of plasma membrane|cupric reductase activity|copper ion import|oxidation-reduction process|integral component of membrane|ferric iron import across plasma membrane|early endosome membrane|fat cell differentiation|Golgi membrane|endosome|metal ion binding	--	--
Metrnl	1.78802e-113	0.738	0.312	3.07308e-109	-1.13142	0.974684	Up	ENSRNOG00000046202	protein_coding	meteorin-like, glial cell differentiation regulator	--	GO:0090336,GO:0005615,GO:0097009,GO:0009409,GO:0010469,GO:0014850,GO:0045444,GO:0050728,GO:0050873,GO:0005179	positive regulation of brown fat cell differentiation|extracellular space|energy homeostasis|response to cold|regulation of signaling receptor activity|response to muscle activity|fat cell differentiation|negative regulation of inflammatory response|brown fat cell differentiation|hormone activity	--	--
Celsr2	2.56474e-134	0.968	0.767	4.40802e-130	0.10699	0.974642	Up	ENSRNOG00000020058	protein_coding	cadherin, EGF LAG seven-pass G-type receptor 2	--	GO:0021999,GO:0005509,GO:0022407,GO:0005737,GO:0032880,GO:0005886,GO:0006355,GO:0007156,GO:0033326,GO:0007166,GO:0048813,GO:0007186,GO:0060271,GO:0007283,GO:0016021,GO:0001764,GO:0016055,GO:0003341,GO:0021591,GO:0004930	neural plate anterior/posterior regionalization|calcium ion binding|regulation of cell-cell adhesion|cytoplasm|regulation of protein localization|plasma membrane|regulation of transcription, DNA-templated|homophilic cell adhesion via plasma membrane adhesion molecules|cerebrospinal fluid secretion|cell surface receptor signaling pathway|dendrite morphogenesis|G-protein coupled receptor signaling …	--	--
Necap2	3.48922e-119	0.725	0.297	5.99692e-115	-1.19095	0.973663	Up	ENSRNOG00000008427	protein_coding	NECAP endocytosis associated 2	--	GO:0006897,GO:0015031,GO:0016192,GO:0030125,GO:0005622,GO:0005886,GO:0005905	endocytosis|protein transport|vesicle-mediated transport|clathrin vesicle coat|intracellular|plasma membrane|clathrin-coated pit	--	--
Eva1b	3.75046e-105	0.708	0.275	6.44591e-101	-1.21511	0.972387	Up	ENSRNOG00000024818	protein_coding	eva-1 homolog B (C. elegans)	--	GO:0016021	integral component of membrane	--	--
Fcgrt	3.08456e-124	0.89	0.553	5.30143e-120	-0.393523	0.964255	Up	ENSRNOG00000020583	protein_coding	Fc fragment of IgG receptor and transporter	--	GO:0016021,GO:0019770,GO:0019864,GO:0030881,GO:0038094,GO:0042605,GO:0005515,GO:0005886,GO:0006959	integral component of membrane|IgG receptor activity|IgG binding|beta-2-microglobulin binding|Fc-gamma receptor signaling pathway|peptide antigen binding|protein binding|plasma membrane|humoral immune response	--	--
Pxn	1.74791e-114	0.757	0.41	3.00413e-110	-0.864941	0.963987	Up	ENSRNOG00000001149	protein_coding	paxillin	--	GO:0051435,GO:0034614,GO:0008360,GO:0005515,GO:0051496,GO:0038191,GO:0017166,GO:0005829,GO:0060396,GO:0043542,GO:0018108,GO:1901652,GO:0044877,GO:0005856,GO:0005886,GO:0005925,GO:0019901,GO:0005938,GO:0045766,GO:0030027,GO:0007010,GO:0045860,GO:0030032,GO:0007160,GO:0046872,GO:0031252,GO:0007179,GO:0000187,GO:0048041,GO:0031625,GO:0007229,GO:0001725,GO:0048754,GO:0034446,GO:0008013,GO:0005178	BH4 domain binding|cellular response to reactive oxygen species|regulation of cell shape|protein binding|positive regulation of stress fiber assembly|neuropilin binding|vinculin binding|cytosol|growth hormone receptor signaling pathway|endothelial cell migration|peptidyl-tyrosine phosphorylation|response to peptide|protein-containing complex binding|cytoskeleton|plasma membrane|focal adhesion|pro…	rno04370,rno04510,rno04810,rno04670,rno04062,rno05205,rno05203,rno05100,rno05165	VEGF signaling pathway|Focal adhesion|Regulation of actin cytoskeleton|Leukocyte transendothelial migration|Chemokine signaling pathway|Proteoglycans in cancer|Viral carcinogenesis|Bacterial invasion of epithelial cells|Human papillomavirus infection
Rab34	2.58845e-112	0.807	0.448	4.44877e-108	-0.699472	0.962266	Up	ENSRNOG00000023375	protein_coding	RAB34, member RAS oncogene family	--	GO:0006886,GO:0006897,GO:0007041,GO:0012505,GO:0017160,GO:0019001,GO:0019882,GO:0045880,GO:0030670,GO:0030742,GO:0048471,GO:0031410,GO:0050714,GO:0071333,GO:0072659,GO:0090382,GO:0090385,GO:0001726,GO:0003924,GO:0005525,GO:0005769,GO:0005770,GO:0005794,GO:0005795,GO:0031982,GO:0031985,GO:0032418,GO:0032482,GO:0032587,GO:0043001,GO:0044351,GO:1900426,GO:0045335,GO:1905171	intracellular protein transport|endocytosis|lysosomal transport|endomembrane system|Ral GTPase binding|guanyl nucleotide binding|antigen processing and presentation|positive regulation of smoothened signaling pathway|phagocytic vesicle membrane|GTP-dependent protein binding|perinuclear region of cytoplasm|cytoplasmic vesicle|positive regulation of protein secretion|cellular response to glucose st…	--	--
Col12a1	4.03482e-107	0.588	0.132	6.93465e-103	-1.99939	0.958839	Up	ENSRNOG00000058470	protein_coding	collagen type XII alpha 1 chain	--	GO:0005615,GO:0007155,GO:0031012,GO:0035987,GO:0005201,GO:0005576,GO:0005595	extracellular space|cell adhesion|extracellular matrix|endodermal cell differentiation|extracellular matrix structural constituent|extracellular region|collagen type XII trimer	rno04974	Protein digestion and absorption
Rhoa	4.02426e-149	0.979	0.694	6.91649e-145	0.0132135	0.957733	Up	ENSRNOG00000050519	protein_coding	ras homolog family member A	--	GO:0043197,GO:0043200,GO:0043231,GO:0043280,GO:0043296,GO:0043297,GO:0045785,GO:0045792,GO:0043366,GO:0045907,GO:0043524,GO:0045987,GO:0046039,GO:0046638,GO:0048812,GO:0071803,GO:0050773,GO:0071902,GO:0050919,GO:0051017,GO:0071944,GO:0090051,GO:0090307,GO:0090324,GO:0097498,GO:1902766,GO:1903427,GO:0003924,GO:0004871,GO:0005515,GO:0005525,GO:0006357,GO:0007010,GO:0005634,GO:0007015,GO:0005737,GO:…	dendritic spine|response to amino acid|intracellular membrane-bounded organelle|positive regulation of cysteine-type endopeptidase activity involved in apoptotic process|apical junction complex|apical junction assembly|positive regulation of cell adhesion|negative regulation of cell size|beta selection|positive regulation of vasoconstriction|negative regulation of neuron apoptotic process|positiv…	rno04014,rno04015,rno04310,rno04350,rno04072,rno04071,rno04024,rno04022,rno04150,rno04144,rno04510,rno04520,rno04530,rno04810,rno04611,rno04621,rno04625,rno04660,rno04670,rno04062,rno04921,rno04270,rno04972,rno04722,rno04360,rno05200,rno05206,rno05205,rno05203,rno05210,rno05418,rno05133,rno05152,rno05100	Ras signaling pathway|Rap1 signaling pathway|Wnt signaling pathway|TGF-beta signaling pathway|Phospholipase D signaling pathway|Sphingolipid signaling pathway|cAMP signaling pathway|cGMP - PKG signaling pathway|mTOR signaling pathway|Endocytosis|Focal adhesion|Adherens junction|Tight junction|Regulation of actin cytoskeleton|Platelet activation|NOD-like receptor signaling pathway|C-type lectin re…
Vkorc1	7.2049e-128	0.911	0.577	1.23831e-123	-0.333444	0.956316	Up	ENSRNOG00000050828	protein_coding	vitamin K epoxide reductase complex, subunit 1	--	GO:0047057,GO:0007596,GO:0047058,GO:0010243,GO:0048038,GO:0014070,GO:0016021,GO:0017144,GO:0017187,GO:0050820,GO:0030193,GO:0055114,GO:0042373,GO:0060348,GO:0043231,GO:0005783,GO:0046677,GO:0005789	vitamin-K-epoxide reductase (warfarin-sensitive) activity|blood coagulation|vitamin-K-epoxide reductase (warfarin-insensitive) activity|response to organonitrogen compound|quinone binding|response to organic cyclic compound|integral component of membrane|drug metabolic process|peptidyl-glutamic acid carboxylation|positive regulation of coagulation|regulation of blood coagulation|oxidation-reducti…	rno00130	Ubiquinone and other terpenoid-quinone biosynthesis
Tram1	1.44029e-113	0.764	0.359	2.47543e-109	-1.00061	0.950404	Up	ENSRNOG00000007892	protein_coding	translocation associated membrane protein 1	--	GO:0006616,GO:0015031,GO:0016021,GO:0005783,GO:0005789,GO:0005791	SRP-dependent cotranslational protein targeting to membrane, translocation|protein transport|integral component of membrane|endoplasmic reticulum|endoplasmic reticulum membrane|rough endoplasmic reticulum	rno04141	Protein processing in endoplasmic reticulum
Psme1	7.57394e-119	0.902	0.574	1.30173e-114	-0.355041	0.949984	Up	ENSRNOG00000019041	protein_coding	proteasome activator subunit 1	--	GO:0008537,GO:0010950,GO:0019884,GO:0061133,GO:0061136,GO:2000045,GO:0000502,GO:0005654,GO:0005737	proteasome activator complex|positive regulation of endopeptidase activity|antigen processing and presentation of exogenous antigen|endopeptidase activator activity|regulation of proteasomal protein catabolic process|regulation of G1/S transition of mitotic cell cycle|proteasome complex|nucleoplasm|cytoplasm	rno03050,rno04612	Proteasome|Antigen processing and presentation
Tmem50a	7.21776e-183	0.999	0.945	1.24052e-178	0.662248	0.94968	Up	ENSRNOG00000017279	protein_coding	transmembrane protein 50A	--	GO:0005783,GO:0006623,GO:0016021,GO:0032511,GO:0005737,GO:0005774	endoplasmic reticulum|protein targeting to vacuole|integral component of membrane|late endosome to vacuole transport via multivesicular body sorting pathway|cytoplasm|vacuolar membrane	--	--
Slc22a23	1.3137e-98	0.8	0.497	2.25786e-94	-0.650314	0.949337	Up	ENSRNOG00000017210	protein_coding	solute carrier family 22, member 23	--	GO:0015347,GO:0015711,GO:0016021,GO:0043252,GO:0055085,GO:0005452,GO:0005887,GO:0008514	sodium-independent organic anion transmembrane transporter activity|organic anion transport|integral component of membrane|sodium-independent organic anion transport|transmembrane transport|inorganic anion exchanger activity|integral component of plasma membrane|organic anion transmembrane transporter activity	--	--
Efemp2	9.41521e-97	0.632	0.241	1.61819e-92	-1.46678	0.94847	Up	ENSRNOG00000020587	protein_coding	EGF-containing fibulin-like extracellular matrix protein 2	--	GO:0005509,GO:0005615,GO:0048251	calcium ion binding|extracellular space|elastic fiber assembly	--	--
Rpl23a	6.07584e-262	1	0.999	1.04426e-257	1.03522	0.946161	Up	ENSRNOG00000023344	protein_coding	ribosomal protein L23a	--	GO:0005634,GO:0006412,GO:0008150,GO:0008283,GO:0022625,GO:0031932,GO:0045296,GO:0070180,GO:0000027,GO:0003674,GO:0003735	nucleus|translation|biological_process|cell proliferation|cytosolic large ribosomal subunit|TORC2 complex|cadherin binding|large ribosomal subunit rRNA binding|ribosomal large subunit assembly|molecular_function|structural constituent of ribosome	rno03010	Ribosome
Sdc4	3.83823e-121	0.879	0.537	6.59676e-117	-0.464381	0.945743	Up	ENSRNOG00000014297	protein_coding	syndecan 4	--	GO:0070053,GO:0042060,GO:0005080,GO:1903543,GO:0042130,GO:0005515,GO:1903553,GO:0042802,GO:0005886,GO:1904829,GO:0005925,GO:0007155,GO:0007165,GO:0007267,GO:0043034,GO:0009986,GO:0045121,GO:0045860,GO:0051496,GO:0010762,GO:0001657,GO:0051894,GO:0016021,GO:0001843,GO:0060122,GO:0016477,GO:0001968	thrombospondin receptor activity|wound healing|protein kinase C binding|positive regulation of exosomal secretion|negative regulation of T cell proliferation|protein binding|positive regulation of extracellular exosome assembly|identical protein binding|plasma membrane|regulation of aortic smooth muscle cell differentiation|focal adhesion|cell adhesion|signal transduction|cell-cell signaling|cost…	rno04512,rno04514,rno05205,rno05418	ECM-receptor interaction|Cell adhesion molecules (CAMs)|Proteoglycans in cancer|Fluid shear stress and atherosclerosis
Ltbr	6.1129e-112	0.734	0.338	1.05062e-107	-1.08946	0.944847	Up	ENSRNOG00000019264	protein_coding	lymphotoxin beta receptor	--	GO:0043410,GO:0005887,GO:0046330,GO:0006954,GO:0071260,GO:0006955,GO:0007275,GO:0031625,GO:0032496,GO:0033209,GO:0097190,GO:2001238,GO:0042127,GO:0042802,GO:0042981,GO:0005031,GO:0043011,GO:0005794,GO:0043123	positive regulation of MAPK cascade|integral component of plasma membrane|positive regulation of JNK cascade|inflammatory response|cellular response to mechanical stimulus|immune response|multicellular organism development|ubiquitin protein ligase binding|response to lipopolysaccharide|tumor necrosis factor-mediated signaling pathway|apoptotic signaling pathway|positive regulation of extrinsic ap…	rno04064,rno04066,rno04060,rno04672,rno05203,rno05166	NF-kappa B signaling pathway|HIF-1 signaling pathway|Cytokine-cytokine receptor interaction|Intestinal immune network for IgA production|Viral carcinogenesis|HTLV-I infection
Fxyd1	4.80376e-143	0.992	0.91	8.25622e-139	0.548508	0.94365	Up	ENSRNOG00000021079	protein_coding	FXYD domain-containing ion transport regulator 1	--	GO:2000649,GO:0051480,GO:0017080,GO:0005887,GO:0086004,GO:0005890,GO:0086036,GO:0030315,GO:0005901,GO:0006813,GO:0006814,GO:0007420,GO:0010734,GO:0032892,GO:1903278,GO:0034220,GO:0014704,GO:0042383,GO:0016021,GO:0016324,GO:0005216,GO:1903406,GO:0017022,GO:0005515,GO:1903797,GO:0051117,GO:0005886	regulation of sodium ion transmembrane transporter activity|regulation of cytosolic calcium ion concentration|sodium channel regulator activity|integral component of plasma membrane|regulation of cardiac muscle cell contraction|sodium:potassium-exchanging ATPase complex|regulation of cardiac muscle cell membrane potential|T-tubule|caveola|potassium ion transport|sodium ion transport|brain develop…	rno04024	cAMP signaling pathway
Crabp2	2.32403e-97	0.559	0.138	3.99431e-93	-1.9892	0.943637	Up	ENSRNOG00000022101	protein_coding	cellular retinoic acid binding protein 2	--	GO:0035115,GO:0002138,GO:0042573,GO:0005634,GO:0005654,GO:0005737,GO:0005783,GO:0048385,GO:0005829,GO:0048672,GO:0006869,GO:0008289,GO:0001972,GO:0016918,GO:0019841	embryonic forelimb morphogenesis|retinoic acid biosynthetic process|retinoic acid metabolic process|nucleus|nucleoplasm|cytoplasm|endoplasmic reticulum|regulation of retinoic acid receptor signaling pathway|cytosol|positive regulation of collateral sprouting|lipid transport|lipid binding|retinoic acid binding|retinal binding|retinol binding	--	--
Ppib	1.11672e-189	0.999	0.94	1.9193e-185	0.624953	0.943541	Up	ENSRNOG00000016781	protein_coding	peptidylprolyl isomerase B	--	GO:0048471,GO:0003755,GO:0050821,GO:0005515,GO:0051169,GO:0005634,GO:0005783,GO:0005788,GO:0005790,GO:0032991,GO:0060348,GO:0034663,GO:0061077,GO:0040018,GO:0042470,GO:0044794,GO:0000413,GO:0070063,GO:0044829,GO:1901873,GO:0044877	perinuclear region of cytoplasm|peptidyl-prolyl cis-trans isomerase activity|protein stabilization|protein binding|nuclear transport|nucleus|endoplasmic reticulum|endoplasmic reticulum lumen|smooth endoplasmic reticulum|protein-containing complex|bone development|endoplasmic reticulum chaperone complex|chaperone-mediated protein folding|positive regulation of multicellular organism growth|melanos…	--	--
Fth1	5.82997462092671e-322	1	1	1.00199773809867e-317	2.37991	0.941148	Up	ENSRNOG00000022619	protein_coding	ferritin heavy chain 1	--	GO:0055114,GO:0005515,GO:0060547,GO:0005575,GO:0097286,GO:0005737,GO:0005739,GO:0006879,GO:0006880,GO:0006955,GO:0008199,GO:0008285,GO:0044754,GO:0004322,GO:0048147,GO:0005506	oxidation-reduction process|protein binding|negative regulation of necrotic cell death|cellular_component|iron ion import|cytoplasm|mitochondrion|cellular iron ion homeostasis|intracellular sequestering of iron ion|immune response|ferric iron binding|negative regulation of cell proliferation|autolysosome|ferroxidase activity|negative regulation of fibroblast proliferation|iron ion binding	rno04216,rno04217,rno04978	Ferroptosis|Necroptosis|Mineral absorption
Cd68	7.15787e-124	0.47	0.02	1.23022e-119	-3.55167	0.939359	Up	ENSRNOG00000037563	protein_coding	Cd68 molecule	--	GO:0005765,GO:0016021,GO:0071310	lysosomal membrane|integral component of membrane|cellular response to organic substance	rno04142	Lysosome
Cdc42se1	4.40984e-118	0.839	0.483	7.5792e-114	-0.64745	0.939075	Up	ENSRNOG00000060538	protein_coding	CDC42 small effector 1	--	GO:0005886,GO:0006909,GO:0007165,GO:0008360,GO:0005198,GO:0005737,GO:0005856	plasma membrane|phagocytosis|signal transduction|regulation of cell shape|structural molecule activity|cytoplasm|cytoskeleton	--	--
LOC103690996	5.58916e-118	0.734	0.312	9.60609e-114	-1.18575	0.938053	Up	ENSRNOG00000032303	protein_coding	uncharacterized LOC103690996	--	GO:0022625,GO:0042273,GO:0000049,GO:0002181,GO:0003735	cytosolic large ribosomal subunit|ribosomal large subunit biogenesis|tRNA binding|cytoplasmic translation|structural constituent of ribosome	--	--
Triobp	3.28844e-101	0.604	0.174	5.65185e-97	-1.77554	0.937738	Up	ENSRNOG00000059015	protein_coding	TRIO and F-actin binding protein	--	GO:0120044,GO:0031625,GO:1900026,GO:0032420,GO:0032437,GO:0032956,GO:0051015,GO:0051017,GO:0060088,GO:0120043,GO:0007605,GO:0015629	stereocilium base|ubiquitin protein ligase binding|positive regulation of substrate adhesion-dependent cell spreading|stereocilium|cuticular plate|regulation of actin cytoskeleton organization|actin filament binding|actin filament bundle assembly|auditory receptor cell stereocilium organization|stereocilium shaft|sensory perception of sound|actin cytoskeleton	--	--
Rpl18	1.627e-242	1	1	2.79633e-238	1.11394	0.937688	Up	ENSRNOG00000021035	protein_coding	ribosomal protein L18	--	GO:0022625,GO:0003674,GO:0003723,GO:0042788,GO:0003735,GO:0005730,GO:0005783,GO:0005791,GO:0097421,GO:0005829,GO:0006412,GO:0002181	cytosolic large ribosomal subunit|molecular_function|RNA binding|polysomal ribosome|structural constituent of ribosome|nucleolus|endoplasmic reticulum|rough endoplasmic reticulum|liver regeneration|cytosol|translation|cytoplasmic translation	rno03010	Ribosome
Cnpy2	6.61738e-127	0.921	0.614	1.13733e-122	-0.274404	0.936819	Up	ENSRNOG00000003549	protein_coding	canopy FGF signaling regulator 2	--	GO:0010629,GO:0010988,GO:0045716,GO:0005783,GO:0007167,GO:0009888	negative regulation of gene expression|regulation of low-density lipoprotein particle clearance|positive regulation of low-density lipoprotein particle receptor biosynthetic process|endoplasmic reticulum|enzyme linked receptor protein signaling pathway|tissue development	--	--
Clk1	1.2149e-102	0.716	0.324	2.08806e-98	-1.11539	0.93679	Up	ENSRNOG00000025768	protein_coding	CDC-like kinase 1	--	GO:0005524,GO:0005634,GO:0005737,GO:0008150,GO:0018105,GO:0018107,GO:0018108,GO:0043484,GO:0046777,GO:0003674,GO:0004674,GO:0004713	ATP binding|nucleus|cytoplasm|biological_process|peptidyl-serine phosphorylation|peptidyl-threonine phosphorylation|peptidyl-tyrosine phosphorylation|regulation of RNA splicing|protein autophosphorylation|molecular_function|protein serine/threonine kinase activity|protein tyrosine kinase activity	rno05134	Legionellosis
Mt-atp8	1.16316e-93	0.82	0.379	1.99913e-89	-0.61837	0.934025	Up	--	--	--	--	--	--	--	--
Dynlt1	7.55423e-108	0.676	0.247	1.29835e-103	-1.40826	0.931654	Up	ENSRNOG00000018207	protein_coding	dynein light chain Tctex-type 1	--	GO:0051301,GO:0035022,GO:0005739,GO:0051493,GO:0035795,GO:0005794,GO:0060548,GO:0042802,GO:0005819,GO:0061564,GO:0005868,GO:0005881,GO:0006886,GO:0043025,GO:0008022,GO:0099503,GO:0043087,GO:0008277,GO:0043657,GO:0010976,GO:0044295,GO:0016358,GO:0000132,GO:0048812,GO:0019060,GO:0003774,GO:0050768,GO:0030027,GO:0005515	cell division|positive regulation of Rac protein signal transduction|mitochondrion|regulation of cytoskeleton organization|negative regulation of mitochondrial membrane permeability|Golgi apparatus|negative regulation of cell death|identical protein binding|spindle|axon development|cytoplasmic dynein complex|cytoplasmic microtubule|intracellular protein transport|neuronal cell body|protein C-term…	--	--
Fnta	2.90509e-146	0.986	0.867	4.99298e-142	0.381181	0.93112	Up	ENSRNOG00000014462	protein_coding	farnesyltransferase, CAAX box, alpha	--	GO:0004662,GO:0004663,GO:0005515,GO:0005737,GO:0005875,GO:0008270,GO:0008284,GO:0005886,GO:0010035,GO:0005953,GO:0014070,GO:0018343,GO:0043014,GO:0043066,GO:0018344,GO:0045213,GO:0045787,GO:0051770,GO:0051771,GO:0004660,GO:0071340,GO:0090044,GO:0004661,GO:0005965,GO:0008017,GO:0019840,GO:0008144,GO:0030548,GO:0030971,GO:0090045,GO:0034097,GO:0042277,GO:0099601	CAAX-protein geranylgeranyltransferase activity|Rab geranylgeranyltransferase activity|protein binding|cytoplasm|microtubule associated complex|zinc ion binding|positive regulation of cell proliferation|plasma membrane|response to inorganic substance|CAAX-protein geranylgeranyltransferase complex|response to organic cyclic compound|protein farnesylation|alpha-tubulin binding|negative regulation o…	rno00900	Terpenoid backbone biosynthesis
Gadd45a	4.65764e-89	0.668	0.295	8.00508e-85	-1.22847	0.929862	Up	ENSRNOG00000005615	protein_coding	growth arrest and DNA-damage-inducible, alpha	--	GO:0005737,GO:0006469,GO:0006974,GO:0007098,GO:0046982,GO:0016607,GO:0047485,GO:0019900,GO:0051726,GO:0071260,GO:0071479,GO:0071850,GO:0000086,GO:0000185,GO:0000979,GO:0005634,GO:0042770,GO:0042803,GO:0043065,GO:0046330,GO:1900745,GO:2000379	cytoplasm|negative regulation of protein kinase activity|cellular response to DNA damage stimulus|centrosome cycle|protein heterodimerization activity|nuclear speck|protein N-terminus binding|kinase binding|regulation of cell cycle|cellular response to mechanical stimulus|cellular response to ionizing radiation|mitotic cell cycle arrest|G2/M transition of mitotic cell cycle|activation of MAPKKK a…	rno04010,rno04068,rno04110,rno04210,rno04115,rno04218,rno05200,rno05202,rno05210,rno05212,rno05225,rno05226,rno05214,rno05216,rno05220,rno05217,rno05218,rno05213,rno05224,rno05222,rno05223	MAPK signaling pathway|FoxO signaling pathway|Cell cycle|Apoptosis|p53 signaling pathway|Cellular senescence|Pathways in cancer|Transcriptional misregulation in cancers|Colorectal cancer|Pancreatic cancer|Hepatocellular carcinoma|Gastric cancer|Glioma|Thyroid cancer|Chronic myeloid leukemia|Basal cell carcinoma|Melanoma|Endometrial cancer|Breast cancer|Small cell lung cancer|Non-small cell lung c…
Pdia6	8.50904e-152	0.982	0.863	1.46245e-147	0.290658	0.9286	Up	ENSRNOG00000050197	protein_coding	protein disulfide isomerase family A, member 6	--	GO:0042470,GO:0005886,GO:0005515,GO:0043277,GO:0006457,GO:0005615,GO:0045454,GO:0055114,GO:0005783,GO:0005788,GO:0015037,GO:0005790,GO:0070527,GO:0005793,GO:0016853,GO:0030168,GO:0003756,GO:0034663,GO:0005829,GO:0034976,GO:0005509	melanosome|plasma membrane|protein binding|apoptotic cell clearance|protein folding|extracellular space|cell redox homeostasis|oxidation-reduction process|endoplasmic reticulum|endoplasmic reticulum lumen|peptide disulfide oxidoreductase activity|smooth endoplasmic reticulum|platelet aggregation|endoplasmic reticulum-Golgi intermediate compartment|isomerase activity|platelet activation|protein di…	rno04141	Protein processing in endoplasmic reticulum
Srpx	3.49921e-98	0.61	0.172	6.0141e-94	-1.77176	0.926422	Up	ENSRNOG00000039666	protein_coding	sushi-repeat-containing protein, X-linked	--	GO:0006914,GO:0034976,GO:0060244,GO:2001241,GO:0001845,GO:0005776,GO:0005783	autophagy|response to endoplasmic reticulum stress|negative regulation of cell proliferation involved in contact inhibition|positive regulation of extrinsic apoptotic signaling pathway in absence of ligand|phagolysosome assembly|autophagosome|endoplasmic reticulum	--	--
Grn	1.03476e-121	0.956	0.733	1.77845e-117	0.011458	0.925187	Up	ENSRNOG00000021031	protein_coding	granulin	--	GO:0045202,GO:0005575,GO:0048488,GO:0005615,GO:0050679,GO:0005764,GO:0005768,GO:0005783,GO:0060179,GO:0060999,GO:0007566,GO:0061351,GO:0010469,GO:0010976,GO:0001835,GO:0032355,GO:0005125,GO:0035988,GO:0005515	synapse|cellular_component|synaptic vesicle endocytosis|extracellular space|positive regulation of epithelial cell proliferation|lysosome|endosome|endoplasmic reticulum|male mating behavior|positive regulation of dendritic spine development|embryo implantation|neural precursor cell proliferation|regulation of signaling receptor activity|positive regulation of neuron projection development|blastoc…	--	--
Lgi4	2.08522e-110	0.988	0.91	3.58387e-106	0.556884	0.925096	Up	ENSRNOG00000021087	protein_coding	leucine-rich repeat LGI family, member 4	--	GO:0014044,GO:0021782,GO:0022011,GO:0031641,GO:0042063,GO:0042551,GO:0042552,GO:0005615,GO:0008344,GO:0014009	Schwann cell development|glial cell development|myelination in peripheral nervous system|regulation of myelination|gliogenesis|neuron maturation|myelination|extracellular space|adult locomotory behavior|glial cell proliferation	--	--
Rps5	2.26495e-231	1	0.999	3.89276e-227	1.09824	0.92406	Up	ENSRNOG00000019453	protein_coding	ribosomal protein S5	--	GO:0022627,GO:0003729,GO:0003735,GO:0005515,GO:0005840,GO:0006412,GO:0006450,GO:0008150,GO:0015935,GO:0000028,GO:0019843,GO:0003723	cytosolic small ribosomal subunit|mRNA binding|structural constituent of ribosome|protein binding|ribosome|translation|regulation of translational fidelity|biological_process|small ribosomal subunit|ribosomal small subunit assembly|rRNA binding|RNA binding	rno03010	Ribosome
Pbxip1	6.56481e-100	0.791	0.468	1.12829e-95	-0.695797	0.92362	Up	ENSRNOG00000020673	protein_coding	PBX homeobox interacting protein 1	--	GO:0005874,GO:0030154,GO:0045892,GO:0003714,GO:0005634,GO:0005737	microtubule|cell differentiation|negative regulation of transcription, DNA-templated|transcription corepressor activity|nucleus|cytoplasm	--	--
Sbspon	5.85511e-80	0.575	0.213	1.00632e-75	-1.65336	0.921894	Up	ENSRNOG00000007258	protein_coding	somatomedin B and thrombospondin, type 1 domain containing	--	GO:0030247,GO:0031012,GO:0005044,GO:0006898,GO:0006955	polysaccharide binding|extracellular matrix|scavenger receptor activity|receptor-mediated endocytosis|immune response	--	--
Rasgef1c	3.19155e-94	0.709	0.32	5.48532e-90	-1.11858	0.921717	Up	ENSRNOG00000003005	protein_coding	RasGEF domain family, member 1C	--	GO:0005085,GO:0005622,GO:0007264	guanyl-nucleotide exchange factor activity|intracellular|small GTPase mediated signal transduction	--	--
Snx5	6.89578e-108	0.787	0.434	1.18518e-103	-0.818678	0.921175	Up	ENSRNOG00000006077	protein_coding	sorting nexin 5	--	GO:0005903,GO:0006886,GO:0006897,GO:0006907,GO:0007174,GO:0010314,GO:0034452,GO:0016050,GO:0035091,GO:0019898,GO:0030659,GO:0035815,GO:0042147,GO:0045296,GO:0045776,GO:0070273,GO:0070685,GO:0001726,GO:0001891,GO:0005515,GO:0005737,GO:0005768,GO:0005829,GO:0005886,GO:0030904,GO:0031234,GO:0031313,GO:0031748,GO:0031901,GO:0080025,GO:0097422	brush border|intracellular protein transport|endocytosis|pinocytosis|epidermal growth factor catabolic process|phosphatidylinositol-5-phosphate binding|dynactin binding|vesicle organization|phosphatidylinositol binding|extrinsic component of membrane|cytoplasmic vesicle membrane|positive regulation of renal sodium excretion|retrograde transport, endosome to Golgi|cadherin binding|negative regulat…	rno04144	Endocytosis
Caskin2	1.26664e-107	0.871	0.597	2.17697e-103	-0.295611	0.917771	Up	ENSRNOG00000004310	protein_coding	cask-interacting protein 2	--	GO:0016020	membrane	--	--
Igf2	6.55779e-70	0.477	0.124	1.12709e-65	-2.16809	0.917341	Up	ENSRNOG00000020369	protein_coding	insulin-like growth factor 2	--	GO:0005158,GO:0005159,GO:0005179,GO:0009314,GO:0005515,GO:0009749,GO:0005615,GO:0009887,GO:0010033,GO:0010468,GO:0010469,GO:0014068,GO:0040018,GO:0014070,GO:0042060,GO:0016021,GO:0042104,GO:0030546,GO:0042493,GO:0042593,GO:0043066,GO:0000122,GO:0046628,GO:0043085,GO:0043410,GO:0000187,GO:0001649,GO:0048018,GO:0001701,GO:0050731,GO:0001892,GO:0051146,GO:0001934,GO:0051147,GO:0051781,GO:0005737,GO:…	insulin receptor binding|insulin-like growth factor receptor binding|hormone activity|response to radiation|protein binding|response to glucose|extracellular space|animal organ morphogenesis|response to organic substance|regulation of gene expression|regulation of signaling receptor activity|positive regulation of phosphatidylinositol 3-kinase signaling|positive regulation of multicellular organi…	rno04014,rno04010,rno04151,rno05200,rno05205,rno05225	Ras signaling pathway|MAPK signaling pathway|PI3K-Akt signaling pathway|Pathways in cancer|Proteoglycans in cancer|Hepatocellular carcinoma
Ctdsp1	8.11046e-111	0.85	0.511	1.39395e-106	-0.54314	0.916516	Up	ENSRNOG00000015295	protein_coding	CTD small phosphatase 1	--	GO:0005575,GO:0005634,GO:0005654,GO:0006357,GO:0006470,GO:0008150,GO:0008420,GO:0045665,GO:0050768,GO:0001933,GO:2000134,GO:0003674,GO:0004721	cellular_component|nucleus|nucleoplasm|regulation of transcription by RNA polymerase II|protein dephosphorylation|biological_process|CTD phosphatase activity|negative regulation of neuron differentiation|negative regulation of neurogenesis|negative regulation of protein phosphorylation|negative regulation of G1/S transition of mitotic cell cycle|molecular_function|phosphoprotein phosphatase activ…	--	--
Jam3	1.29083e-98	0.686	0.305	2.21855e-94	-1.24499	0.913433	Up	ENSRNOG00000009149	protein_coding	junctional adhesion molecule 3	--	GO:0043220,GO:0016021,GO:0002318,GO:0044291,GO:0016477,GO:0002523,GO:0046982,GO:0019226,GO:0005178,GO:0090022,GO:0005615,GO:0005794,GO:0005886,GO:0030010,GO:0005911,GO:0090138,GO:0030057,GO:0005923,GO:0031103,GO:0007155,GO:0033010,GO:0007160,GO:0001525,GO:0042552,GO:0007283,GO:0001780,GO:0042803,GO:0007286,GO:0002250	Schmidt-Lanterman incisure|integral component of membrane|myeloid progenitor cell differentiation|cell-cell contact zone|cell migration|leukocyte migration involved in inflammatory response|protein heterodimerization activity|transmission of nerve impulse|integrin binding|regulation of neutrophil chemotaxis|extracellular space|Golgi apparatus|plasma membrane|establishment of cell polarity|cell-ce…	rno04514,rno04530,rno04670	Cell adhesion molecules (CAMs)|Tight junction|Leukocyte transendothelial migration
Ugt1a5	1.82609e-101	0.531	0.108	3.1385e-97	-2.25368	0.912512	Up	ENSRNOG00000018740	protein_coding	UDP glucuronosyltransferase family 1 member A5	--	GO:0052696,GO:0005789,GO:0052697,GO:0008194,GO:0071361,GO:0014070,GO:0015020,GO:0016021,GO:0071385,GO:0019899,GO:0032870,GO:0042803,GO:0043231,GO:0001889,GO:0046982,GO:0001972,GO:0052695,GO:0005783	flavonoid glucuronidation|endoplasmic reticulum membrane|xenobiotic glucuronidation|UDP-glycosyltransferase activity|cellular response to ethanol|response to organic cyclic compound|glucuronosyltransferase activity|integral component of membrane|cellular response to glucocorticoid stimulus|enzyme binding|cellular response to hormone stimulus|protein homodimerization activity|intracellular membran…	rno00040,rno00053,rno00140,rno00830,rno00860,rno00980,rno00982,rno00983,rno05204	Pentose and glucuronate interconversions|Ascorbate and aldarate metabolism|Steroid hormone biosynthesis|Retinol metabolism|Porphyrin and chlorophyll metabolism|Metabolism of xenobiotics by cytochrome P450|Drug metabolism - cytochrome P450|Drug metabolism - other enzymes|Chemical carcinogenesis
LOC100360841	3.0689e-173	1	0.997	5.27452e-169	1.09451	0.911288	Up	ENSRNOG00000034180	protein_coding	ribosomal protein L37-like	--	GO:0019843,GO:0046872,GO:0003723,GO:0003735,GO:0006412	rRNA binding|metal ion binding|RNA binding|structural constituent of ribosome|translation	--	--
Arpc1a	8.5988e-208	1	1	1.47788e-203	1.04662	0.911227	Up	ENSRNOG00000000996	protein_coding	actin related protein 2/3 complex, subunit 1A	--	GO:0005885,GO:0008150,GO:0034314,GO:0036195,GO:0051015,GO:0003674,GO:0005575,GO:0005737	Arp2/3 protein complex|biological_process|Arp2/3 complex-mediated actin nucleation|muscle cell projection membrane|actin filament binding|molecular_function|cellular_component|cytoplasm	rno04144,rno04810,rno04666,rno05132,rno05100	Endocytosis|Regulation of actin cytoskeleton|Fc gamma R-mediated phagocytosis|Salmonella infection|Bacterial invasion of epithelial cells
Tubb6	1.76646e-107	0.555	0.105	3.03602e-103	-2.26045	0.911187	Up	ENSRNOG00000018371	protein_coding	tubulin, beta 6 class V	--	GO:0005200,GO:0005525,GO:0005737,GO:0005874,GO:0007010,GO:0007017,GO:0000226,GO:0000278,GO:0003924	structural constituent of cytoskeleton|GTP binding|cytoplasm|microtubule|cytoskeleton organization|microtubule-based process|microtubule cytoskeleton organization|mitotic cell cycle|GTPase activity	rno04145,rno04540	Phagosome|Gap junction
Rpl7	2.30802e-226	1	1	3.96679e-222	1.41684	0.910717	Up	ENSRNOG00000006992	protein_coding	ribosomal protein L7	--	GO:0042803,GO:0003729,GO:0097421,GO:0003735,GO:0005840,GO:0005844,GO:0006364,GO:0008097,GO:0022625,GO:0000463,GO:0031672,GO:0002181,GO:0042273,GO:0003677	protein homodimerization activity|mRNA binding|liver regeneration|structural constituent of ribosome|ribosome|polysome|rRNA processing|5S rRNA binding|cytosolic large ribosomal subunit|maturation of LSU-rRNA from tricistronic rRNA transcript (SSU-rRNA, 5.8S rRNA, LSU-rRNA)|A band|cytoplasmic translation|ribosomal large subunit biogenesis|DNA binding	rno03010	Ribosome
Flnc	6.96065e-115	0.526	0.068	1.19633e-110	-2.62339	0.909619	Up	ENSRNOG00000007281	protein_coding	filamin C	--	GO:0005856,GO:0005886,GO:0008092,GO:0016528,GO:0030018,GO:0030506,GO:0042383,GO:0042802,GO:0043034,GO:0005737,GO:0048747,GO:0005829,GO:0051015	cytoskeleton|plasma membrane|cytoskeletal protein binding|sarcoplasm|Z disc|ankyrin binding|sarcolemma|identical protein binding|costamere|cytoplasm|muscle fiber development|cytosol|actin filament binding	rno04010,rno04510,rno05205,rno05132	MAPK signaling pathway|Focal adhesion|Proteoglycans in cancer|Salmonella infection
Sec61g	1.95152e-154	0.987	0.867	3.35408e-150	0.324284	0.908043	Up	ENSRNOG00000005203	protein_coding	Sec61 translocon gamma subunit	--	GO:0005622,GO:0006605,GO:0008150,GO:0008565,GO:0015450,GO:0016020,GO:0016021,GO:0022406,GO:0045047,GO:0071806,GO:0003674,GO:0005543,GO:0005575	intracellular|protein targeting|biological_process|protein transporter activity|P-P-bond-hydrolysis-driven protein transmembrane transporter activity|membrane|integral component of membrane|membrane docking|protein targeting to ER|protein transmembrane transport|molecular_function|phospholipid binding|cellular_component	rno03060,rno04141,rno04145	Protein export|Protein processing in endoplasmic reticulum|Phagosome
Cdc42ep1	1.48495e-99	0.734	0.336	2.55218e-95	-1.0859	0.905672	Up	ENSRNOG00000008517	protein_coding	CDC42 effector protein 1	--	GO:0043547,GO:0005856,GO:0098609,GO:0098641,GO:0005886,GO:0005913,GO:0007266,GO:0008360,GO:0012505,GO:0017049,GO:0030838,GO:0005096,GO:0031274,GO:0005737	positive regulation of GTPase activity|cytoskeleton|cell-cell adhesion|cadherin binding involved in cell-cell adhesion|plasma membrane|cell-cell adherens junction|Rho protein signal transduction|regulation of cell shape|endomembrane system|GTP-Rho binding|positive regulation of actin filament polymerization|GTPase activator activity|positive regulation of pseudopodium assembly|cytoplasm	--	--
Hmgn2	1.18684e-115	0.9	0.586	2.03983e-111	-0.383784	0.905612	Up	ENSRNOG00000051615	protein_coding	high mobility group nucleosomal binding domain 2	--	GO:0005634,GO:0005694,GO:0005737,GO:0006357,GO:0031492,GO:0031640,GO:0040034,GO:0061844,GO:0000122,GO:0000785,GO:0005615	nucleus|chromosome|cytoplasm|regulation of transcription by RNA polymerase II|nucleosomal DNA binding|killing of cells of other organism|regulation of development, heterochronic|antimicrobial humoral immune response mediated by antimicrobial peptide|negative regulation of transcription by RNA polymerase II|chromatin|extracellular space	--	--
Zcchc24	3.61222e-106	0.797	0.423	6.20833e-102	-0.818452	0.905122	Up	ENSRNOG00000040205	protein_coding	zinc finger CCHC-type containing 24	--	GO:0008270	zinc ion binding	--	--
Cyp2j10	3.25607e-109	0.593	0.128	5.59621e-105	-2.05702	0.90241	Up	ENSRNOG00000042224	protein_coding	cytochrome P450, family 2, subfamily j, polypeptide 10	--	GO:0006805,GO:0008395,GO:0016021,GO:0016712,GO:0020037,GO:0042738,GO:0043231,GO:0055114,GO:0005506,GO:0005737,GO:0006082	xenobiotic metabolic process|steroid hydroxylase activity|integral component of membrane|oxidoreductase activity, acting on paired donors, with incorporation or reduction of molecular oxygen, reduced flavin or flavoprotein as one donor, and incorporation of one atom of oxygen|heme binding|exogenous drug catabolic process|intracellular membrane-bounded organelle|oxidation-reduction process|iron io…	rno00590,rno00591,rno04913,rno04726,rno04750	Arachidonic acid metabolism|Linoleic acid metabolism|Ovarian Steroidogenesis|Serotonergic synapse|Inflammatory mediator regulation of TRP channels
Hsp90b1	1.1602e-174	0.999	0.96	1.99403e-170	0.68388	0.902179	Up	ENSRNOG00000026963	protein_coding	heat shock protein 90 beta family member 1	--	GO:0005789,GO:0005790,GO:0005829,GO:0005886,GO:0006457,GO:0034663,GO:0019903,GO:0042470,GO:0043066,GO:0030433,GO:0043666,GO:0048471,GO:0050750,GO:0001666,GO:0003723,GO:0005524,GO:0005783,GO:0005788,GO:0030496,GO:0030970,GO:0031247,GO:0051082,GO:0071287,GO:0032991,GO:0071318	endoplasmic reticulum membrane|smooth endoplasmic reticulum|cytosol|plasma membrane|protein folding|endoplasmic reticulum chaperone complex|protein phosphatase binding|melanosome|negative regulation of apoptotic process|ubiquitin-dependent ERAD pathway|regulation of phosphoprotein phosphatase activity|perinuclear region of cytoplasm|low-density lipoprotein particle receptor binding|response to hy…	rno04141,rno04151,rno04657,rno04915,rno04918,rno05200,rno05215,rno05418	Protein processing in endoplasmic reticulum|PI3K-Akt signaling pathway|IL-17 signaling pathway|Estrogen signaling pathway|Thyroid hormone synthesis|Pathways in cancer|Prostate cancer|Fluid shear stress and atherosclerosis
Tmbim6	3.13499e-97	0.868	0.557	5.3881e-93	-0.449245	0.901769	Up	ENSRNOG00000055579	protein_coding	transmembrane BAX inhibitor motif containing 6	--	GO:0010523,GO:0016021,GO:0019899,GO:0030324,GO:0031625,GO:1902065,GO:0031966,GO:1902236,GO:0032091,GO:1903298,GO:1904721,GO:1990441,GO:2001234,GO:0003674,GO:0005575,GO:0005737,GO:0005783,GO:0005789,GO:0006914,GO:0006986,GO:0007283,GO:0032469,GO:0034976,GO:0043066,GO:0051025,GO:0060698,GO:0060702,GO:0070059	negative regulation of calcium ion transport into cytosol|integral component of membrane|enzyme binding|lung development|ubiquitin protein ligase binding|response to L-glutamate|mitochondrial membrane|negative regulation of endoplasmic reticulum stress-induced intrinsic apoptotic signaling pathway|negative regulation of protein binding|negative regulation of hypoxia-induced intrinsic apoptotic si…	--	--
Sipa1	7.47558e-96	0.585	0.172	1.28483e-91	-1.81581	0.899758	Up	ENSRNOG00000020726	protein_coding	signal-induced proliferation-associated 1	--	GO:0032991,GO:0042631,GO:0043547,GO:0051056,GO:0051726,GO:0005096,GO:0008022,GO:0030133	protein-containing complex|cellular response to water deprivation|positive regulation of GTPase activity|regulation of small GTPase mediated signal transduction|regulation of cell cycle|GTPase activator activity|protein C-terminus binding|transport vesicle	rno04015,rno04670	Rap1 signaling pathway|Leukocyte transendothelial migration
Add3	1.81018e-103	0.706	0.306	3.11116e-99	-1.19902	0.899583	Up	ENSRNOG00000012820	protein_coding	adducin 3	--	GO:0042493,GO:0005903,GO:0005080,GO:0045907,GO:0005198,GO:0005911,GO:0005515,GO:0005516,GO:0005654,GO:0005737,GO:0005938,GO:0005856,GO:0014069,GO:0000794,GO:0005886,GO:0016020,GO:0003779	response to drug|brush border|protein kinase C binding|positive regulation of vasoconstriction|structural molecule activity|cell-cell junction|protein binding|calmodulin binding|nucleoplasm|cytoplasm|cell cortex|cytoskeleton|postsynaptic density|condensed nuclear chromosome|plasma membrane|membrane|actin binding	--	--
Cdc42ep4	1.05115e-99	0.757	0.407	1.80662e-95	-0.864913	0.898568	Up	ENSRNOG00000028946	protein_coding	CDC42 effector protein 4	--	GO:0030838,GO:0005856,GO:0031274,GO:0005886,GO:0005913,GO:0007266,GO:0008360,GO:0043547,GO:0045335,GO:0015629,GO:0071346,GO:0015630,GO:0005096,GO:0005737,GO:0017049	positive regulation of actin filament polymerization|cytoskeleton|positive regulation of pseudopodium assembly|plasma membrane|cell-cell adherens junction|Rho protein signal transduction|regulation of cell shape|positive regulation of GTPase activity|phagocytic vesicle|actin cytoskeleton|cellular response to interferon-gamma|microtubule cytoskeleton|GTPase activator activity|cytoplasm|GTP-Rho bin…	--	--
Igsf11	5.26354e-95	0.649	0.251	9.04644e-91	-1.44349	0.894842	Up	ENSRNOG00000001525	protein_coding	immunoglobulin superfamily, member 11	--	GO:0040008,GO:0005886,GO:0007155,GO:0016021	regulation of growth|plasma membrane|cell adhesion|integral component of membrane	--	--
Prdx1	7.82869e-176	0.997	0.957	1.34552e-171	0.634644	0.894776	Up	ENSRNOG00000017194	protein_coding	peroxiredoxin 1	--	GO:0045454,GO:0030101,GO:0005719,GO:0051920,GO:0032872,GO:0005730,GO:0055114,GO:0034101,GO:0005737,GO:1901222,GO:0005759,GO:0005782,GO:0005829,GO:0042267,GO:0006979,GO:0042744,GO:0042802,GO:0008283,GO:0042803,GO:0008379,GO:0000302,GO:0043209,GO:0019430,GO:0004601,GO:0045296,GO:0020037,GO:0005634	cell redox homeostasis|natural killer cell activation|nuclear euchromatin|peroxiredoxin activity|regulation of stress-activated MAPK cascade|nucleolus|oxidation-reduction process|erythrocyte homeostasis|cytoplasm|regulation of NIK/NF-kappaB signaling|mitochondrial matrix|peroxisomal matrix|cytosol|natural killer cell mediated cytotoxicity|response to oxidative stress|hydrogen peroxide catabolic p…	rno04146	Peroxisome
Calu	9.61636e-120	0.947	0.734	1.65276e-115	-0.0464999	0.894399	Up	ENSRNOG00000006197	protein_coding	calumenin	--	GO:0043231,GO:0005509,GO:0005576,GO:0005783,GO:0005788,GO:0005789,GO:0005794,GO:0014012,GO:0014070,GO:0019899,GO:0033018,GO:0004857,GO:0042470,GO:0043086	intracellular membrane-bounded organelle|calcium ion binding|extracellular region|endoplasmic reticulum|endoplasmic reticulum lumen|endoplasmic reticulum membrane|Golgi apparatus|peripheral nervous system axon regeneration|response to organic cyclic compound|enzyme binding|sarcoplasmic reticulum lumen|enzyme inhibitor activity|melanosome|negative regulation of catalytic activity	--	--
Hmgn1	4.65583e-102	0.85	0.577	8.00197e-98	-0.44205	0.893478	Up	ENSRNOG00000048226	protein_coding	high mobility group nucleosome binding domain 1	--	GO:0005634,GO:0006283,GO:0006325,GO:0006357,GO:0010224,GO:0010225,GO:0031492,GO:0040034,GO:0048597,GO:0050678,GO:1901666,GO:0000720,GO:0000785,GO:0003682	nucleus|transcription-coupled nucleotide-excision repair|chromatin organization|regulation of transcription by RNA polymerase II|response to UV-B|response to UV-C|nucleosomal DNA binding|regulation of development, heterochronic|post-embryonic camera-type eye morphogenesis|regulation of epithelial cell proliferation|positive regulation of NAD+ ADP-ribosyltransferase activity|pyrimidine dimer repai…	rno05168	Herpes simplex infection
Slc16a11	1.52225e-110	0.468	0.036	2.61629e-106	-3.15474	0.891523	Up	ENSRNOG00000018748	protein_coding	solute carrier family 16, member 11	--	GO:0005887,GO:0006629,GO:0008028,GO:0015718,GO:0016021,GO:0050833,GO:1901475,GO:0005215,GO:0005789,GO:0005886	integral component of plasma membrane|lipid metabolic process|monocarboxylic acid transmembrane transporter activity|monocarboxylic acid transport|integral component of membrane|pyruvate transmembrane transporter activity|pyruvate transmembrane transport|transporter activity|endoplasmic reticulum membrane|plasma membrane	--	--
RGD1563354	6.22711e-101	0.676	0.245	1.07025e-96	-1.42799	0.891164	Up	ENSRNOG00000014424	protein_coding	similar to hypothetical protein D630003M21	--	--	--	--	--
Jun	2.01358e-96	0.868	0.609	3.46074e-92	-0.380382	0.890777	Up	ENSRNOG00000026293	protein_coding	Jun proto-oncogene, AP-1 transcription factor subunit	TF_bZIP	GO:0046982,GO:0048146,GO:0048661,GO:0051365,GO:0051591,GO:1904707,GO:0051726,GO:1990441,GO:2000144,GO:0051899,GO:0001525,GO:0001774,GO:0001836,GO:0001889,GO:0001938,GO:0003151,GO:0005654,GO:0003677,GO:0003682,GO:0005667,GO:0003690,GO:0005719,GO:0005829,GO:0006351,GO:0008285,GO:0006355,GO:0009314,GO:0006366,GO:0009612,GO:0009987,GO:0010033,GO:0000122,GO:0033554,GO:0000790,GO:0033613,GO:0010634,GO:…	protein heterodimerization activity|positive regulation of fibroblast proliferation|positive regulation of smooth muscle cell proliferation|cellular response to potassium ion starvation|response to cAMP|positive regulation of vascular smooth muscle cell proliferation|regulation of cell cycle|negative regulation of transcription from RNA polymerase II promoter in response to endoplasmic reticulum …	rno04010,rno04012,rno04310,rno04668,rno04024,rno04137,rno04210,rno04510,rno04530,rno04620,rno04621,rno04625,rno04660,rno04658,rno04659,rno04657,rno04662,rno04912,rno04915,rno04921,rno04926,rno04722,rno04380,rno05200,rno05231,rno05203,rno05210,rno05211,rno05224,rno05323,rno05321,rno05030,rno05031,rno05418,rno04932,rno04933,rno05132,rno05133,rno05166,rno05164,rno05161,rno05168,rno05167,rno05169,rno…	MAPK signaling pathway|ErbB signaling pathway|Wnt signaling pathway|TNF signaling pathway|cAMP signaling pathway|Mitophagy - animal|Apoptosis|Focal adhesion|Tight junction|Toll-like receptor signaling pathway|NOD-like receptor signaling pathway|C-type lectin receptor signaling pathway|T cell receptor signaling pathway|Th1 and Th2 cell differentiation|Th17 cell differentiation|IL-17 signaling path…
Elovl1	3.39626e-158	0.999	0.94	5.83716e-154	0.727666	0.889832	Up	ENSRNOG00000028448	protein_coding	ELOVL fatty acid elongase 1	--	GO:0102336,GO:0009922,GO:0102337,GO:0016021,GO:0102338,GO:0019367,GO:0030148,GO:0030176,GO:0102756,GO:0034625,GO:0034626,GO:0035338,GO:0005783,GO:0042761,GO:0006636	3-oxo-arachidoyl-CoA synthase activity|fatty acid elongase activity|3-oxo-cerotoyl-CoA synthase activity|integral component of membrane|3-oxo-lignoceronyl-CoA synthase activity|fatty acid elongation, saturated fatty acid|sphingolipid biosynthetic process|integral component of endoplasmic reticulum membrane|very-long-chain 3-ketoacyl-CoA synthase activity|fatty acid elongation, monounsaturated fat…	rno00062	Fatty acid elongation
Ctnna1	8.50896e-129	0.978	0.791	1.46243e-124	0.160567	0.889224	Up	ENSRNOG00000005796	protein_coding	catenin alpha 1	--	GO:0005886,GO:0005911,GO:0005912,GO:0005913,GO:0005915,GO:0030027,GO:0007015,GO:0030054,GO:0007163,GO:0031103,GO:0007406,GO:0034613,GO:0042127,GO:0042475,GO:0042802,GO:2001045,GO:0043066,GO:2001240,GO:0043231,GO:2001241,GO:0043297,GO:0001541,GO:0001669,GO:0005198,GO:0005515,GO:0005737,GO:0005794,GO:0005829,GO:0007568,GO:0008013,GO:0008584,GO:0014070,GO:0014704,GO:0015629,GO:0016264,GO:0043627,GO:…	plasma membrane|cell-cell junction|adherens junction|cell-cell adherens junction|zonula adherens|lamellipodium|actin filament organization|cell junction|establishment or maintenance of cell polarity|axon regeneration|negative regulation of neuroblast proliferation|cellular protein localization|regulation of cell proliferation|odontogenesis of dentin-containing tooth|identical protein binding|nega…	rno04390,rno04520,rno04670,rno05200,rno05226,rno05213,rno05412,rno05100	Hippo signaling pathway|Adherens junction|Leukocyte transendothelial migration|Pathways in cancer|Gastric cancer|Endometrial cancer|Arrhythmogenic right ventricular cardiomyopathy (ARVC)|Bacterial invasion of epithelial cells
Eif1	0	1	1	0	1.52121	0.88849	Up	ENSRNOG00000033765	protein_coding	eukaryotic translation initiation factor 1	--	GO:0005634,GO:0005737,GO:0006413,GO:0006446,GO:0008150,GO:0009048,GO:0003674,GO:0003743,GO:0005575	nucleus|cytoplasm|translational initiation|regulation of translational initiation|biological_process|dosage compensation by inactivation of X chromosome|molecular_function|translation initiation factor activity|cellular_component	rno03013	RNA transport
Slc44a2	1.29361e-115	0.923	0.681	2.22332e-111	-0.154172	0.888365	Up	ENSRNOG00000031824	protein_coding	solute carrier family 44 member 2	--	GO:0007165,GO:0016021	signal transduction|integral component of membrane	rno05231	Choline metabolism in cancer
Spp1	5.37211e-108	1	0.999	9.23305e-104	1.27977	0.881364	Up	ENSRNOG00000043451	protein_coding	secreted phosphoprotein 1	--	GO:0071498,GO:0045780,GO:0010469,GO:0005615,GO:1990830,GO:0010811,GO:2000866,GO:0045893,GO:0030154,GO:0048471,GO:0005737,GO:0005794,GO:0030593,GO:0006710,GO:0048545,GO:0031214,GO:0006954,GO:0048685,GO:0031982,GO:0007155,GO:0050840,GO:0033280,GO:0001649,GO:0042995,GO:0071394,GO:0045177,GO:0010033,GO:0005125	cellular response to fluid shear stress|positive regulation of bone resorption|regulation of signaling receptor activity|extracellular space|cellular response to leukemia inhibitory factor|positive regulation of cell-substrate adhesion|positive regulation of estradiol secretion|positive regulation of transcription, DNA-templated|cell differentiation|perinuclear region of cytoplasm|cytoplasm|Golgi…	rno04371,rno04151,rno04512,rno04510,rno04620,rno05165	Apelin signaling pathway|PI3K-Akt signaling pathway|ECM-receptor interaction|Focal adhesion|Toll-like receptor signaling pathway|Human papillomavirus infection
Rpl19	1.46617894599472e-310	1	1	2.51992e-306	1.47575	0.879979	Up	ENSRNOG00000004741	protein_coding	ribosomal protein L19	--	GO:0006412,GO:0022625,GO:0042788,GO:0070180,GO:0097421,GO:1990932,GO:0002181,GO:0003735	translation|cytosolic large ribosomal subunit|polysomal ribosome|large ribosomal subunit rRNA binding|liver regeneration|5.8S rRNA binding|cytoplasmic translation|structural constituent of ribosome	rno03010	Ribosome
Arhgap19	8.56069e-91	0.66	0.261	1.47133e-86	-1.42493	0.879727	Up	ENSRNOG00000048166	protein_coding	Rho GTPase activating protein 19	--	GO:0007165,GO:0043231,GO:0051056,GO:0005096,GO:0005737,GO:0005886	signal transduction|intracellular membrane-bounded organelle|regulation of small GTPase mediated signal transduction|GTPase activator activity|cytoplasm|plasma membrane	--	--
Cyba	2.66853e-91	0.647	0.29	4.5864e-87	-1.31169	0.878489	Up	ENSRNOG00000013014	protein_coding	cytochrome b-245 alpha chain	--	GO:0005925,GO:0006801,GO:0006954,GO:0008217,GO:0009055,GO:0032755,GO:0014823,GO:0032760,GO:0014895,GO:0032930,GO:0016175,GO:0033864,GO:0034137,GO:0042493,GO:0042554,GO:0050665,GO:0050766,GO:0051279,GO:0043020,GO:0055114,GO:0070257,GO:0070555,GO:0001666,GO:1904845,GO:0071230,GO:0001725,GO:0071260,GO:0001938,GO:0071310,GO:0003106,GO:0005515,GO:0005634,GO:0005737,GO:0005768,GO:0005794,GO:0016324,GO:…	focal adhesion|superoxide metabolic process|inflammatory response|regulation of blood pressure|electron transfer activity|positive regulation of interleukin-6 production|response to activity|positive regulation of tumor necrosis factor production|smooth muscle hypertrophy|positive regulation of superoxide anion generation|superoxide-generating NADPH oxidase activity|positive regulation of NAD(P)H…	rno04145,rno04621,rno04670,rno04380,rno05418,rno05140	Phagosome|NOD-like receptor signaling pathway|Leukocyte transendothelial migration|Osteoclast differentiation|Fluid shear stress and atherosclerosis|Leishmaniasis
Mpc2	4.02619e-82	0.725	0.391	6.91982e-78	-0.970252	0.87839	Up	ENSRNOG00000003150	protein_coding	mitochondrial pyruvate carrier 2	--	GO:0035774,GO:0050833,GO:0061732,GO:0005739,GO:0006850,GO:0031305	positive regulation of insulin secretion involved in cellular response to glucose stimulus|pyruvate transmembrane transporter activity|mitochondrial acetyl-CoA biosynthetic process from pyruvate|mitochondrion|mitochondrial pyruvate transmembrane transport|integral component of mitochondrial inner membrane	--	--
RT1-Ba	3.75279e-87	0.486	0.088	6.44992e-83	-2.49846	0.878122	Up	--	--	--	--	--	--	--	--
Rpl21.3	5.9258e-202	1	0.997	1.01847e-197	0.983656	0.877859	Up	ENSRNOG00000000957	protein_coding	--	rCG42727, isoform CRA_a	GO:0000184,GO:0003723,GO:0003735,GO:0005783,GO:0005829,GO:0006412,GO:0006413,GO:0006614,GO:0016020,GO:0022625	nuclear-transcribed mRNA catabolic process, nonsense-mediated decay|RNA binding|structural constituent of ribosome|endoplasmic reticulum|cytosol|translation|translational initiation|SRP-dependent cotranslational protein targeting to membrane|membrane|cytosolic large ribosomal subunit	rno03010	Ribosome
Cyp1b1	3.57952e-106	0.523	0.078	6.15213e-102	-2.53293	0.877684	Up	ENSRNOG00000040287	protein_coding	cytochrome P450, family 1, subfamily b, polypeptide 1	--	GO:0048514,GO:0048545,GO:0055114,GO:0061298,GO:0061304,GO:0071603,GO:0061548,GO:0070301,GO:0071680,GO:2000377,GO:2000379,GO:2000573,GO:0005506,GO:0005634,GO:0005739,GO:0005789,GO:0006304,GO:0008202,GO:0006725,GO:0008210,GO:0008285,GO:0010575,GO:0014070,GO:0014911,GO:0008584,GO:0016021,GO:0016491,GO:0016705,GO:0016712,GO:0001525,GO:0030336,GO:0018894,GO:0002930,GO:0031090,GO:0019369,GO:0032088,GO:…	blood vessel morphogenesis|response to steroid hormone|oxidation-reduction process|retina vasculature development in camera-type eye|retinal blood vessel morphogenesis|endothelial cell-cell adhesion|ganglion development|cellular response to hydrogen peroxide|response to indole-3-methanol|regulation of reactive oxygen species metabolic process|positive regulation of reactive oxygen species metabol…	rno00140,rno00380,rno00980,rno04913,rno05206,rno05204	Steroid hormone biosynthesis|Tryptophan metabolism|Metabolism of xenobiotics by cytochrome P450|Ovarian Steroidogenesis|MicroRNAs in cancer|Chemical carcinogenesis
Cfh	3.64292e-97	0.509	0.084	6.26109e-93	-2.47911	0.877487	Up	ENSRNOG00000030715	protein_coding	complement factor H	--	GO:0071346,GO:0005615,GO:0005634,GO:0005737,GO:0005886,GO:0006956,GO:0008201,GO:0030449,GO:0043395,GO:0045919,GO:0001851,GO:0070301,GO:0003674,GO:0071222	cellular response to interferon-gamma|extracellular space|nucleus|cytoplasm|plasma membrane|complement activation|heparin binding|regulation of complement activation|heparan sulfate proteoglycan binding|positive regulation of cytolysis|complement component C3b binding|cellular response to hydrogen peroxide|molecular_function|cellular response to lipopolysaccharide	rno04610,rno05150	Complement and coagulation cascades|Staphylococcus aureus infection
Rpl29	8.94361e-261	1	1	1.53714e-256	1.36755	0.877219	Up	ENSRNOG00000011138	protein_coding	ribosomal protein L29	--	GO:0005840,GO:0006412,GO:0007568,GO:0008201,GO:0008283,GO:0019898,GO:0022625,GO:0022626,GO:0031589,GO:0035264,GO:0002181,GO:0042788,GO:0003674,GO:0045296,GO:0003735	ribosome|translation|aging|heparin binding|cell proliferation|extrinsic component of membrane|cytosolic large ribosomal subunit|cytosolic ribosome|cell-substrate adhesion|multicellular organism growth|cytoplasmic translation|polysomal ribosome|molecular_function|cadherin binding|structural constituent of ribosome	rno03010	Ribosome
Rpl10	5.9438e-260	1	1	1.02156e-255	1.25746	0.874993	Up	ENSRNOG00000056765	protein_coding	ribosomal protein L10	--	GO:1990403,GO:0022625,GO:0003723,GO:0003735,GO:0005634,GO:0005737,GO:0005783,GO:0032991,GO:0005790,GO:0043066,GO:0005829,GO:0045182,GO:0006412,GO:0006417,GO:0000027,GO:0097421,GO:0000122,GO:0008150,GO:0003674	embryonic brain development|cytosolic large ribosomal subunit|RNA binding|structural constituent of ribosome|nucleus|cytoplasm|endoplasmic reticulum|protein-containing complex|smooth endoplasmic reticulum|negative regulation of apoptotic process|cytosol|translation regulator activity|translation|regulation of translation|ribosomal large subunit assembly|liver regeneration|negative regulation of t…	rno03010	Ribosome
Tmbim1	6.06524e-94	0.779	0.447	1.04243e-89	-0.774981	0.872434	Up	ENSRNOG00000014797	protein_coding	transmembrane BAX inhibitor motif containing 1	--	GO:2000504,GO:0005794,GO:0010008,GO:0016021,GO:0043086,GO:0043231,GO:1902042,GO:1902045,GO:0005123,GO:1903077,GO:0005765	positive regulation of blood vessel remodeling|Golgi apparatus|endosome membrane|integral component of membrane|negative regulation of catalytic activity|intracellular membrane-bounded organelle|negative regulation of extrinsic apoptotic signaling pathway via death domain receptors|negative regulation of Fas signaling pathway|death receptor binding|negative regulation of protein localization to p…	--	--
Dmd	1.07974e-105	0.81	0.496	1.85576e-101	-0.668889	0.871625	Up	ENSRNOG00000046366	protein_coding	dystrophin	--	GO:0005521,GO:0005634,GO:0005741,GO:0005794,GO:0005840,GO:0005883,GO:0010881,GO:0005886,GO:0010976,GO:0006355,GO:0007517,GO:0014069,GO:0014809,GO:0014819,GO:0014894,GO:0030154,GO:0014904,GO:0030165,GO:0016010,GO:0030175,GO:0030182,GO:0030424,GO:0030672,GO:0031527,GO:0001954,GO:0043043,GO:0033137,GO:0002027,GO:0043403,GO:0034613,GO:0002162,GO:0044306,GO:0034622,GO:0044877,GO:0003779,GO:0045121,GO:…	lamin binding|nucleus|mitochondrial outer membrane|Golgi apparatus|ribosome|neurofilament|regulation of cardiac muscle contraction by regulation of the release of sequestered calcium ion|plasma membrane|positive regulation of neuron projection development|regulation of transcription, DNA-templated|muscle organ development|postsynaptic density|regulation of skeletal muscle contraction by regulatio…	--	--
Arhgef40	6.91652e-97	0.773	0.436	1.18874e-92	-0.803221	0.87133	Up	ENSRNOG00000052354	protein_coding	Rho guanine nucleotide exchange factor 40	--	GO:0005089,GO:0035023	Rho guanyl-nucleotide exchange factor activity|regulation of Rho protein signal transduction	--	--
LOC100909548	2.00837e-114	0.928	0.654	3.45178e-110	-0.220752	0.867228	Up	ENSRNOG00000014992	protein_coding	cation-dependent mannose-6-phosphate receptor-like	--	GO:0015578,GO:0015761,GO:0016021,GO:0005537,GO:0005765,GO:0005802	mannose transmembrane transporter activity|mannose transmembrane transport|integral component of membrane|mannose binding|lysosomal membrane|trans-Golgi network	--	--
Mt-nd2	2.95517e-213	1	1	5.07905e-209	1.86935	0.866937	Up	--	--	--	--	--	--	--	--
Anxa4	1.75324e-108	0.902	0.686	3.01329e-104	-0.187462	0.862812	Up	ENSRNOG00000018159	protein_coding	annexin A4	--	GO:0048306,GO:0012506,GO:0005544,GO:0030855,GO:0005634,GO:0048471,GO:0005737,GO:0005886,GO:0006357,GO:0031965,GO:0006887,GO:0051059,GO:0007219,GO:0032088,GO:2000483,GO:0009986,GO:0005509,GO:0042802	calcium-dependent protein binding|vesicle membrane|calcium-dependent phospholipid binding|epithelial cell differentiation|nucleus|perinuclear region of cytoplasm|cytoplasm|plasma membrane|regulation of transcription by RNA polymerase II|nuclear membrane|exocytosis|NF-kappaB binding|Notch signaling pathway|negative regulation of NF-kappaB transcription factor activity|negative regulation of interl…	--	--
LOC689574	2.31616e-114	0.965	0.786	3.98078e-110	0.12895	0.861732	Up	ENSRNOG00000046109	protein_coding	hypothetical protein LOC689574	--	--	--	--	--
Tjp2	3.31815e-89	0.639	0.247	5.70291e-85	-1.48337	0.861515	Up	ENSRNOG00000015030	protein_coding	tight junction protein 2	--	GO:0050892,GO:0005829,GO:0070160,GO:0071847,GO:0005886,GO:0005911,GO:0005923,GO:0008022,GO:0090557,GO:0009986,GO:0090559,GO:0010033,GO:2001205,GO:0019904,GO:0030054,GO:0005634,GO:0030674,GO:0005654,GO:0045296	intestinal absorption|cytosol|occluding junction|TNFSF11-mediated signaling pathway|plasma membrane|cell-cell junction|bicellular tight junction|protein C-terminus binding|establishment of endothelial intestinal barrier|cell surface|regulation of membrane permeability|response to organic substance|negative regulation of osteoclast development|protein domain specific binding|cell junction|nucleus|…	rno04530	Tight junction
Ddr1	4.61545e-106	0.878	0.547	7.93258e-102	-0.480531	0.861008	Up	ENSRNOG00000057125	protein_coding	discoidin domain receptor tyrosine kinase 1	--	GO:0004888,GO:0005518,GO:0005524,GO:0005737,GO:0010715,GO:0005886,GO:0014909,GO:0005887,GO:0016323,GO:0018108,GO:0038083,GO:0030154,GO:0043066,GO:0031100,GO:0043235,GO:0043410,GO:0001558,GO:0061302,GO:0043583,GO:0001952,GO:0043588,GO:0061564,GO:0003674,GO:0004709,GO:0070374,GO:0004713,GO:1990138,GO:0004714,GO:0004871,GO:0005903,GO:0007275,GO:0007566,GO:0007595,GO:0008285,GO:0031434,GO:0033674,GO:…	transmembrane signaling receptor activity|collagen binding|ATP binding|cytoplasm|regulation of extracellular matrix disassembly|plasma membrane|smooth muscle cell migration|integral component of plasma membrane|basolateral plasma membrane|peptidyl-tyrosine phosphorylation|peptidyl-tyrosine autophosphorylation|cell differentiation|negative regulation of apoptotic process|animal organ regeneration|…	--	--
Rpl37a	0	1	1	0	1.70967	0.860575	Up	ENSRNOG00000023385	protein_coding	ribosomal protein L37a	--	GO:0008150,GO:0022625,GO:0046872,GO:0070180,GO:0003735,GO:0005840,GO:0006412	biological_process|cytosolic large ribosomal subunit|metal ion binding|large ribosomal subunit rRNA binding|structural constituent of ribosome|ribosome|translation	rno03010	Ribosome
Laptm5	5.19158e-86	0.613	0.221	8.92277e-82	-1.60098	0.856738	Up	ENSRNOG00000011054	protein_coding	lysosomal protein transmembrane 5	--	GO:1990830,GO:0005764,GO:0016020,GO:0016021	cellular response to leukemia inhibitory factor|lysosome|membrane|integral component of membrane	rno04142	Lysosome
Mt2A	9.90983e-65	0.539	0.209	1.7032e-60	-1.70245	0.856597	Up	ENSRNOG00000043098	protein_coding	metallothionein 2A	--	GO:0045926,GO:0006882,GO:0046870,GO:0048143,GO:0007263,GO:0008144,GO:0008270,GO:0048471,GO:0071294,GO:0010273,GO:0035690,GO:0005575,GO:0036016,GO:0005634,GO:0036018,GO:0005737	negative regulation of growth|cellular zinc ion homeostasis|cadmium ion binding|astrocyte activation|nitric oxide mediated signal transduction|drug binding|zinc ion binding|perinuclear region of cytoplasm|cellular response to zinc ion|detoxification of copper ion|cellular response to drug|cellular_component|cellular response to interleukin-3|nucleus|cellular response to erythropoietin|cytoplasm	rno04978	Mineral absorption
Mboat1	8.06528e-104	0.604	0.153	1.38618e-99	-1.94149	0.855194	Up	ENSRNOG00000027125	protein_coding	membrane bound O-acyltransferase domain containing 1	--	GO:0016021	integral component of membrane	rno00561,rno00564	Glycerolipid metabolism|Glycerophospholipid metabolism
Rpl35	1.65177e-291	1	1	2.83889e-287	1.48204	0.854821	Up	ENSRNOG00000014272	protein_coding	ribosomal protein L35	--	GO:0006412,GO:0022625,GO:0043021,GO:0071493,GO:0000463,GO:0003729,GO:0003735	translation|cytosolic large ribosomal subunit|ribonucleoprotein complex binding|cellular response to UV-B|maturation of LSU-rRNA from tricistronic rRNA transcript (SSU-rRNA, 5.8S rRNA, LSU-rRNA)|mRNA binding|structural constituent of ribosome	rno03010	Ribosome
Gjb1	6.24577e-89	0.843	0.52	1.07346e-84	-0.533718	0.854499	Up	ENSRNOG00000003746	protein_coding	gap junction protein, beta 1	--	GO:1905867,GO:0005886,GO:0005921,GO:0005922,GO:0007154,GO:0015868,GO:0016021,GO:0016328,GO:0042803,GO:0005243,GO:0051259,GO:0005737,GO:0055085,GO:0005783	epididymis development|plasma membrane|gap junction|connexin complex|cell communication|purine ribonucleotide transport|integral component of membrane|lateral plasma membrane|protein homodimerization activity|gap junction channel activity|protein complex oligomerization|cytoplasm|transmembrane transport|endoplasmic reticulum	--	--
Col8a2	3.68406e-85	0.651	0.283	6.33179e-81	-1.34845	0.851539	Up	ENSRNOG00000010841	protein_coding	collagen, type VIII, alpha 2	--	GO:0050673,GO:0005581,GO:0031012,GO:0048593	epithelial cell proliferation|collagen trimer|extracellular matrix|camera-type eye morphogenesis	--	--
Papss1	1.25066e-118	0.969	0.818	2.14951e-114	0.186135	0.851002	Up	ENSRNOG00000011311	protein_coding	3'-phosphoadenosine 5'-phosphosulfate synthase 1	--	GO:0004020,GO:0004781,GO:0005524,GO:0016310,GO:0042803,GO:0050428,GO:0000103	adenylylsulfate kinase activity|sulfate adenylyltransferase (ATP) activity|ATP binding|phosphorylation|protein homodimerization activity|3'-phosphoadenosine 5'-phosphosulfate biosynthetic process|sulfate assimilation	rno00920,rno00230,rno00450	Sulfur metabolism|Purine metabolism|Selenocompound metabolism
Galnt2	1.9487e-93	0.702	0.347	3.34923e-89	-1.12286	0.847516	Up	ENSRNOG00000019143	protein_coding	polypeptide N-acetylgalactosaminyltransferase 2	--	GO:0018243,GO:0004653,GO:0005794,GO:0030145,GO:0005795,GO:0006493,GO:0009312,GO:0030246,GO:0016020,GO:0048471,GO:0016021,GO:0016266,GO:0000139,GO:0018242,GO:0002378	protein O-linked glycosylation via threonine|polypeptide N-acetylgalactosaminyltransferase activity|Golgi apparatus|manganese ion binding|Golgi stack|protein O-linked glycosylation|oligosaccharide biosynthetic process|carbohydrate binding|membrane|perinuclear region of cytoplasm|integral component of membrane|O-glycan processing|Golgi membrane|protein O-linked glycosylation via serine|immunoglobu…	rno00512	Mucin type O-glycan biosynthesis
Itprid2	2.35144e-95	0.811	0.485	4.04143e-91	-0.666438	0.846424	Up	ENSRNOG00000005865	protein_coding	--	sperm-specific antigen 2	GO:0005102,GO:0005634,GO:0005829,GO:0005886,GO:0051015	signaling receptor binding|nucleus|cytosol|plasma membrane|actin filament binding	--	--
Mt-nd4	1.89836e-221	1	1	3.2627e-217	1.90006	0.845248	Up	--	--	--	--	--	--	--	--
Kank2	6.46444e-87	0.614	0.234	1.11104e-82	-1.53641	0.84166	Up	ENSRNOG00000010643	protein_coding	KN motif and ankyrin repeat domains 2	--	GO:0005737,GO:0005739,GO:0005856,GO:0008285,GO:0030837,GO:0033147,GO:0043069,GO:0070563,GO:0000122,GO:2000134	cytoplasm|mitochondrion|cytoskeleton|negative regulation of cell proliferation|negative regulation of actin filament polymerization|negative regulation of intracellular estrogen receptor signaling pathway|negative regulation of programmed cell death|negative regulation of vitamin D receptor signaling pathway|negative regulation of transcription by RNA polymerase II|negative regulation of G1/S tra…	--	--
Tns3	5.58094e-103	0.906	0.602	9.59196e-99	-0.301621	0.841436	Up	ENSRNOG00000025695	protein_coding	tensin 3	--	GO:0008284,GO:0016477,GO:0035556,GO:0046872,GO:0048286,GO:0005829,GO:0005925	positive regulation of cell proliferation|cell migration|intracellular signal transduction|metal ion binding|lung alveolus development|cytosol|focal adhesion	--	--
Bri3	6.93611e-126	0.973	0.827	1.19211e-121	0.190919	0.841415	Up	ENSRNOG00000001009	protein_coding	brain protein I3	--	GO:0005765,GO:0016021,GO:0042802	lysosomal membrane|integral component of membrane|identical protein binding	--	--
Rps11	3.22606e-176	1	1	5.54463e-172	0.984575	0.838848	Up	ENSRNOG00000020595	protein_coding	ribosomal protein S11	--	GO:0006412,GO:0008150,GO:0016020,GO:0019843,GO:0022627,GO:0001649,GO:0003674,GO:0003735	translation|biological_process|membrane|rRNA binding|cytosolic small ribosomal subunit|osteoblast differentiation|molecular_function|structural constituent of ribosome	rno03010	Ribosome
Naca	1.29723e-200	1	0.999	2.22955e-196	0.959098	0.838622	Up	ENSRNOG00000002632	protein_coding	nascent polypeptide-associated complex alpha subunit	--	GO:0005737,GO:0005854,GO:0010664,GO:0017025,GO:0043403,GO:0048633,GO:0048742,GO:0051451,GO:0061384,GO:1901227,GO:1901228,GO:0003231,GO:2000138,GO:0003713,GO:0005634	cytoplasm|nascent polypeptide-associated complex|negative regulation of striated muscle cell apoptotic process|TBP-class protein binding|skeletal muscle tissue regeneration|positive regulation of skeletal muscle tissue growth|regulation of skeletal muscle fiber development|myoblast migration|heart trabecula morphogenesis|negative regulation of transcription from RNA polymerase II promoter involve…	--	--
AY172581.9	2.65874e-103	1	1	4.56957e-99	1.55204	0.837812	Up	ENSRNOG00000030478	Mt_rRNA	--	Bm13240	--	--	--	--
Slc39a1	9.8556e-87	0.648	0.275	1.69388e-82	-1.38042	0.837435	Up	ENSRNOG00000059463	protein_coding	solute carrier family 39 member 1	--	GO:0005385,GO:0005886,GO:0006829,GO:0016020,GO:0016021,GO:0048701,GO:0060173,GO:0071577,GO:0001701,GO:0005102	zinc ion transmembrane transporter activity|plasma membrane|zinc ion transport|membrane|integral component of membrane|embryonic cranial skeleton morphogenesis|limb development|zinc ion transmembrane transport|in utero embryonic development|signaling receptor binding	--	--
Cnn3	1.70901e-134	0.992	0.916	2.93727e-130	0.430554	0.836931	Up	ENSRNOG00000011559	protein_coding	calponin 3	--	GO:0043197,GO:0005829,GO:0098609,GO:0005874,GO:0098641,GO:0005884,GO:0005913,GO:0008017,GO:0014069,GO:0015629,GO:0030425,GO:0030674,GO:0030855,GO:0031032,GO:0003779,GO:0032780,GO:0005516,GO:0043025	dendritic spine|cytosol|cell-cell adhesion|microtubule|cadherin binding involved in cell-cell adhesion|actin filament|cell-cell adherens junction|microtubule binding|postsynaptic density|actin cytoskeleton|dendrite|protein binding, bridging|epithelial cell differentiation|actomyosin structure organization|actin binding|negative regulation of ATPase activity|calmodulin binding|neuronal cell body	--	--
Pdgfra	1.55918e-91	0.558	0.149	2.67976e-87	-2.02154	0.836017	Up	ENSRNOG00000002244	protein_coding	platelet derived growth factor receptor alpha	--	GO:0045740,GO:0046777,GO:0048008,GO:0048015,GO:0048704,GO:0048705,GO:0048146,GO:0048839,GO:0050731,GO:0050920,GO:0055003,GO:0061298,GO:0070374,GO:0055093,GO:0060021,GO:0070527,GO:0071230,GO:0071347,GO:0072277,GO:0004713,GO:0004714,GO:0004871,GO:0004888,GO:0005018,GO:0005886,GO:0005887,GO:0005021,GO:0005902,GO:0009887,GO:0007204,GO:0009897,GO:0007275,GO:0009968,GO:0009986,GO:0010033,GO:0010035,GO:…	positive regulation of DNA replication|protein autophosphorylation|platelet-derived growth factor receptor signaling pathway|phosphatidylinositol-mediated signaling|embryonic skeletal system morphogenesis|skeletal system morphogenesis|positive regulation of fibroblast proliferation|inner ear development|positive regulation of peptidyl-tyrosine phosphorylation|regulation of chemotaxis|cardiac myof…	rno04014,rno04015,rno04010,rno04630,rno04020,rno04072,rno04151,rno04060,rno04144,rno04510,rno04540,rno04810,rno05200,rno05230,rno05231,rno05206,rno05214,rno05218,rno05215,rno05166,rno01521	Ras signaling pathway|Rap1 signaling pathway|MAPK signaling pathway|Jak-STAT signaling pathway|Calcium signaling pathway|Phospholipase D signaling pathway|PI3K-Akt signaling pathway|Cytokine-cytokine receptor interaction|Endocytosis|Focal adhesion|Gap junction|Regulation of actin cytoskeleton|Pathways in cancer|Central carbon metabolism in cancer|Choline metabolism in cancer|MicroRNAs in cancer|G…
Stmn1	3.35226e-153	1	0.999	5.76153e-149	1.2846	0.834412	Up	ENSRNOG00000016810	protein_coding	stathmin 1	--	GO:0051493,GO:0031110,GO:0005737,GO:0051497,GO:0005829,GO:0061436,GO:0031115,GO:0005874,GO:0070495,GO:0007019,GO:0007052,GO:0031175,GO:0007409,GO:1905098,GO:0035024,GO:0007420,GO:0035556,GO:0009615,GO:0043005,GO:0015631,GO:0000281,GO:0048012,GO:0005622,GO:0051272,GO:0016020	regulation of cytoskeleton organization|regulation of microtubule polymerization or depolymerization|cytoplasm|negative regulation of stress fiber assembly|cytosol|establishment of skin barrier|negative regulation of microtubule polymerization|microtubule|negative regulation of thrombin-activated receptor signaling pathway|microtubule depolymerization|mitotic spindle organization|neuron projectio…	rno04010,rno05206	MAPK signaling pathway|MicroRNAs in cancer
Rassf4	3.03256e-97	0.914	0.698	5.21206e-93	-0.129236	0.83288	Up	ENSRNOG00000013526	protein_coding	Ras association domain family member 4	--	GO:0007165	signal transduction	rno04392	Hippo signaling pathway - multiple species
Cdkn1b	6.26552e-87	0.572	0.174	1.07685e-82	-1.8911	0.832633	Up	ENSRNOG00000007249	protein_coding	cyclin-dependent kinase inhibitor 1B	--	GO:0005737,GO:0005829,GO:0006813,GO:0007050,GO:0007096,GO:0007219,GO:0030544,GO:0007605,GO:0031116,GO:0008219,GO:0031464,GO:0008284,GO:0032355,GO:0032991,GO:0033673,GO:0042326,GO:0045892,GO:0042493,GO:0045930,GO:0043066,GO:0046686,GO:0043200,GO:0048102,GO:0048839,GO:0050680,GO:0051087,GO:0000082,GO:0051271,GO:0001666,GO:0060770,GO:0001890,GO:0071236,GO:0004693,GO:0004860,GO:0004861,GO:0005515,GO:…	cytoplasm|cytosol|potassium ion transport|cell cycle arrest|regulation of exit from mitosis|Notch signaling pathway|Hsp70 protein binding|sensory perception of sound|positive regulation of microtubule polymerization|cell death|Cul4A-RING E3 ubiquitin ligase complex|positive regulation of cell proliferation|response to estradiol|protein-containing complex|negative regulation of kinase activity|neg…	rno04012,rno04066,rno04068,rno04151,rno04110,rno05200,rno05202,rno05206,rno05203,rno05226,rno05220,rno05215,rno05222,rno04933,rno04934,rno05162,rno05161,rno05169,rno05165,rno01522	ErbB signaling pathway|HIF-1 signaling pathway|FoxO signaling pathway|PI3K-Akt signaling pathway|Cell cycle|Pathways in cancer|Transcriptional misregulation in cancers|MicroRNAs in cancer|Viral carcinogenesis|Gastric cancer|Chronic myeloid leukemia|Prostate cancer|Small cell lung cancer|AGE-RAGE signaling pathway in diabetic complications|Cushing's syndrome|Measles|Hepatitis B|Epstein-Barr virus …
Mrps6	1.37063e-92	0.854	0.601	2.35571e-88	-0.406436	0.832051	Up	ENSRNOG00000059381	protein_coding	mitochondrial ribosomal protein S6	--	GO:0070181,GO:0003735,GO:0005763	small ribosomal subunit rRNA binding|structural constituent of ribosome|mitochondrial small ribosomal subunit	rno03010	Ribosome
Sapcd1	1.97489e-95	0.5	0.086	3.39425e-91	-2.50337	0.831868	Up	ENSRNOG00000000858	protein_coding	suppressor APC domain containing 1	--	--	--	--	--
Ncmap	2.22188e-83	0.616	0.226	3.81874e-79	-1.56442	0.831427	Up	ENSRNOG00000048139	protein_coding	noncompact myelin associated protein	--	GO:0019911,GO:0031643,GO:0032290,GO:0033270,GO:0043220,GO:0005887,GO:0016021	structural constituent of myelin sheath|positive regulation of myelination|peripheral nervous system myelin formation|paranode region of axon|Schmidt-Lanterman incisure|integral component of plasma membrane|integral component of membrane	--	--
Arhgef10	2.88068e-86	0.655	0.282	4.95102e-82	-1.37994	0.831324	Up	ENSRNOG00000012561	protein_coding	Rho guanine nucleotide exchange factor 10	--	GO:0005813,GO:0005829,GO:0019894,GO:0022011,GO:0030036,GO:0035023,GO:0051298,GO:0051496,GO:0090307,GO:0005085,GO:0005089,GO:0090630	centrosome|cytosol|kinesin binding|myelination in peripheral nervous system|actin cytoskeleton organization|regulation of Rho protein signal transduction|centrosome duplication|positive regulation of stress fiber assembly|mitotic spindle assembly|guanyl-nucleotide exchange factor activity|Rho guanyl-nucleotide exchange factor activity|activation of GTPase activity	--	--
Cav1	5.8964e-72	0.822	0.606	1.01341e-67	-0.375633	0.827353	Up	ENSRNOG00000056836	protein_coding	caveolin 1	--	GO:2000286,GO:2000535,GO:0016504,GO:0019065,GO:0019217,GO:0019899,GO:0019900,GO:0030674,GO:0019901,GO:0030857,GO:0030879,GO:0031100,GO:0031116,GO:0032091,GO:0031295,GO:0032092,GO:0032507,GO:0032570,GO:0032947,GO:0034141,GO:0042060,GO:0032991,GO:0042310,GO:0001525,GO:0042383,GO:0042493,GO:0001570,GO:0048471,GO:0044325,GO:0042532,GO:0001666,GO:0048550,GO:0044860,GO:0042632,GO:0045019,GO:0001937,GO:…	receptor internalization involved in canonical Wnt signaling pathway|regulation of entry of bacterium into host cell|peptidase activator activity|receptor-mediated endocytosis of virus by host cell|regulation of fatty acid metabolic process|enzyme binding|kinase binding|protein binding, bridging|protein kinase binding|negative regulation of epithelial cell differentiation|mammary gland developmen…	rno04144,rno04510,rno05205,rno05418,rno05416,rno05100	Endocytosis|Focal adhesion|Proteoglycans in cancer|Fluid shear stress and atherosclerosis|Viral myocarditis|Bacterial invasion of epithelial cells
Cdh19	1.59192e-80	0.705	0.398	2.73603e-76	-0.96216	0.821079	Up	ENSRNOG00000029841	protein_coding	cadherin 19	--	GO:0042803,GO:0005886,GO:0044331,GO:0045296,GO:0005913,GO:0007043,GO:0007156,GO:0007275,GO:0008092,GO:0009986,GO:0016021,GO:0016339,GO:0000902,GO:0016342,GO:0005509,GO:0034332	protein homodimerization activity|plasma membrane|cell-cell adhesion mediated by cadherin|cadherin binding|cell-cell adherens junction|cell-cell junction assembly|homophilic cell adhesion via plasma membrane adhesion molecules|multicellular organism development|cytoskeletal protein binding|cell surface|integral component of membrane|calcium-dependent cell-cell adhesion via plasma membrane cell ad…	--	--
Atp6v0e1	1.82477e-108	0.948	0.77	3.13623e-104	0.0277407	0.820755	Up	ENSRNOG00000003269	protein_coding	ATPase H+ transporting V0 subunit e1	--	GO:0016020,GO:0016021,GO:0033179,GO:0043200,GO:0046961,GO:0055085,GO:1902600,GO:0003674,GO:0005575,GO:0015991	membrane|integral component of membrane|proton-transporting V-type ATPase, V0 domain|response to amino acid|proton-transporting ATPase activity, rotational mechanism|transmembrane transport|proton transmembrane transport|molecular_function|cellular_component|ATP hydrolysis coupled proton transport	rno00190,rno04145,rno04966,rno04721,rno05323	Oxidative phosphorylation|Phagosome|Collecting duct acid secretion|Synaptic vesicle cycle|Rheumatoid arthritis
Reep3	2.37989e-86	0.69	0.343	4.09032e-82	-1.12669	0.818743	Up	ENSRNOG00000000645	protein_coding	receptor accessory protein 3	--	GO:0006998,GO:0007084,GO:0016021	nuclear envelope organization|mitotic nuclear envelope reassembly|integral component of membrane	--	--
Sostdc1	2.13306e-72	0.565	0.223	3.6661e-68	-1.64377	0.817709	Up	ENSRNOG00000005770	protein_coding	sclerostin domain containing 1	--	GO:0010454,GO:0016055,GO:0030178,GO:0030509,GO:0030514,GO:0031069,GO:0036122,GO:0042475,GO:0045662,GO:0060648,GO:0090090,GO:0005615,GO:0098821,GO:0007389,GO:2000016,GO:0007566	negative regulation of cell fate commitment|Wnt signaling pathway|negative regulation of Wnt signaling pathway|BMP signaling pathway|negative regulation of BMP signaling pathway|hair follicle morphogenesis|BMP binding|odontogenesis of dentin-containing tooth|negative regulation of myoblast differentiation|mammary gland bud morphogenesis|negative regulation of canonical Wnt signaling pathway|extra…	--	--
Gask1b	6.01262e-91	0.51	0.106	1.03339e-86	-2.34559	0.817536	Up	ENSRNOG00000010183	protein_coding	--	Hypothetical LOC310540	GO:0000139,GO:0016021	Golgi membrane|integral component of membrane	--	--
Errfi1	2.65447e-81	0.558	0.19	4.56224e-77	-1.8273	0.813187	Up	ENSRNOG00000058186	protein_coding	ERBB receptor feedback inhibitor 1	--	GO:0007175,GO:0017124,GO:0019900,GO:0019901,GO:0031234,GO:0045616,GO:0031267,GO:0031953,GO:0048286,GO:0050732,GO:0060426,GO:0060428,GO:0005515,GO:0005634,GO:0005737,GO:0005829,GO:0005886,GO:0032691,GO:0032869,GO:0032966,GO:0036120,GO:0042059,GO:0042536,GO:0061469,GO:0043589,GO:0070373,GO:0071364,GO:0071474,GO:0071549,GO:1903243	negative regulation of epidermal growth factor-activated receptor activity|SH3 domain binding|kinase binding|protein kinase binding|extrinsic component of cytoplasmic side of plasma membrane|regulation of keratinocyte differentiation|small GTPase binding|negative regulation of protein autophosphorylation|lung alveolus development|negative regulation of peptidyl-tyrosine phosphorylation|lung vascu…	--	--
Snapc2	1.76179e-88	0.825	0.511	3.02799e-84	-0.622768	0.812232	Up	ENSRNOG00000001056	protein_coding	small nuclear RNA activating complex, polypeptide 2	--	GO:0006351,GO:0006355,GO:0016604,GO:0005654,GO:0005829	transcription, DNA-templated|regulation of transcription, DNA-templated|nuclear body|nucleoplasm|cytosol	--	--
Dpy19l1	5.87592e-88	0.799	0.407	1.00989e-83	-0.875362	0.811129	Up	ENSRNOG00000026589	protein_coding	dpy-19-like 1 (C. elegans)	--	GO:0018406,GO:0000030,GO:0005637,GO:0016021	protein C-linked glycosylation via 2'-alpha-mannosyl-L-tryptophan|mannosyltransferase activity|nuclear inner membrane|integral component of membrane	--	--
Hexb	1.18724e-87	0.556	0.156	2.04051e-83	-1.96779	0.810112	Up	ENSRNOG00000025274	protein_coding	hexosaminidase subunit beta	--	GO:0006687,GO:0006689,GO:0006874,GO:0007040,GO:0007338,GO:0007341,GO:0007605,GO:0030203,GO:0007626,GO:0030246,GO:0008049,GO:0031323,GO:0008360,GO:0042552,GO:0042582,GO:0042803,GO:0043615,GO:0001501,GO:0001669,GO:0004563,GO:0005615,GO:0005764,GO:0005975,GO:0006044,GO:0008375,GO:0008654,GO:0009313,GO:0015929,GO:0016020,GO:0016231,GO:0044267,GO:0016787,GO:0045944,GO:0019915,GO:0046982,GO:0019953,GO:…	glycosphingolipid metabolic process|ganglioside catabolic process|cellular calcium ion homeostasis|lysosome organization|single fertilization|penetration of zona pellucida|sensory perception of sound|glycosaminoglycan metabolic process|locomotory behavior|carbohydrate binding|male courtship behavior|regulation of cellular metabolic process|regulation of cell shape|myelination|azurophil granule|pr…	rno00520,rno00531,rno00603,rno00604,rno00511,rno04142	Amino sugar and nucleotide sugar metabolism|Glycosaminoglycan degradation|Glycosphingolipid biosynthesis - globo and isoglobo series|Glycosphingolipid biosynthesis - ganglio series|Other glycan degradation|Lysosome
Lamp1	1.0184e-205	1	1	1.75032e-201	1.13877	0.804275	Up	ENSRNOG00000019629	protein_coding	lysosomal-associated membrane protein 1	--	GO:0005771,GO:0005773,GO:0005829,GO:0005886,GO:0008021,GO:0008626,GO:0044194,GO:0009897,GO:0044754,GO:0009986,GO:0045335,GO:0010008,GO:0045954,GO:0048102,GO:0048471,GO:0050821,GO:0061474,GO:0072594,GO:0003674,GO:0005737,GO:0005764,GO:0005765,GO:0005768,GO:0005770,GO:0016021,GO:0019899,GO:0019904,GO:0030425,GO:0031410,GO:0031982,GO:0042383,GO:0090160,GO:0042470,GO:0097208,GO:0043025,GO:1902513,GO:…	multivesicular body|vacuole|cytosol|plasma membrane|synaptic vesicle|granzyme-mediated apoptotic signaling pathway|cytolytic granule|external side of plasma membrane|autolysosome|cell surface|phagocytic vesicle|endosome membrane|positive regulation of natural killer cell mediated cytotoxicity|autophagic cell death|perinuclear region of cytoplasm|protein stabilization|phagolysosome membrane|establ…	rno04145,rno04142,rno04140,rno05152	Phagosome|Lysosome|Autophagy - animal|Tuberculosis
Tspo	3.06167e-79	0.579	0.205	5.26209e-75	-1.70399	0.803279	Up	ENSRNOG00000010549	protein_coding	translocator protein	--	GO:0006811,GO:0006821,GO:0006869,GO:0007165,GO:0007568,GO:0008347,GO:0008503,GO:0042493,GO:0010042,GO:0043065,GO:0010266,GO:0043229,GO:0010823,GO:0044325,GO:0045019,GO:0048265,GO:0048266,GO:1903579,GO:0048678,GO:2000379,GO:0050810,GO:0051901,GO:0005497,GO:0005515,GO:0005739,GO:0005741,GO:0005783,GO:0006694,GO:0010940,GO:0014012,GO:0015485,GO:0016021,GO:0030325,GO:0031397,GO:0051928,GO:0032570,GO:…	ion transport|chloride transport|lipid transport|signal transduction|aging|glial cell migration|benzodiazepine receptor activity|response to drug|response to manganese ion|positive regulation of apoptotic process|response to vitamin B1|intracellular organelle|negative regulation of mitochondrion organization|ion channel binding|negative regulation of nitric oxide biosynthetic process|response to …	rno04080,rno04979,rno05166	Neuroactive ligand-receptor interaction|Cholesterol metabolism|HTLV-I infection
AABR07053749.2	1.31025e-80	0.64	0.299	2.25192e-76	-1.32996	0.802364	Up	ENSRNOG00000053070	lincRNA	--	hypothetical protein A6R68_05078	--	--	--	--
Cmtm7	3.83853e-85	0.59	0.194	6.59728e-81	-1.76877	0.801199	Up	ENSRNOG00000010986	protein_coding	CKLF-like MARVEL transmembrane domain containing 7	--	GO:0002337,GO:0016021	B-1a B cell differentiation|integral component of membrane	--	--
Ier5	5.37994e-93	0.513	0.1	9.2465e-89	-2.3838	0.799968	Up	ENSRNOG00000059406	protein_coding	immediate early response 5	--	GO:0034605,GO:0042127,GO:0042802,GO:0045944,GO:1900036,GO:0000159,GO:0005634,GO:0005737	cellular response to heat|regulation of cell proliferation|identical protein binding|positive regulation of transcription by RNA polymerase II|positive regulation of cellular response to heat|protein phosphatase type 2A complex|nucleus|cytoplasm	--	--
Rhobtb3	6.04255e-72	0.567	0.225	1.03853e-67	-1.6858	0.799831	Up	ENSRNOG00000012414	protein_coding	Rho-related BTB domain containing 3	--	GO:0031410,GO:0008360,GO:0005524,GO:0031982,GO:0008584,GO:0005525,GO:0032488,GO:0016477,GO:0032956,GO:0005737,GO:0005829,GO:0005856,GO:0016887,GO:0005886,GO:0042147,GO:0017137,GO:0005938,GO:0042995,GO:0019901,GO:0006897,GO:0043231,GO:0030031,GO:0007015,GO:0003924,GO:0030036,GO:0007163,GO:0030865,GO:0007266,GO:0004871	cytoplasmic vesicle|regulation of cell shape|ATP binding|vesicle|male gonad development|GTP binding|Cdc42 protein signal transduction|cell migration|regulation of actin cytoskeleton organization|cytoplasm|cytosol|cytoskeleton|ATPase activity|plasma membrane|retrograde transport, endosome to Golgi|Rab GTPase binding|cell cortex|cell projection|protein kinase binding|endocytosis|intracellular membr…	--	--
Osbpl5	1.16665e-71	0.732	0.476	2.00511e-67	-0.735263	0.797844	Up	ENSRNOG00000020713	protein_coding	oxysterol binding protein-like 5	--	GO:0015914,GO:0016021,GO:0043231,GO:0070273,GO:0001786,GO:0005548,GO:0015485	phospholipid transport|integral component of membrane|intracellular membrane-bounded organelle|phosphatidylinositol-4-phosphate binding|phosphatidylserine binding|phospholipid transporter activity|cholesterol binding	rno04979	Cholesterol metabolism
Cotl1	2.98754e-82	0.878	0.63	5.13469e-78	-0.320207	0.796566	Up	ENSRNOG00000016257	protein_coding	coactosin-like F-actin binding protein 1	--	GO:0005856,GO:0019899,GO:0050832,GO:0003779,GO:0005634,GO:0005737	cytoskeleton|enzyme binding|defense response to fungus|actin binding|nucleus|cytoplasm	--	--
Rpl11	6.25108e-230	1	1	1.07437e-225	1.40591	0.794916	Up	ENSRNOG00000026260	protein_coding	ribosomal protein L11	--	GO:0005730,GO:0005737,GO:0005840,GO:0006364,GO:0006412,GO:0006605,GO:0042273,GO:0008097,GO:0042788,GO:0010628,GO:0042975,GO:0022625,GO:0043433,GO:0050821,GO:1901796,GO:1901798,GO:1902255,GO:1904667,GO:0000027,GO:0002181,GO:0003723,GO:0003735,GO:0005654,GO:0022626,GO:0031625,GO:0032092,GO:0032435,GO:1990948,GO:0032991,GO:2000059,GO:0034504,GO:2000435	nucleolus|cytoplasm|ribosome|rRNA processing|translation|protein targeting|ribosomal large subunit biogenesis|5S rRNA binding|polysomal ribosome|positive regulation of gene expression|peroxisome proliferator activated receptor binding|cytosolic large ribosomal subunit|negative regulation of DNA binding transcription factor activity|protein stabilization|regulation of signal transduction by p53 cl…	rno03010	Ribosome
Prss12	6.8668e-82	0.724	0.471	1.1802e-77	-0.774306	0.79379	Up	ENSRNOG00000015353	protein_coding	protease, serine 12	--	GO:0031638,GO:0005886,GO:0043083,GO:0006508,GO:0006887,GO:0006898,GO:0008233,GO:0043195,GO:0030424,GO:0045202,GO:0030425,GO:0004252,GO:0031410,GO:0005044	zymogen activation|plasma membrane|synaptic cleft|proteolysis|exocytosis|receptor-mediated endocytosis|peptidase activity|terminal bouton|axon|synapse|dendrite|serine-type endopeptidase activity|cytoplasmic vesicle|scavenger receptor activity	--	--
Stx6	1.62572e-84	0.729	0.414	2.79413e-80	-0.926024	0.792175	Up	ENSRNOG00000003402	protein_coding	syntaxin 6	--	GO:0048278,GO:0032456,GO:0012505,GO:0005654,GO:0048471,GO:0032588,GO:0016020,GO:0090161,GO:0016021,GO:0005769,GO:1903827,GO:0032880,GO:0005794,GO:0005802,GO:0005829,GO:0042147,GO:0016192,GO:0006886,GO:0019905,GO:0006906,GO:0043195,GO:0030285,GO:0000149,GO:0045335,GO:0031201,GO:0007032,GO:0005484,GO:0048193,GO:0008021,GO:0005515	vesicle docking|endocytic recycling|endomembrane system|nucleoplasm|perinuclear region of cytoplasm|trans-Golgi network membrane|membrane|Golgi ribbon formation|integral component of membrane|early endosome|regulation of cellular protein localization|regulation of protein localization|Golgi apparatus|trans-Golgi network|cytosol|retrograde transport, endosome to Golgi|vesicle-mediated transport|in…	rno04130	SNARE interactions in vesicular transport
LOC498555	1.73765e-69	0.748	0.481	2.98649e-65	-0.761119	0.790938	Up	ENSRNOG00000038074	protein_coding	--	60S acidic ribosomal protein P2, partial	GO:0003735,GO:0005506,GO:0006414,GO:0022625,GO:0043021,GO:0045727,GO:0071320,GO:1904401	structural constituent of ribosome|iron ion binding|translational elongation|cytosolic large ribosomal subunit|ribonucleoprotein complex binding|positive regulation of translation|cellular response to cAMP|cellular response to Thyroid stimulating hormone	rno03010	Ribosome
Tmem88	3.06295e-87	0.464	0.074	5.26429e-83	-2.64962	0.790634	Up	ENSRNOG00000009870	protein_coding	transmembrane protein 88	--	GO:0005886,GO:0016021,GO:0030165,GO:0050821,GO:0072659,GO:0090090,GO:0005829	plasma membrane|integral component of membrane|PDZ domain binding|protein stabilization|protein localization to plasma membrane|negative regulation of canonical Wnt signaling pathway|cytosol	--	--
Plpp3	5.36098e-75	0.82	0.561	9.21392e-71	-0.507865	0.787563	Up	ENSRNOG00000008116	protein_coding	phospholipid phosphatase 3	--	GO:0005794,GO:0005886,GO:0005887,GO:0006644,GO:0042577,GO:0007155,GO:0007165,GO:0044328,GO:0008195,GO:0044329,GO:0044330,GO:0046839,GO:0050731,GO:1902068,GO:0050821,GO:0001568,GO:0001702,GO:0001933,GO:0005178,GO:0005789,GO:0016021,GO:0016311,GO:0016791,GO:0030111,GO:0034109,GO:0042392,GO:0051091,GO:0060020,GO:0060070,GO:0098609	Golgi apparatus|plasma membrane|integral component of plasma membrane|phospholipid metabolic process|lipid phosphatase activity|cell adhesion|signal transduction|canonical Wnt signaling pathway involved in positive regulation of endothelial cell migration|phosphatidate phosphatase activity|canonical Wnt signaling pathway involved in positive regulation of cell-cell adhesion|canonical Wnt signalin…	rno00561,rno00564,rno00565,rno00600,rno04072,rno04666,rno04975,rno05231	Glycerolipid metabolism|Glycerophospholipid metabolism|Ether lipid metabolism|Sphingolipid metabolism|Phospholipase D signaling pathway|Fc gamma R-mediated phagocytosis|Fat digestion and absorption|Choline metabolism in cancer
Plekhg2	2.26726e-82	0.71	0.391	3.89673e-78	-0.986205	0.786618	Up	ENSRNOG00000030266	protein_coding	pleckstrin homology and RhoGEF domain containing G2	--	GO:0005089,GO:0030833,GO:0035023	Rho guanyl-nucleotide exchange factor activity|regulation of actin filament polymerization|regulation of Rho protein signal transduction	--	--
Rpl13a	1.72143e-119	0.991	0.89	2.95863e-115	0.3492	0.78644	Up	ENSRNOG00000062298	protein_coding	ribosomal protein L13A	--	GO:0097452,GO:0022625,GO:0003735,GO:0032496,GO:0042592,GO:0005125,GO:1901194,GO:0005840,GO:0006412,GO:0048246,GO:0010469,GO:0060425,GO:0015934,GO:0071320,GO:0016021,GO:0071346,GO:0017148,GO:0003674,GO:0071480,GO:0003729,GO:0071493	GAIT complex|cytosolic large ribosomal subunit|structural constituent of ribosome|response to lipopolysaccharide|homeostatic process|cytokine activity|negative regulation of formation of translation preinitiation complex|ribosome|translation|macrophage chemotaxis|regulation of signaling receptor activity|lung morphogenesis|large ribosomal subunit|cellular response to cAMP|integral component of me…	rno03010	Ribosome
Copz2	4.95545e-81	0.651	0.277	8.51693e-77	-1.38983	0.786412	Up	ENSRNOG00000009225	protein_coding	coatomer protein complex, subunit zeta 2	--	GO:0015031,GO:0030126	protein transport|COPI vesicle coat	--	--
Dbi	8.49703e-208	1	1	1.46038e-203	1.71791	0.784836	Up	ENSRNOG00000046889	protein_coding	diazepam binding inhibitor, acyl-CoA binding protein	--	GO:0036042,GO:0008289,GO:0001942,GO:0036151,GO:0014009,GO:0005515,GO:0043292,GO:0018345,GO:0005615,GO:0043588,GO:0005634,GO:0005737,GO:0005794,GO:0005886,GO:0021670,GO:0006637,GO:0046889,GO:0030156,GO:0006641,GO:0046983,GO:0030157,GO:0006694,GO:0051281,GO:0031670,GO:0007420,GO:0000062,GO:0060291,GO:0031999,GO:0007611,GO:0097038,GO:0032228,GO:0008021,GO:0001662	long-chain fatty acyl-CoA binding|lipid binding|hair follicle development|phosphatidylcholine acyl-chain remodeling|glial cell proliferation|protein binding|contractile fiber|protein palmitoylation|extracellular space|skin development|nucleus|cytoplasm|Golgi apparatus|plasma membrane|lateral ventricle development|acyl-CoA metabolic process|positive regulation of lipid biosynthetic process|benzodi…	rno03320	PPAR signaling pathway
Atp5mc2	9.02336e-142	0.999	0.967	1.55085e-137	0.647084	0.779499	Up	ENSRNOG00000015320	protein_coding	--	PREDICTED: LOW QUALITY PROTEIN: ATP synthase F(0) complex subunit C2, mitochondrial isoform X1	GO:0000276,GO:0008289,GO:0015986,GO:0015991,GO:0016021,GO:0045263,GO:0045471,GO:0046933	mitochondrial proton-transporting ATP synthase complex, coupling factor F(o)|lipid binding|ATP synthesis coupled proton transport|ATP hydrolysis coupled proton transport|integral component of membrane|proton-transporting ATP synthase complex, coupling factor F(o)|response to ethanol|proton-transporting ATP synthase activity, rotational mechanism	--	--
S100a6	1.73059e-258	1	1	2.97436e-254	1.9711	0.774977	Up	ENSRNOG00000011647	protein_coding	S100 calcium binding protein A6	--	GO:0034220,GO:0005509,GO:0042803,GO:0005523,GO:0044548,GO:0005576,GO:0005634,GO:0005635,GO:0005737,GO:0005829,GO:0048306,GO:0048471,GO:0005886,GO:0008270,GO:0015075,GO:0001726,GO:0031234	ion transmembrane transport|calcium ion binding|protein homodimerization activity|tropomyosin binding|S100 protein binding|extracellular region|nucleus|nuclear envelope|cytoplasm|cytosol|calcium-dependent protein binding|perinuclear region of cytoplasm|plasma membrane|zinc ion binding|ion transmembrane transporter activity|ruffle|extrinsic component of cytoplasmic side of plasma membrane	--	--
Lamc1	2.92616e-77	0.593	0.234	5.02919e-73	-1.612	0.774815	Up	ENSRNOG00000002680	protein_coding	laminin subunit gamma 1	--	GO:0043208,GO:0005604,GO:0043259,GO:0005605,GO:0065003,GO:0005606,GO:0005615,GO:0007155,GO:0016477,GO:0022617,GO:0031012,GO:0031175,GO:0005201,GO:0031581,GO:0005578,GO:0034446	glycosphingolipid binding|basement membrane|laminin-10 complex|basal lamina|protein-containing complex assembly|laminin-1 complex|extracellular space|cell adhesion|cell migration|extracellular matrix disassembly|extracellular matrix|neuron projection development|extracellular matrix structural constituent|hemidesmosome assembly|proteinaceous extracellular matrix|substrate adhesion-dependent cell …	rno04151,rno04512,rno04510,rno05200,rno05222,rno05020,rno05165,rno05146,rno05145	PI3K-Akt signaling pathway|ECM-receptor interaction|Focal adhesion|Pathways in cancer|Small cell lung cancer|Prion diseases|Human papillomavirus infection|Amoebiasis|Toxoplasmosis
Snrpg	3.24657e-87	0.552	0.149	5.57987e-83	-2.05296	0.773848	Up	ENSRNOG00000016507	protein_coding	small nuclear ribonucleoprotein polypeptide G	--	GO:1990446,GO:0034709,GO:0005654,GO:0034719,GO:0005682,GO:0005683,GO:0005685,GO:0005686,GO:0043186,GO:0005687,GO:0071004,GO:0071011,GO:0005689,GO:0071013,GO:0000387,GO:0005829,GO:0000398,GO:0097526,GO:0008150,GO:0003723	U1 snRNP binding|methylosome|nucleoplasm|SMN-Sm protein complex|U5 snRNP|U7 snRNP|U1 snRNP|U2 snRNP|P granule|U4 snRNP|U2-type prespliceosome|precatalytic spliceosome|U12-type spliceosomal complex|catalytic step 2 spliceosome|spliceosomal snRNP assembly|cytosol|mRNA splicing, via spliceosome|spliceosomal tri-snRNP complex|biological_process|RNA binding	rno03040	Spliceosome
Inka2	4.02448e-77	0.726	0.451	6.91687e-73	-0.832318	0.773022	Up	ENSRNOG00000015691	protein_coding	--	protein FAM212B	GO:0005634,GO:0019901,GO:0030291	nucleus|protein kinase binding|protein serine/threonine kinase inhibitor activity	--	--
Rps15a	1.16204e-210	1	1	1.99719e-206	1.4624	0.772134	Up	ENSRNOG00000018320	protein_coding	ribosomal protein S15a	--	GO:0006412,GO:0008150,GO:0008284,GO:0009615,GO:0022627,GO:0045787,GO:0003674,GO:0003735,GO:0005737	translation|biological_process|positive regulation of cell proliferation|response to virus|cytosolic small ribosomal subunit|positive regulation of cell cycle|molecular_function|structural constituent of ribosome|cytoplasm	rno03010	Ribosome
Dhh	2.95869e-98	0.984	0.896	5.0851e-94	0.456109	0.772028	Up	ENSRNOG00000053675	protein_coding	desert hedgehog	--	GO:0032355,GO:0005509,GO:0033327,GO:0005575,GO:0042552,GO:0005615,GO:0005886,GO:0007224,GO:0007267,GO:0007275,GO:0043627,GO:0007286,GO:0050810,GO:0008233,GO:0008270,GO:0001649,GO:0016539,GO:0003674,GO:0030238,GO:0005113	response to estradiol|calcium ion binding|Leydig cell differentiation|cellular_component|myelination|extracellular space|plasma membrane|smoothened signaling pathway|cell-cell signaling|multicellular organism development|response to estrogen|spermatid development|regulation of steroid biosynthetic process|peptidase activity|zinc ion binding|osteoblast differentiation|intein-mediated protein splic…	rno04340	Hedgehog signaling pathway
Tcn2	2.35211e-82	0.747	0.428	4.04256e-78	-0.889988	0.770266	Up	ENSRNOG00000004280	protein_coding	transcobalamin 2	--	GO:0006824,GO:0015889,GO:0031419,GO:0046872,GO:0005615	cobalt ion transport|cobalamin transport|cobalamin binding|metal ion binding|extracellular space	rno04977	Vitamin digestion and absorption
Rps3	4.05887e-180	1	1	6.97598e-176	1.19011	0.769646	Up	ENSRNOG00000017418	protein_coding	ribosomal protein S3	--	GO:0003906,GO:0004520,GO:0005515,GO:0005634,GO:0006974,GO:0005730,GO:0005737,GO:0006979,GO:0005743,GO:0007059,GO:0008017,GO:0008134,GO:0008534,GO:0030544,GO:0010628,GO:0031116,GO:0012505,GO:0031334,GO:0015631,GO:0031397,GO:0032079,GO:0032357,GO:0000977,GO:0050862,GO:0032358,GO:0002181,GO:0051018,GO:0032587,GO:0003677,GO:0051092,GO:0032743,GO:0003684,GO:0051225,GO:0051301,GO:0003723,GO:0051879,GO:…	DNA-(apurinic or apyrimidinic site) endonuclease activity|endodeoxyribonuclease activity|protein binding|nucleus|cellular response to DNA damage stimulus|nucleolus|cytoplasm|response to oxidative stress|mitochondrial inner membrane|chromosome segregation|microtubule binding|transcription factor binding|oxidized purine nucleobase lesion DNA N-glycosylase activity|Hsp70 protein binding|positive reg…	rno03010	Ribosome
Map4	5.37762e-127	0.999	0.98	9.24251e-123	0.774393	0.767926	Up	ENSRNOG00000020748	protein_coding	microtubule-associated protein 4	--	GO:0051294,GO:0005874,GO:0051301,GO:0005875,GO:0072686,GO:0005886,GO:0005930,GO:0007052,GO:0008017,GO:1902856,GO:0014069,GO:0015630,GO:0015631,GO:0031175,GO:0000226,GO:0043005,GO:0005737,GO:0051012,GO:0005829	establishment of spindle orientation|microtubule|cell division|microtubule associated complex|mitotic spindle|plasma membrane|axoneme|mitotic spindle organization|microtubule binding|negative regulation of non-motile cilium assembly|postsynaptic density|microtubule cytoskeleton|tubulin binding|neuron projection development|microtubule cytoskeleton organization|neuron projection|cytoplasm|microtub…	--	--
Eci1	3.25559e-79	0.684	0.336	5.59539e-75	-1.19707	0.766806	Up	ENSRNOG00000008843	protein_coding	enoyl-CoA delta isomerase 1	--	GO:0004165,GO:0004300,GO:0005739,GO:0005743,GO:0005759,GO:0006635,GO:0003824,GO:0042802	dodecenoyl-CoA delta-isomerase activity|enoyl-CoA hydratase activity|mitochondrion|mitochondrial inner membrane|mitochondrial matrix|fatty acid beta-oxidation|catalytic activity|identical protein binding	rno00071	Fatty acid degradation
Sap18	4.77073e-92	0.876	0.626	8.19946e-88	-0.370523	0.766543	Up	ENSRNOG00000010732	protein_coding	Sin3-associated polypeptide 18	--	GO:0005654,GO:0005829,GO:0008150,GO:0016604,GO:0016607,GO:0035145,GO:0043065,GO:0048025,GO:0061574,GO:0000381,GO:0003674,GO:0005575	nucleoplasm|cytosol|biological_process|nuclear body|nuclear speck|exon-exon junction complex|positive regulation of apoptotic process|negative regulation of mRNA splicing, via spliceosome|ASAP complex|regulation of alternative mRNA splicing, via spliceosome|molecular_function|cellular_component	rno03013,rno03015	RNA transport|mRNA surveillance pathway
Snrpe	8.07333e-98	0.947	0.786	1.38756e-93	0.00252956	0.766264	Up	ENSRNOG00000031127	protein_coding	small nuclear ribonucleoprotein polypeptide E	--	GO:0071013,GO:0005683,GO:1990446,GO:0005685,GO:0005687,GO:0005689,GO:0005697,GO:0005829,GO:0008150,GO:0034709,GO:0034715,GO:0034719,GO:0000387,GO:0042633,GO:0005634,GO:0071007	catalytic step 2 spliceosome|U7 snRNP|U1 snRNP binding|U1 snRNP|U4 snRNP|U12-type spliceosomal complex|telomerase holoenzyme complex|cytosol|biological_process|methylosome|pICln-Sm protein complex|SMN-Sm protein complex|spliceosomal snRNP assembly|hair cycle|nucleus|U2-type catalytic step 2 spliceosome	rno03040	Spliceosome
RT1-Db1	2.93829e-58	0.56	0.241	5.05004e-54	-1.55334	0.763601	Up	--	--	--	--	--	--	--	--
Sash1	2.71896e-74	0.621	0.307	4.67307e-70	-1.35143	0.762895	Up	ENSRNOG00000013160	protein_coding	SAM and SH3 domain containing 1	--	GO:1901224,GO:0010595,GO:1902498,GO:0016020,GO:0019901,GO:0031435,GO:0031666,GO:0032947,GO:0043507,GO:0045766,GO:1900044,GO:0000209,GO:1900745,GO:0008022,GO:0009966	positive regulation of NIK/NF-kappaB signaling|positive regulation of endothelial cell migration|regulation of protein autoubiquitination|membrane|protein kinase binding|mitogen-activated protein kinase kinase kinase binding|positive regulation of lipopolysaccharide-mediated signaling pathway|protein-containing complex scaffold activity|positive regulation of JUN kinase activity|positive regulati…	--	--
Plxnb2	4.68373e-76	0.654	0.339	8.04992e-72	-1.21169	0.761246	Up	ENSRNOG00000007133	protein_coding	plexin B2	--	GO:0043087,GO:0005887,GO:0050772,GO:0007156,GO:0007162,GO:0007405,GO:0007420,GO:0008360,GO:0071526,GO:1902287,GO:0010976,GO:2001222,GO:0017154,GO:0001843,GO:0030334,GO:0001932,GO:0002116	regulation of GTPase activity|integral component of plasma membrane|positive regulation of axonogenesis|homophilic cell adhesion via plasma membrane adhesion molecules|negative regulation of cell adhesion|neuroblast proliferation|brain development|regulation of cell shape|semaphorin-plexin signaling pathway|semaphorin-plexin signaling pathway involved in axon guidance|positive regulation of neuro…	rno04360	Axon guidance
Eif4ebp1	6.03909e-83	0.542	0.153	1.03794e-78	-2.02736	0.758458	Up	ENSRNOG00000012582	protein_coding	eukaryotic translation initiation factor 4E binding protein 1	--	GO:0045947,GO:0031333,GO:0005515,GO:0051721,GO:0031369,GO:0005634,GO:0071456,GO:0031929,GO:0005737,GO:0071549,GO:0005829,GO:0008190,GO:1990928,GO:0032991,GO:0045471,GO:0008286,GO:0045931,GO:0030324,GO:0000082,GO:0030371,GO:0002192,GO:0002931	negative regulation of translational initiation|negative regulation of protein complex assembly|protein binding|protein phosphatase 2A binding|translation initiation factor binding|nucleus|cellular response to hypoxia|TOR signaling|cytoplasm|cellular response to dexamethasone stimulus|cytosol|eukaryotic initiation factor 4E binding|response to amino acid starvation|protein-containing complex|resp…	rno03013,rno04012,rno04066,rno04151,rno04152,rno04150,rno04218,rno04910,rno04211,rno05231,rno05221,rno05165,rno01521	RNA transport|ErbB signaling pathway|HIF-1 signaling pathway|PI3K-Akt signaling pathway|AMPK signaling pathway|mTOR signaling pathway|Cellular senescence|Insulin signaling pathway|Longevity regulating pathway - mammal|Choline metabolism in cancer|Acute myeloid leukemia|Human papillomavirus infection|EGFR tyrosine kinase inhibitor resistance
Oaz1	4.72862e-78	0.924	0.774	8.12708e-74	-0.0207195	0.758121	Up	ENSRNOG00000019459	protein_coding	ornithine decarboxylase antizyme 1	--	GO:0046982,GO:0006595,GO:0090316,GO:0006596,GO:0008073,GO:0019899,GO:1902268,GO:0043086,GO:0045732,GO:0005634,GO:0005737,GO:0005829	protein heterodimerization activity|polyamine metabolic process|positive regulation of intracellular protein transport|polyamine biosynthetic process|ornithine decarboxylase inhibitor activity|enzyme binding|negative regulation of polyamine transmembrane transport|negative regulation of catalytic activity|positive regulation of protein catabolic process|nucleus|cytoplasm|cytosol	--	--
Ndufb4	5.69136e-80	0.901	0.664	9.78174e-76	-0.254824	0.757879	Up	ENSRNOG00000002721	protein_coding	NADH:ubiquinone oxidoreductase subunit B4	--	GO:0005747,GO:0006979,GO:0008137,GO:0008150,GO:0016021,GO:0031965,GO:0032981,GO:0055114,GO:0003674,GO:0005575,GO:0005739	mitochondrial respiratory chain complex I|response to oxidative stress|NADH dehydrogenase (ubiquinone) activity|biological_process|integral component of membrane|nuclear membrane|mitochondrial respiratory chain complex I assembly|oxidation-reduction process|molecular_function|cellular_component|mitochondrion	rno00190,rno04723,rno04714,rno05010,rno05012,rno05016,rno04932	Oxidative phosphorylation|Retrograde endocannabinoid signaling|Thermogenesis|Alzheimer's disease|Parkinson's disease|Huntington's disease|Non-alcoholic fatty liver disease (NAFLD)
AABR07066180.1	1.10335e-80	0.676	0.336	1.89632e-76	-1.21901	0.756305	Up	ENSRNOG00000011871	protein_coding	--	PREDICTED: histone acetyltransferase KAT2B isoform X2	GO:0000123,GO:0000776,GO:0000790,GO:0000977,GO:0003682,GO:0003712,GO:0003713,GO:0004402,GO:0004468,GO:0004861,GO:0005634,GO:0005654,GO:0005671,GO:0005813,GO:0005829,GO:0006338,GO:0006355,GO:0006473,GO:0007049,GO:0007507,GO:0008134,GO:0008285,GO:0010835,GO:0010976,GO:0016407,GO:0016573,GO:0018076,GO:0018393,GO:0018394,GO:0019901,GO:0031672,GO:0031674,GO:0032869,GO:0032991,GO:0035035,GO:0035563,GO:…	histone acetyltransferase complex|kinetochore|nuclear chromatin|RNA polymerase II regulatory region sequence-specific DNA binding|chromatin binding|transcription coregulator activity|transcription coactivator activity|histone acetyltransferase activity|lysine N-acetyltransferase activity, acting on acetyl phosphate as donor|cyclin-dependent protein serine/threonine kinase inhibitor activity|nucle…	rno04330,rno04919,rno05166,rno05203	Notch signaling pathway|Thyroid hormone signaling pathway|Human T-cell leukemia virus 1 infection|Viral carcinogenesis
Dynll1	3.23606e-228	1	1	5.56181e-224	1.4502	0.756188	Up	ENSRNOG00000011222	protein_coding	dynein light chain LC8-type 1	--	GO:0005829,GO:0005856,GO:0005868,GO:0016020,GO:0005874,GO:0019899,GO:0005929,GO:0019904,GO:0006351,GO:0030141,GO:0030235,GO:0030286,GO:0072686,GO:0035721,GO:0097110,GO:0035774,GO:1902857,GO:0042133,GO:1904115,GO:2000582,GO:0000776,GO:0004857,GO:0005515,GO:0005634,GO:0005737,GO:0005739,GO:0005813,GO:0006355,GO:0006809,GO:0006915,GO:0007286,GO:0008022,GO:0008092,GO:0008180,GO:0042326,GO:0008574,GO:…	cytosol|cytoskeleton|cytoplasmic dynein complex|membrane|microtubule|enzyme binding|cilium|protein domain specific binding|transcription, DNA-templated|secretory granule|nitric-oxide synthase regulator activity|dynein complex|mitotic spindle|intraciliary retrograde transport|scaffold protein binding|positive regulation of insulin secretion involved in cellular response to glucose stimulus|positiv…	rno04962	Vasopressin-regulated water reabsorption
Slc12a4	8.43234e-79	0.712	0.407	1.44927e-74	-0.973083	0.753377	Up	ENSRNOG00000019651	protein_coding	solute carrier family 12 member 4	--	GO:0015379,GO:0016021,GO:0019901,GO:0055064,GO:0055075,GO:0071805,GO:1902476,GO:0006884,GO:0007268,GO:0010107	potassium:chloride symporter activity|integral component of membrane|protein kinase binding|chloride ion homeostasis|potassium ion homeostasis|potassium ion transmembrane transport|chloride transmembrane transport|cell volume homeostasis|chemical synaptic transmission|potassium ion import	--	--
LOC689064	7.41675e-05	0.999	1	1	1.84972	0.752935	Up	ENSRNOG00000061299	protein_coding	beta-globin	--	GO:0015671,GO:0019825,GO:0020037,GO:0005344,GO:0005506,GO:0005833	oxygen transport|oxygen binding|heme binding|oxygen carrier activity|iron ion binding|hemoglobin complex	--	--
Leprot	6.18364e-80	0.762	0.449	1.06278e-75	-0.827307	0.751981	Up	ENSRNOG00000050849	protein_coding	leptin receptor overlapping transcript	--	GO:0046426,GO:0005102,GO:0060400,GO:0005768,GO:0005794,GO:0010008,GO:0010507,GO:0016021,GO:1903955,GO:0032511,GO:2000009,GO:0033210,GO:0038021,GO:0042802,GO:0000139,GO:0043235,GO:0001525	negative regulation of JAK-STAT cascade|signaling receptor binding|negative regulation of growth hormone receptor signaling pathway|endosome|Golgi apparatus|endosome membrane|negative regulation of autophagy|integral component of membrane|positive regulation of protein targeting to mitochondrion|late endosome to vacuole transport via multivesicular body sorting pathway|negative regulation of prot…	--	--
Id3	2.27759e-75	0.884	0.669	3.9145e-71	-0.221803	0.751677	Up	ENSRNOG00000026124	protein_coding	inhibitor of DNA binding 3, HLH protein	bHLH	GO:0005737,GO:0006275,GO:0006351,GO:0007417,GO:0007507,GO:0007517,GO:0042476,GO:0007623,GO:0043065,GO:0043392,GO:0008134,GO:0043425,GO:0043433,GO:0045596,GO:0045662,GO:0045665,GO:0045668,GO:0045892,GO:0000122,GO:0001085,GO:0001191,GO:0001656,GO:0003700,GO:0005634,GO:0008284,GO:0009611,GO:0010629,GO:0019904,GO:0030182,GO:0046983,GO:0030855,GO:0051726,GO:0030903,GO:0072750,GO:1901707	cytoplasm|regulation of DNA replication|transcription, DNA-templated|central nervous system development|heart development|muscle organ development|odontogenesis|circadian rhythm|positive regulation of apoptotic process|negative regulation of DNA binding|transcription factor binding|bHLH transcription factor binding|negative regulation of DNA binding transcription factor activity|negative regulati…	rno04350,rno04550	TGF-beta signaling pathway|Signaling pathways regulating pluripotency of stem cells
Rgcc	7.64999e-72	0.69	0.394	1.3148e-67	-1.00572	0.748721	Up	ENSRNOG00000042960	protein_coding	regulator of cell cycle	--	GO:0005737,GO:0005813,GO:0006956,GO:0008285,GO:0010628,GO:0010718,GO:0016525,GO:0050715,GO:0019901,GO:0051091,GO:0051496,GO:0070412,GO:0071158,GO:0071456,GO:0071850,GO:0072537,GO:0090272,GO:0000079,GO:0001100,GO:0001937,GO:0003331,GO:0005634,GO:0005730,GO:0030295,GO:0031659,GO:0032147,GO:0032967,GO:0043537,GO:1901203,GO:0045840,GO:1901991,GO:0045944,GO:2000048,GO:0050710,GO:2000353,GO:2000573	cytoplasm|centrosome|complement activation|negative regulation of cell proliferation|positive regulation of gene expression|positive regulation of epithelial to mesenchymal transition|negative regulation of angiogenesis|positive regulation of cytokine secretion|protein kinase binding|positive regulation of DNA binding transcription factor activity|positive regulation of stress fiber assembly|R-SM…	--	--
Tjp1	8.11762e-77	0.691	0.372	1.39518e-72	-1.09962	0.748472	Up	ENSRNOG00000011077	protein_coding	tight junction protein 1	--	GO:0005911,GO:0005912,GO:0005913,GO:0005921,GO:0005923,GO:0032496,GO:0007605,GO:0032991,GO:0008022,GO:0009986,GO:0042493,GO:0043116,GO:0043296,GO:0045177,GO:0045296,GO:0045471,GO:0046581,GO:0001825,GO:0005515,GO:0005524,GO:0005634,GO:0005737,GO:0005829,GO:0005886,GO:0014704,GO:0016020,GO:0016301,GO:0016310,GO:0016323,GO:0016324,GO:0016327,GO:0070160,GO:0019904,GO:0070830,GO:0030054,GO:0071000,GO:…	cell-cell junction|adherens junction|cell-cell adherens junction|gap junction|bicellular tight junction|response to lipopolysaccharide|sensory perception of sound|protein-containing complex|protein C-terminus binding|cell surface|response to drug|negative regulation of vascular permeability|apical junction complex|apical part of cell|cadherin binding|response to ethanol|intercellular canaliculus|…	rno04520,rno04530,rno04540,rno05132	Adherens junction|Tight junction|Gap junction|Salmonella infection
Adam17	9.84486e-70	0.564	0.247	1.69204e-65	-1.60689	0.745273	Up	ENSRNOG00000060694	protein_coding	ADAM metallopeptidase domain 17	--	GO:0005112,GO:0005138,GO:0005178,GO:0005615,GO:0006509,GO:0005737,GO:0005829,GO:0007155,GO:0007173,GO:0010977,GO:0007219,GO:0015629,GO:0007220,GO:0016020,GO:0016324,GO:0017124,GO:0001666,GO:0032587,GO:0030165,GO:0001934,GO:0032722,GO:0030183,GO:0002467,GO:0002532,GO:0033025,GO:0004222,GO:0033077,GO:0033627,GO:0048536,GO:0048679,GO:0035313,GO:0048870,GO:0050830,GO:0051088,GO:1903265,GO:0051272,GO:…	Notch binding|interleukin-6 receptor binding|integrin binding|extracellular space|membrane protein ectodomain proteolysis|cytoplasm|cytosol|cell adhesion|epidermal growth factor receptor signaling pathway|negative regulation of neuron projection development|Notch signaling pathway|actin cytoskeleton|Notch receptor processing|membrane|apical plasma membrane|SH3 domain binding|response to hypoxia|r…	rno04330,rno05010	Notch signaling pathway|Alzheimer's disease
Fxyd5	5.65551e-71	0.601	0.263	9.72012e-67	-1.48899	0.744984	Up	ENSRNOG00000021062	protein_coding	FXYD domain-containing ion transport regulator 5	--	GO:0016021,GO:0017080,GO:0034220,GO:0045296,GO:2000649,GO:0003779,GO:0005216,GO:0005887	integral component of membrane|sodium channel regulator activity|ion transmembrane transport|cadherin binding|regulation of sodium ion transmembrane transporter activity|actin binding|ion channel activity|integral component of plasma membrane	--	--
Cldn11	2.2989e-71	0.851	0.513	3.95111e-67	-0.548004	0.744925	Up	ENSRNOG00000010263	protein_coding	claudin 11	--	GO:0043209,GO:0005923,GO:0045178,GO:0007155,GO:0007283,GO:0008366,GO:0016021,GO:0005198,GO:0016338,GO:0005886,GO:0042802	myelin sheath|bicellular tight junction|basal part of cell|cell adhesion|spermatogenesis|axon ensheathment|integral component of membrane|structural molecule activity|calcium-independent cell-cell adhesion via plasma membrane cell-adhesion molecules|plasma membrane|identical protein binding	rno04514,rno04530,rno04670,rno05160	Cell adhesion molecules (CAMs)|Tight junction|Leukocyte transendothelial migration|Hepatitis C
Cnih4	7.05223e-81	0.557	0.164	1.21207e-76	-1.94676	0.744366	Up	ENSRNOG00000003717	protein_coding	cornichon family AMPA receptor auxiliary protein 4	--	GO:0016021,GO:0031730,GO:0005783,GO:0005793,GO:0006888	integral component of membrane|CCR5 chemokine receptor binding|endoplasmic reticulum|endoplasmic reticulum-Golgi intermediate compartment|ER to Golgi vesicle-mediated transport	--	--
Gnai2	2.45049e-127	1	0.976	4.21166e-123	0.72201	0.744093	Up	ENSRNOG00000016592	protein_coding	G protein subunit alpha i2	--	GO:0005525,GO:0005634,GO:0005654,GO:0005737,GO:0005813,GO:0007213,GO:0007214,GO:0005829,GO:0007216,GO:0008016,GO:0008283,GO:0008284,GO:0045121,GO:0016020,GO:0045955,GO:0030335,GO:0046628,GO:0030425,GO:0046872,GO:0050805,GO:0051301,GO:0000186,GO:0051924,GO:0001664,GO:0070382,GO:0001973,GO:0140199,GO:0003924,GO:0004871,GO:0005515,GO:0005834,GO:0005886,GO:0007186,GO:0007188,GO:0030496,GO:0007189,GO:…	GTP binding|nucleus|nucleoplasm|cytoplasm|centrosome|G-protein coupled acetylcholine receptor signaling pathway|gamma-aminobutyric acid signaling pathway|cytosol|G-protein coupled glutamate receptor signaling pathway|regulation of heart contraction|cell proliferation|positive regulation of cell proliferation|membrane raft|membrane|negative regulation of calcium ion-dependent exocytosis|positive r…	rno04015,rno04371,rno04071,rno04024,rno04022,rno04540,rno04611,rno04670,rno04062,rno04923,rno04915,rno04914,rno04921,rno04926,rno04916,rno04924,rno04261,rno04971,rno04724,rno04727,rno04725,rno04728,rno04726,rno04730,rno04723,rno04360,rno04713,rno05200,rno05012,rno05030,rno05032,rno05034,rno04934,rno05133,rno05145,rno05142	Rap1 signaling pathway|Apelin signaling pathway|Sphingolipid signaling pathway|cAMP signaling pathway|cGMP - PKG signaling pathway|Gap junction|Platelet activation|Leukocyte transendothelial migration|Chemokine signaling pathway|Regulation of lipolysis in adipocyte|Estrogen signaling pathway|Progesterone-mediated oocyte maturation|Oxytocin signaling pathway|Relaxin signaling pathway|Melanogenesis…
Trem2	1.38734e-92	0.456	0.057	2.38441e-88	-2.89841	0.743969	Up	ENSRNOG00000013578	protein_coding	triggering receptor expressed on myeloid cells 2	--	GO:0097028,GO:0005886,GO:0097110,GO:0006911,GO:1903078,GO:0016021,GO:0032497,GO:0032499,GO:0042834,GO:0050731,GO:1903082,GO:0050850,GO:2000350,GO:0070374,GO:0070392,GO:0070891,GO:0001530,GO:0071223,GO:0002588,GO:0071224,GO:0005543	dendritic cell differentiation|plasma membrane|scaffold protein binding|phagocytosis, engulfment|positive regulation of protein localization to plasma membrane|integral component of membrane|detection of lipopolysaccharide|detection of peptidoglycan|peptidoglycan binding|positive regulation of peptidyl-tyrosine phosphorylation|positive regulation of C-C chemokine receptor CCR7 signaling pathway|p…	rno04380	Osteoclast differentiation
Slc25a10	4.74982e-75	0.748	0.491	8.16352e-71	-0.759483	0.743502	Up	ENSRNOG00000036693	protein_coding	solute carrier family 25 member 10	--	GO:1902356,GO:0015744,GO:0015141,GO:0005743,GO:1902358,GO:0016021,GO:0006817,GO:0022857,GO:0015291,GO:0006839,GO:0035435,GO:0008272,GO:0015114,GO:0015116,GO:0015297,GO:0015117,GO:0071422,GO:0015709,GO:0015131,GO:0005654,GO:0071423,GO:0015729,GO:0015140,GO:0005739,GO:0015743	oxaloacetate(2-) transmembrane transport|succinate transport|succinate transmembrane transporter activity|mitochondrial inner membrane|sulfate transmembrane transport|integral component of membrane|phosphate ion transport|transmembrane transporter activity|secondary active transmembrane transporter activity|mitochondrial transport|phosphate ion transmembrane transport|sulfate transport|phosphate …	rno04964	Proximal tubule bicarbonate reclamation
Clec3b	2.94416e-121	0.419	0.004	5.06013e-117	-4.94023	0.74293	Up	ENSRNOG00000004540	protein_coding	C-type lectin domain family 3, member B	--	GO:0030282,GO:0001652,GO:0036143,GO:0005509,GO:0005576,GO:0005615,GO:0071310,GO:0005737,GO:0071560,GO:0008201,GO:0001501,GO:0010756,GO:0001503	bone mineralization|granular component|kringle domain binding|calcium ion binding|extracellular region|extracellular space|cellular response to organic substance|cytoplasm|cellular response to transforming growth factor beta stimulus|heparin binding|skeletal system development|positive regulation of plasminogen activation|ossification	--	--
Padi2	1.17524e-62	0.649	0.355	2.01988e-58	-1.12694	0.741912	Up	ENSRNOG00000007574	protein_coding	peptidyl arginine deiminase 2	--	GO:0070100,GO:0030520,GO:0004668,GO:1901624,GO:0035327,GO:0005509,GO:0005634,GO:1990830,GO:0005737,GO:0010848,GO:0036413,GO:0018101,GO:0036414,GO:0048096,GO:0030331	negative regulation of chemokine-mediated signaling pathway|intracellular estrogen receptor signaling pathway|protein-arginine deiminase activity|negative regulation of lymphocyte chemotaxis|transcriptionally active chromatin|calcium ion binding|nucleus|cellular response to leukemia inhibitory factor|cytoplasm|regulation of chromatin disassembly|histone H3-R26 citrullination|protein citrullinatio…	--	--
AABR07000398.1	1.01287e-57	0.989	0.995	1.74082e-53	1.13008	0.741115	Up	ENSRNOG00000047746	protein_coding	--	Ac1147	--	--	--	--
Reck	4.07425e-79	0.565	0.181	7.00241e-75	-1.909	0.740179	Up	ENSRNOG00000014863	protein_coding	reversion-inducing-cysteine-rich protein with kazal motifs	--	GO:0005886,GO:0007566,GO:0010951,GO:0016020,GO:0030198,GO:0030336,GO:0035115,GO:1904684,GO:0001955,GO:0004866	plasma membrane|embryo implantation|negative regulation of endopeptidase activity|membrane|extracellular matrix organization|negative regulation of cell migration|embryonic forelimb morphogenesis|negative regulation of metalloendopeptidase activity|blood vessel maturation|endopeptidase inhibitor activity	rno05206	MicroRNAs in cancer
LOC100909505	1.01744e-75	0.646	0.327	1.74868e-71	-1.28886	0.740128	Up	ENSRNOG00000046159	protein_coding	N-acetylglucosamine-6-sulfatase-like	--	GO:0046872	metal ion binding	--	--
Hbegf	1.69488e-68	0.62	0.279	2.913e-64	-1.41744	0.739393	Up	ENSRNOG00000018646	protein_coding	heparin-binding EGF-like growth factor	--	GO:0035313,GO:0008201,GO:0005615,GO:0048661,GO:0050731,GO:0008284,GO:0005887,GO:0051545,GO:0007173,GO:0051549,GO:0009986,GO:0007399,GO:0051897,GO:0010469,GO:0008016,GO:0060326,GO:0016477,GO:0008083,GO:0005154,GO:0090303,GO:0030307,GO:0030335	wound healing, spreading of epidermal cells|heparin binding|extracellular space|positive regulation of smooth muscle cell proliferation|positive regulation of peptidyl-tyrosine phosphorylation|positive regulation of cell proliferation|integral component of plasma membrane|negative regulation of elastin biosynthetic process|epidermal growth factor receptor signaling pathway|positive regulation of …	rno04012,rno04912,rno04915,rno05205,rno05219,rno01522	ErbB signaling pathway|GnRH signaling pathway|Estrogen signaling pathway|Proteoglycans in cancer|Bladder cancer|Endocrine resistance
Rpl3	1.6197e-157	1	0.997	2.78378e-153	1.08328	0.736345	Up	ENSRNOG00000016896	protein_coding	ribosomal protein L3	--	GO:0005730,GO:0005829,GO:0005840,GO:0006412,GO:0008097,GO:0008150,GO:0022625,GO:0000027,GO:0032991,GO:0003735,GO:0071353	nucleolus|cytosol|ribosome|translation|5S rRNA binding|biological_process|cytosolic large ribosomal subunit|ribosomal large subunit assembly|protein-containing complex|structural constituent of ribosome|cellular response to interleukin-4	rno03010	Ribosome
Fbln1	2.50696e-79	0.521	0.132	4.30872e-75	-2.17145	0.736021	Up	ENSRNOG00000014137	protein_coding	fibulin 1	--	GO:0070373,GO:0010628,GO:0005178,GO:0071953,GO:0010952,GO:0005201,GO:0072378,GO:0016504,GO:0005509,GO:1900025,GO:0005575,GO:0005576,GO:0005577,GO:0005578,GO:0030198,GO:0005604,GO:1904188,GO:0031012,GO:0005615,GO:1904237,GO:0042802,GO:0007162,GO:2000146,GO:0044877,GO:0007229,GO:0001933,GO:2000647,GO:0048146,GO:0007566,GO:0001968,GO:2001202,GO:0070051,GO:0008022,GO:0003674	negative regulation of ERK1 and ERK2 cascade|positive regulation of gene expression|integrin binding|elastic fiber|positive regulation of peptidase activity|extracellular matrix structural constituent|blood coagulation, fibrin clot formation|peptidase activator activity|calcium ion binding|negative regulation of substrate adhesion-dependent cell spreading|cellular_component|extracellular region|f…	--	--
Ezr	2.56301e-73	0.545	0.189	4.40504e-69	-1.86792	0.733463	Up	ENSRNOG00000018524	protein_coding	ezrin	--	GO:1901222,GO:1902115,GO:1902896,GO:1902966,GO:1903078,GO:1903364,GO:1903753,GO:2000643,GO:0003779,GO:0005198,GO:0005515,GO:0005622,GO:0005737,GO:0005768,GO:0008022,GO:0005829,GO:0008360,GO:0008361,GO:0005856,GO:0010628,GO:0010737,GO:0015629,GO:0030315,GO:0016323,GO:0030855,GO:0016324,GO:0030953,GO:0031528,GO:0031532,GO:0031623,GO:0032532,GO:0000122,GO:0043209,GO:0032587,GO:0001650,GO:0043622,GO:…	regulation of NIK/NF-kappaB signaling|regulation of organelle assembly|terminal web assembly|positive regulation of protein localization to early endosome|positive regulation of protein localization to plasma membrane|positive regulation of cellular protein catabolic process|negative regulation of p38MAPK cascade|positive regulation of early endosome to late endosome transport|actin binding|struc…	rno04530,rno04810,rno04670,rno04971,rno05206,rno05205	Tight junction|Regulation of actin cytoskeleton|Leukocyte transendothelial migration|Gastric acid secretion|MicroRNAs in cancer|Proteoglycans in cancer
Adamts12	6.43014e-86	0.477	0.081	1.10515e-81	-2.5981	0.733225	Up	ENSRNOG00000018865	protein_coding	ADAM metallopeptidase with thrombospondin type 1 motif, 12	--	GO:1902203,GO:0007160,GO:1902548,GO:0008150,GO:2001113,GO:0016477,GO:0030167,GO:0031012,GO:0032331,GO:0046872,GO:0050727,GO:0051603,GO:0071347,GO:0071356,GO:0003674,GO:0071773,GO:0004222,GO:1901509,GO:0005575	negative regulation of hepatocyte growth factor receptor signaling pathway|cell-matrix adhesion|negative regulation of cellular response to vascular endothelial growth factor stimulus|biological_process|negative regulation of cellular response to hepatocyte growth factor stimulus|cell migration|proteoglycan catabolic process|extracellular matrix|negative regulation of chondrocyte differentiation|…	--	--
Anxa1	9.10404e-67	0.58	0.231	1.56471e-62	-1.58977	0.732435	Up	ENSRNOG00000017469	protein_coding	annexin A1	--	GO:0048306,GO:0050482,GO:0050709,GO:0050727,GO:0051384,GO:0070062,GO:0097350,GO:0098609,GO:0070301,GO:0098641,GO:0070365,GO:1900087,GO:1900138,GO:2000483,GO:0003697,GO:0003727,GO:0004386,GO:0005198,GO:0005509,GO:0005543,GO:0005829,GO:0005544,GO:0005884,GO:0005886,GO:0005913,GO:0006909,GO:0016323,GO:0006954,GO:0016324,GO:0007165,GO:0016328,GO:0018149,GO:0019834,GO:0000733,GO:0031514,GO:0001533,GO:…	calcium-dependent protein binding|arachidonic acid secretion|negative regulation of protein secretion|regulation of inflammatory response|response to glucocorticoid|extracellular exosome|neutrophil clearance|cell-cell adhesion|cellular response to hydrogen peroxide|cadherin binding involved in cell-cell adhesion|hepatocyte differentiation|positive regulation of G1/S transition of mitotic cell cyc…	--	--
Rps21	2.08514e-186	1	1	3.58373e-182	1.31762	0.731215	Up	ENSRNOG00000060449	protein_coding	ribosomal protein S21	--	GO:0003674,GO:0003735,GO:0005791,GO:0006412,GO:0008150,GO:0022627,GO:0042788,GO:0043022,GO:0000447,GO:0000461,GO:0002181	molecular_function|structural constituent of ribosome|rough endoplasmic reticulum|translation|biological_process|cytosolic small ribosomal subunit|polysomal ribosome|ribosome binding|endonucleolytic cleavage in ITS1 to separate SSU-rRNA from 5.8S rRNA and LSU-rRNA from tricistronic rRNA transcript (SSU-rRNA, 5.8S rRNA, LSU-rRNA)|endonucleolytic cleavage to generate mature 3'-end of SSU-rRNA from …	rno03010	Ribosome
Nucb1	2.4573e-88	0.96	0.798	4.22336e-84	0.0707341	0.729586	Up	ENSRNOG00000020889	protein_coding	nucleobindin 1	--	GO:0072718,GO:0005515,GO:0090498,GO:0005576,GO:0098547,GO:0005615,GO:0005634,GO:0005737,GO:0005769,GO:0005791,GO:1903533,GO:0005793,GO:0005794,GO:0005798,GO:0005801,GO:0001965,GO:0005802,GO:0003677,GO:0032580,GO:0005509	response to cisplatin|protein binding|extrinsic component of Golgi membrane|extracellular region|lumenal side of Golgi membrane|extracellular space|nucleus|cytoplasm|early endosome|rough endoplasmic reticulum|regulation of protein targeting|endoplasmic reticulum-Golgi intermediate compartment|Golgi apparatus|Golgi-associated vesicle|cis-Golgi network|G-protein alpha-subunit binding|trans-Golgi ne…	--	--
Qprt	9.17957e-66	0.558	0.267	1.57769e-61	-1.50719	0.729274	Up	ENSRNOG00000016980	protein_coding	quinolinate phosphoribosyltransferase	--	GO:0005737,GO:0009435,GO:0034213,GO:0042803,GO:0046874,GO:0051259,GO:0004514	cytoplasm|NAD biosynthetic process|quinolinate catabolic process|protein homodimerization activity|quinolinate metabolic process|protein complex oligomerization|nicotinate-nucleotide diphosphorylase (carboxylating) activity	rno00760	Nicotinate and nicotinamide metabolism
Emc7	5.90055e-77	0.911	0.721	1.01413e-72	-0.130942	0.727429	Up	ENSRNOG00000005884	protein_coding	ER membrane protein complex subunit 7	--	GO:0072546,GO:0016021,GO:0030246	ER membrane protein complex|integral component of membrane|carbohydrate binding	--	--
Anapc13	2.92138e-80	0.88	0.608	5.02097e-76	-0.390459	0.726501	Up	ENSRNOG00000008459	protein_coding	anaphase promoting complex subunit 13	--	GO:0005680,GO:0070979	anaphase-promoting complex|protein K11-linked ubiquitination	rno04120,rno04110,rno04114,rno04914	Ubiquitin mediated proteolysis|Cell cycle|Oocyte meiosis|Progesterone-mediated oocyte maturation
Bace2	3.03165e-73	0.648	0.346	5.21049e-69	-1.24652	0.725798	Up	ENSRNOG00000001953	protein_coding	beta-site APP-cleaving enzyme 2	--	GO:0016021,GO:0004190,GO:0030163,GO:0005768,GO:0042985,GO:0005783,GO:0005794,GO:0005886,GO:0050435,GO:0006508,GO:0006509,GO:0001540,GO:0009986	integral component of membrane|aspartic-type endopeptidase activity|protein catabolic process|endosome|negative regulation of amyloid precursor protein biosynthetic process|endoplasmic reticulum|Golgi apparatus|plasma membrane|amyloid-beta metabolic process|proteolysis|membrane protein ectodomain proteolysis|amyloid-beta binding|cell surface	rno05010	Alzheimer's disease
Kdelr3	1.39156e-64	0.603	0.282	2.39167e-60	-1.45436	0.725283	Up	ENSRNOG00000013577	protein_coding	KDEL endoplasmic reticulum protein retention receptor 3	--	GO:0006621,GO:0015031,GO:0016021,GO:0046923,GO:0005783,GO:0005789	protein retention in ER lumen|protein transport|integral component of membrane|ER retention sequence binding|endoplasmic reticulum|endoplasmic reticulum membrane	--	--
Ctsa	1.76752e-121	1	0.997	3.03784e-117	0.951657	0.725068	Up	ENSRNOG00000015857	protein_coding	cathepsin A	--	GO:0005575,GO:0005654,GO:0006508,GO:0008150,GO:0031647,GO:0043231,GO:0051603,GO:1904715,GO:0003674,GO:0004185	cellular_component|nucleoplasm|proteolysis|biological_process|regulation of protein stability|intracellular membrane-bounded organelle|proteolysis involved in cellular protein catabolic process|negative regulation of chaperone-mediated autophagy|molecular_function|serine-type carboxypeptidase activity	rno04142,rno04614	Lysosome|Renin-angiotensin system
Pnrc2	2.6954e-68	0.631	0.299	4.63258e-64	-1.34232	0.725044	Up	ENSRNOG00000009248	protein_coding	proline-rich nuclear receptor coactivator 2	--	GO:0006355,GO:0000184,GO:0031087,GO:0000932,GO:0005634,GO:0005654,GO:0005794,GO:0006351	regulation of transcription, DNA-templated|nuclear-transcribed mRNA catabolic process, nonsense-mediated decay|deadenylation-independent decapping of nuclear-transcribed mRNA|P-body|nucleus|nucleoplasm|Golgi apparatus|transcription, DNA-templated	--	--
Stard13	3.65651e-81	0.498	0.116	6.28445e-77	-2.34287	0.723657	Up	ENSRNOG00000001090	protein_coding	StAR-related lipid transfer domain containing 13	--	GO:0060055,GO:0090051,GO:0097498,GO:1903671,GO:0007165,GO:0008289,GO:0043542	angiogenesis involved in wound healing|negative regulation of cell migration involved in sprouting angiogenesis|endothelial tube lumen extension|negative regulation of sprouting angiogenesis|signal transduction|lipid binding|endothelial cell migration	--	--
Txndc5	1.61363e-75	0.663	0.331	2.77335e-71	-1.25585	0.723568	Up	ENSRNOG00000013469	protein_coding	thioredoxin domain containing 5	--	GO:0006457,GO:0034976,GO:0043277,GO:0045454,GO:0003756,GO:0005783,GO:0005788	protein folding|response to endoplasmic reticulum stress|apoptotic cell clearance|cell redox homeostasis|protein disulfide isomerase activity|endoplasmic reticulum|endoplasmic reticulum lumen	rno04141	Protein processing in endoplasmic reticulum
Cd82	1.59264e-75	0.867	0.586	2.73727e-71	-0.391013	0.722986	Up	ENSRNOG00000000047	protein_coding	Cd82 molecule	--	GO:0007166,GO:0008150,GO:0016021,GO:0003674,GO:0005575,GO:0005887	cell surface receptor signaling pathway|biological_process|integral component of membrane|molecular_function|cellular_component|integral component of plasma membrane	rno04115	p53 signaling pathway
Tmed7	3.79836e-72	0.751	0.489	6.52823e-68	-0.773569	0.722258	Up	ENSRNOG00000003691	protein_coding	transmembrane p24 trafficking protein 7	--	GO:0016021,GO:0005783,GO:0030134,GO:0005789,GO:0030663,GO:0005793,GO:0005794,GO:0033116,GO:0006886,GO:0006888,GO:0007030,GO:0004871,GO:0012507,GO:0015031	integral component of membrane|endoplasmic reticulum|COPII-coated ER to Golgi transport vesicle|endoplasmic reticulum membrane|COPI-coated vesicle membrane|endoplasmic reticulum-Golgi intermediate compartment|Golgi apparatus|endoplasmic reticulum-Golgi intermediate compartment membrane|intracellular protein transport|ER to Golgi vesicle-mediated transport|Golgi organization|signal transducer acti…	--	--
Ptbp1	8.98448e-70	0.711	0.439	1.54416e-65	-0.879965	0.721284	Up	ENSRNOG00000010448	protein_coding	polypyrimidine tract binding protein 1	--	GO:0075522,GO:0045727,GO:0006397,GO:0000381,GO:0045944,GO:0008380,GO:0000956,GO:1904411,GO:0048025,GO:0010976,GO:0001069,GO:0003231,GO:0003697,GO:0003723,GO:0003729,GO:0032024,GO:0005634,GO:0033119,GO:0051148,GO:0036002,GO:0005737,GO:0000014,GO:0043565,GO:0006259,GO:0070935,GO:0044306	IRES-dependent viral translational initiation|positive regulation of translation|mRNA processing|regulation of alternative mRNA splicing, via spliceosome|positive regulation of transcription by RNA polymerase II|RNA splicing|nuclear-transcribed mRNA catabolic process|positive regulation of secretory granule organization|negative regulation of mRNA splicing, via spliceosome|positive regulation of …	--	--
Ybx1-ps3	1.20602e-76	0.619	0.257	2.07279e-72	-1.51827	0.72089	Up	--	--	--	--	--	--	--	--
Selenos	1.90196e-76	0.87	0.624	3.26891e-72	-0.388178	0.719862	Up	ENSRNOG00000012576	protein_coding	--	selenoprotein S	GO:0002865,GO:0005783,GO:0005881,GO:0006983,GO:0009749,GO:0016209,GO:0019899,GO:0030176,GO:0030433,GO:0030968,GO:0030970,GO:0032715,GO:0032720,GO:0034361,GO:0034362,GO:0034599,GO:0036502,GO:0036513,GO:0045454,GO:0050728,GO:0051117,GO:0051771,GO:0051775,GO:0071222,GO:0080164,GO:1902236,GO:1990381,GO:2000110	negative regulation of acute inflammatory response to antigenic stimulus|endoplasmic reticulum|cytoplasmic microtubule|ER overload response|response to glucose|antioxidant activity|enzyme binding|integral component of endoplasmic reticulum membrane|ubiquitin-dependent ERAD pathway|endoplasmic reticulum unfolded protein response|retrograde protein transport, ER to cytosol|negative regulation of in…	rno04141	Protein processing in endoplasmic reticulum
NEWGENE-1308171	5.55535e-78	0.441	0.076	9.54799e-74	-2.69048	0.718992	Up	--	--	--	--	--	--	--	--
Ppp1r14b	1.06147e-72	0.899	0.734	1.82435e-68	-0.124948	0.717403	Up	ENSRNOG00000021151	protein_coding	protein phosphatase 1, regulatory (inhibitor) subunit 14B	--	GO:0019212,GO:0019888,GO:0032515,GO:0035304,GO:0042325,GO:0045087,GO:0004864,GO:0004865,GO:0005737	phosphatase inhibitor activity|protein phosphatase regulator activity|negative regulation of phosphoprotein phosphatase activity|regulation of protein dephosphorylation|regulation of phosphorylation|innate immune response|protein phosphatase inhibitor activity|protein serine/threonine phosphatase inhibitor activity|cytoplasm	--	--
Churc1	6.34387e-89	0.931	0.754	1.09032e-84	-0.0542078	0.717193	Up	ENSRNOG00000007336	protein_coding	churchill domain containing 1	--	GO:0007275,GO:0008270,GO:0045893	multicellular organism development|zinc ion binding|positive regulation of transcription, DNA-templated	--	--
Pomgnt1	1.35361e-74	0.815	0.57	2.32645e-70	-0.540125	0.714853	Up	ENSRNOG00000023455	protein_coding	protein O-linked mannose N-acetylglucosaminyltransferase 1 (beta 1,2-)	--	GO:0005575,GO:0005794,GO:0006486,GO:0006493,GO:0008150,GO:0008375,GO:0016021,GO:0000139,GO:0047223,GO:0003674,GO:0003827	cellular_component|Golgi apparatus|protein glycosylation|protein O-linked glycosylation|biological_process|acetylglucosaminyltransferase activity|integral component of membrane|Golgi membrane|beta-1,3-galactosyl-O-glycosyl-glycoprotein beta-1,3-N-acetylglucosaminyltransferase activity|molecular_function|alpha-1,3-mannosylglycoprotein 2-beta-N-acetylglucosaminyltransferase activity	rno00515	Mannose type O-glycan biosyntheis
Serp1	3.11326e-70	0.723	0.449	5.35076e-66	-0.88011	0.714633	Up	ENSRNOG00000011763	protein_coding	stress-associated endoplasmic reticulum protein 1	--	GO:0046622,GO:0005881,GO:0048644,GO:0060124,GO:0006006,GO:0006486,GO:0009791,GO:0010259,GO:0015031,GO:0016021,GO:0030968,GO:0001501,GO:0032024,GO:0005783,GO:0045727,GO:0005789	positive regulation of organ growth|cytoplasmic microtubule|muscle organ morphogenesis|positive regulation of growth hormone secretion|glucose metabolic process|protein glycosylation|post-embryonic development|multicellular organism aging|protein transport|integral component of membrane|endoplasmic reticulum unfolded protein response|skeletal system development|positive regulation of insulin secr…	--	--
Fam83f	1.59523e-65	0.618	0.311	2.74173e-61	-1.35151	0.713975	Up	ENSRNOG00000018330	protein_coding	family with sequence similarity 83, member F	--	--	--	--	--
Zfp706	2.58223e-96	0.991	0.927	4.43808e-92	0.435841	0.712408	Up	ENSRNOG00000060956	protein_coding	zinc finger protein 706	--	GO:0005737,GO:0008150,GO:0045892,GO:1902455,GO:0003674,GO:0005575,GO:0005634	cytoplasm|biological_process|negative regulation of transcription, DNA-templated|negative regulation of stem cell population maintenance|molecular_function|cellular_component|nucleus	--	--
Cyb5r2	2.83525e-56	0.607	0.309	4.87295e-52	-1.35332	0.708238	Up	ENSRNOG00000019751	protein_coding	cytochrome b5 reductase 2	--	GO:0005739,GO:0016020,GO:0016126,GO:0016491,GO:0055114,GO:0071949,GO:0004128	mitochondrion|membrane|sterol biosynthetic process|oxidoreductase activity|oxidation-reduction process|FAD binding|cytochrome-b5 reductase activity, acting on NAD(P)H	rno00520	Amino sugar and nucleotide sugar metabolism
Fkbp10	1.50084e-67	0.532	0.203	2.5795e-63	-1.81601	0.70823	Up	ENSRNOG00000015941	protein_coding	FK506 binding protein 10	--	GO:0003755,GO:0005509,GO:0005528,GO:0005730,GO:0005737,GO:0061077,GO:0000412,GO:0000413	peptidyl-prolyl cis-trans isomerase activity|calcium ion binding|FK506 binding|nucleolus|cytoplasm|chaperone-mediated protein folding|histone peptidyl-prolyl isomerization|protein peptidyl-prolyl isomerization	--	--
Phlda3	5.96891e-85	0.981	0.884	1.02588e-80	0.404539	0.706518	Up	ENSRNOG00000009068	protein_coding	pleckstrin homology-like domain, family A, member 3	--	GO:0043325,GO:0005547,GO:0051898,GO:0005737,GO:0005886,GO:0010314,GO:0032266,GO:0080025,GO:0042771,GO:0043065,GO:0005546	phosphatidylinositol-3,4-bisphosphate binding|phosphatidylinositol-3,4,5-trisphosphate binding|negative regulation of protein kinase B signaling|cytoplasm|plasma membrane|phosphatidylinositol-5-phosphate binding|phosphatidylinositol-3-phosphate binding|phosphatidylinositol-3,5-bisphosphate binding|intrinsic apoptotic signaling pathway in response to DNA damage by p53 class mediator|positive regul…	--	--
Ppp1r18	1.50025e-71	0.632	0.394	2.57848e-67	-1.1001	0.706435	Up	ENSRNOG00000000816	protein_coding	protein phosphatase 1, regulatory subunit 18	--	GO:0019902	phosphatase binding	--	--
Aldh2	1.02008e-77	0.924	0.761	1.75321e-73	-0.0245157	0.705679	Up	ENSRNOG00000001344	protein_coding	aldehyde dehydrogenase 2 family (mitochondrial)	--	GO:0035094,GO:0004029,GO:0042802,GO:0043066,GO:0005515,GO:0005739,GO:0005759,GO:0055093,GO:0006068,GO:0055114,GO:0032355,GO:0070404,GO:0032496,GO:0071398,GO:0032570,GO:0001889,GO:0032870,GO:0033574	response to nicotine|aldehyde dehydrogenase (NAD) activity|identical protein binding|negative regulation of apoptotic process|protein binding|mitochondrion|mitochondrial matrix|response to hyperoxia|ethanol catabolic process|oxidation-reduction process|response to estradiol|NADH binding|response to lipopolysaccharide|cellular response to fatty acid|response to progesterone|liver development|cellu…	rno00010,rno00053,rno00620,rno00071,rno00561,rno00280,rno00310,rno00330,rno00340,rno00380,rno00410	Glycolysis / Gluconeogenesis|Ascorbate and aldarate metabolism|Pyruvate metabolism|Fatty acid degradation|Glycerolipid metabolism|Valine, leucine and isoleucine degradation|Lysine degradation|Arginine and proline metabolism|Histidine metabolism|Tryptophan metabolism|beta-Alanine metabolism
Itm2b	2.07329e-162	1	1	3.56337e-158	1.29307	0.705383	Up	ENSRNOG00000016271	protein_coding	integral membrane protein 2B	--	GO:0031301,GO:0005524,GO:0042985,GO:0005615,GO:0005794,GO:0005886,GO:0043231,GO:0007399,GO:0070062,GO:0010008,GO:0097192,GO:0030660,GO:0000139,GO:0001540	integral component of organelle membrane|ATP binding|negative regulation of amyloid precursor protein biosynthetic process|extracellular space|Golgi apparatus|plasma membrane|intracellular membrane-bounded organelle|nervous system development|extracellular exosome|endosome membrane|extrinsic apoptotic signaling pathway in absence of ligand|Golgi-associated vesicle membrane|Golgi membrane|amyloid-…	--	--
Dnajc19	6.98653e-69	0.673	0.391	1.20077e-64	-1.06321	0.704894	Up	ENSRNOG00000049819	protein_coding	DnaJ heat shock protein family (Hsp40) member C19	--	GO:0005575,GO:0005739,GO:0005743,GO:0007601,GO:0008150,GO:0008565,GO:0030150,GO:0032991,GO:0048806,GO:0001405,GO:0001671,GO:0003674	cellular_component|mitochondrion|mitochondrial inner membrane|visual perception|biological_process|protein transporter activity|protein import into mitochondrial matrix|protein-containing complex|genitalia development|presequence translocase-associated import motor|ATPase activator activity|molecular_function	--	--
Rcn3	4.62066e-71	0.729	0.453	7.94152e-67	-0.846026	0.704876	Up	ENSRNOG00000043007	protein_coding	reticulocalbin 3	--	GO:0005509	calcium ion binding	--	--
Sult1a1	1.75004e-53	0.574	0.318	3.00779e-49	-1.32011	0.703948	Up	ENSRNOG00000019342	protein_coding	sulfotransferase family 1A member 1	--	GO:0051384,GO:0017085,GO:0005829,GO:0051923,GO:0017144,GO:0006068,GO:0006584,GO:0006805,GO:0008146,GO:0018960,GO:0042803,GO:0008210,GO:0047894,GO:0050294,GO:0008217,GO:0000166,GO:0050427,GO:0009812,GO:0004062,GO:0050656,GO:0014823	response to glucocorticoid|response to insecticide|cytosol|sulfation|drug metabolic process|ethanol catabolic process|catecholamine metabolic process|xenobiotic metabolic process|sulfotransferase activity|4-nitrophenol metabolic process|protein homodimerization activity|estrogen metabolic process|flavonol 3-sulfotransferase activity|steroid sulfotransferase activity|regulation of blood pressure|n…	rno05204	Chemical carcinogenesis
Anxa3	1.69249e-60	0.498	0.188	2.90888e-56	-1.89823	0.703122	Up	ENSRNOG00000002045	protein_coding	annexin A3	--	GO:0051054,GO:0030670,GO:0005544,GO:0051091,GO:0031100,GO:0051384,GO:0042581,GO:0005737,GO:0070848,GO:0005829,GO:0005886,GO:0006909,GO:0042742,GO:0010595,GO:0043025,GO:0016020,GO:0043086,GO:0019834,GO:0043312,GO:0021766,GO:0004859,GO:0045766,GO:0030424,GO:0005509,GO:0048306,GO:0030425	positive regulation of DNA metabolic process|phagocytic vesicle membrane|calcium-dependent phospholipid binding|positive regulation of DNA binding transcription factor activity|animal organ regeneration|response to glucocorticoid|specific granule|cytoplasm|response to growth factor|cytosol|plasma membrane|phagocytosis|defense response to bacterium|positive regulation of endothelial cell migration…	--	--
Baalc	4.39304e-64	0.544	0.257	7.55032e-60	-1.5947	0.701443	Up	ENSRNOG00000004697	protein_coding	brain and acute leukemia, cytoplasmic	--	GO:0005829,GO:0014069,GO:0030054,GO:0043005,GO:0045121,GO:0045211,GO:0005634,GO:0005737	cytosol|postsynaptic density|cell junction|neuron projection|membrane raft|postsynaptic membrane|nucleus|cytoplasm	--	--
Rpl32.1	3.51045e-69	0.683	0.402	6.03341e-65	-1.03234	0.697959	Up	ENSRNOG00000032605	protein_coding	--	PREDICTED: 60S ribosomal protein L32 isoform X1	GO:0003735,GO:0006412,GO:0022625,GO:0071549,GO:0097421	structural constituent of ribosome|translation|cytosolic large ribosomal subunit|cellular response to dexamethasone stimulus|liver regeneration	--	--
Rps27a.1	5.59405e-168	1	1	9.6145e-164	1.4067	0.695559	Up	ENSRNOG00000004426	protein_coding	--	RecName: Full=Ubiquitin-40S ribosomal protein S27a; AltName: Full=Ubiquitin carboxyl extension protein 80; Contains: RecName: Full=Ubiquitin; Contains: RecName: Full=40S ribosomal protein S27a; Flags: Precursor	GO:0003735,GO:0005634,GO:0005654,GO:0005737,GO:0005829,GO:0006412,GO:0016567,GO:0019941,GO:0022627,GO:0031386,GO:0031625,GO:0043209,GO:0046872	structural constituent of ribosome|nucleus|nucleoplasm|cytoplasm|cytosol|translation|protein ubiquitination|modification-dependent protein catabolic process|cytosolic small ribosomal subunit|protein tag|ubiquitin protein ligase binding|myelin sheath|metal ion binding	rno03010	Ribosome
Cpxm1	4.04533e-74	0.517	0.149	6.95271e-70	-2.11822	0.693479	Up	ENSRNOG00000021220	protein_coding	carboxypeptidase X (M14 family), member 1	--	GO:0004185,GO:0005615,GO:0006508,GO:0006518,GO:0008270,GO:0016485,GO:0004180,GO:0004181	serine-type carboxypeptidase activity|extracellular space|proteolysis|peptide metabolic process|zinc ion binding|protein processing|carboxypeptidase activity|metallocarboxypeptidase activity	--	--
Cd276	1.20656e-62	0.502	0.184	2.07372e-58	-1.94554	0.69227	Up	ENSRNOG00000033608	protein_coding	Cd276 molecule	--	GO:0050776,GO:0009897,GO:0050852,GO:0016021,GO:0030501,GO:0042102,GO:0042110,GO:0042130,GO:1900042,GO:0042802,GO:0045077,GO:0045078,GO:0045085,GO:0001817,GO:0045669,GO:0005102,GO:0050728	regulation of immune response|external side of plasma membrane|T cell receptor signaling pathway|integral component of membrane|positive regulation of bone mineralization|positive regulation of T cell proliferation|T cell activation|negative regulation of T cell proliferation|positive regulation of interleukin-2 secretion|identical protein binding|negative regulation of interferon-gamma biosynthe…	rno04514	Cell adhesion molecules (CAMs)
Plod3	1.05531e-65	0.64	0.323	1.81376e-61	-1.30602	0.691103	Up	ENSRNOG00000001417	protein_coding	procollagen-lysine, 2-oxoglutarate 5-dioxygenase 3	--	GO:0070831,GO:0031418,GO:0005506,GO:0032870,GO:0005575,GO:0032963,GO:0005783,GO:0005794,GO:0005802,GO:0006493,GO:0008104,GO:0033823,GO:0008475,GO:0042311,GO:0017185,GO:0046947,GO:0021915,GO:0048730,GO:0030199,GO:0001701,GO:0055114,GO:0030867,GO:0001886,GO:0060425,GO:0031012,GO:0003674	basement membrane assembly|L-ascorbic acid binding|iron ion binding|cellular response to hormone stimulus|cellular_component|collagen metabolic process|endoplasmic reticulum|Golgi apparatus|trans-Golgi network|protein O-linked glycosylation|protein localization|procollagen glucosyltransferase activity|procollagen-lysine 5-dioxygenase activity|vasodilation|peptidyl-lysine hydroxylation|hydroxylysi…	rno00310,rno00514	Lysine degradation|Other types of O-glycan biosynthesis
Drap1	1.19549e-78	0.858	0.629	2.05468e-74	-0.424546	0.69019	Up	ENSRNOG00000020527	protein_coding	Dr1 associated protein 1	--	GO:0005634,GO:0006351,GO:0008134,GO:0042802,GO:0046982,GO:0000122,GO:0003677,GO:0003714	nucleus|transcription, DNA-templated|transcription factor binding|identical protein binding|protein heterodimerization activity|negative regulation of transcription by RNA polymerase II|DNA binding|transcription corepressor activity	--	--
Dap	3.43825e-66	0.616	0.318	5.90932e-62	-1.33354	0.690027	Up	ENSRNOG00000010747	protein_coding	death-associated protein	--	GO:0010507,GO:0032088,GO:0034198,GO:0045892,GO:0070513,GO:0097190,GO:0006914,GO:0006915,GO:0006919	negative regulation of autophagy|negative regulation of NF-kappaB transcription factor activity|cellular response to amino acid starvation|negative regulation of transcription, DNA-templated|death domain binding|apoptotic signaling pathway|autophagy|apoptotic process|activation of cysteine-type endopeptidase activity involved in apoptotic process	--	--
Sox2	1.87337e-58	0.5	0.209	3.21976e-54	-1.84078	0.688069	Up	ENSRNOG00000012199	protein_coding	SRY box 2	HMG	GO:0003674,GO:0003677,GO:0003682,GO:0003700,GO:0005515,GO:0005634,GO:0010468,GO:0005654,GO:0019827,GO:0021879,GO:0005667,GO:0021983,GO:0021984,GO:0021987,GO:0043410,GO:0022409,GO:0043565,GO:0030178,GO:0043586,GO:0030539,GO:0044212,GO:0044798,GO:0045165,GO:0045596,GO:0000122,GO:0048663,GO:0045597,GO:0000976,GO:0048839,GO:0045665,GO:0000981,GO:0048852,GO:0045666,GO:0001077,GO:0048863,GO:0001649,GO:…	molecular_function|DNA binding|chromatin binding|DNA binding transcription factor activity|protein binding|nucleus|regulation of gene expression|nucleoplasm|stem cell population maintenance|forebrain neuron differentiation|transcription factor complex|pituitary gland development|adenohypophysis development|cerebral cortex development|positive regulation of MAPK cascade|positive regulation of cell…	rno04390,rno04550	Hippo signaling pathway|Signaling pathways regulating pluripotency of stem cells
Gng10	5.55353e-76	0.928	0.731	9.54485e-72	-0.0686354	0.687302	Up	ENSRNOG00000025040	protein_coding	G protein subunit gamma 10	--	GO:0007186,GO:0008150,GO:0003674,GO:0004871,GO:0005834	G-protein coupled receptor signaling pathway|biological_process|molecular_function|signal transducer activity|heterotrimeric G-protein complex	rno04014,rno04371,rno04151,rno04062,rno04926,rno04724,rno04727,rno04725,rno04728,rno04726,rno04723,rno04713,rno05200,rno05032,rno05034,rno05167	Ras signaling pathway|Apelin signaling pathway|PI3K-Akt signaling pathway|Chemokine signaling pathway|Relaxin signaling pathway|Glutamatergic synapse|GABAergic synapse|Cholinergic synapse|Dopaminergic synapse|Serotonergic synapse|Retrograde endocannabinoid signaling|Circadian entrainment|Pathways in cancer|Morphine addiction|Alcoholism|Kaposi's sarcoma-associated herpesvirus infection
Rpl24	2.74589e-175	1	1	4.71936e-171	1.33401	0.685788	Up	ENSRNOG00000001611	protein_coding	ribosomal protein L24	--	GO:0022626,GO:0007093,GO:0002181,GO:0031290,GO:0008150,GO:0003674,GO:0010458,GO:0003723,GO:0042788,GO:0003735,GO:0005737,GO:0005783,GO:0005829,GO:0045296,GO:0021554,GO:0006412,GO:0060041,GO:0022625,GO:0000027,GO:1902626	cytosolic ribosome|mitotic cell cycle checkpoint|cytoplasmic translation|retinal ganglion cell axon guidance|biological_process|molecular_function|exit from mitosis|RNA binding|polysomal ribosome|structural constituent of ribosome|cytoplasm|endoplasmic reticulum|cytosol|cadherin binding|optic nerve development|translation|retina development in camera-type eye|cytosolic large ribosomal subunit|rib…	rno03010	Ribosome
Tmem123	7.38246e-72	0.459	0.104	1.26882e-67	-2.44853	0.685651	Up	ENSRNOG00000010584	protein_coding	transmembrane protein 123	--	GO:0009897,GO:0016021,GO:0031410,GO:0070267,GO:0003674,GO:0005575,GO:0008150	external side of plasma membrane|integral component of membrane|cytoplasmic vesicle|oncosis|molecular_function|cellular_component|biological_process	--	--
Ganab	3.1425e-76	0.884	0.672	5.40101e-72	-0.285208	0.68561	Up	ENSRNOG00000019724	protein_coding	glucosidase II alpha subunit	--	GO:0030246,GO:0004553,GO:0005975,GO:0017177	carbohydrate binding|hydrolase activity, hydrolyzing O-glycosyl compounds|carbohydrate metabolic process|glucosidase II complex	rno00510,rno04141	N-Glycan biosynthesis|Protein processing in endoplasmic reticulum
Oaf	1.74664e-75	0.947	0.868	3.00194e-71	0.218091	0.685286	Up	ENSRNOG00000009243	protein_coding	out at first homolog	--	--	--	--	--
Crispld2	3.35289e-43	0.547	0.319	5.76261e-39	-1.36348	0.685081	Up	ENSRNOG00000016752	protein_coding	cysteine-rich secretory protein LCCL domain containing 2	--	GO:0005615,GO:0008201,GO:0030133,GO:0030198,GO:0030324,GO:0060325,GO:0005539,GO:0005578	extracellular space|heparin binding|transport vesicle|extracellular matrix organization|lung development|face morphogenesis|glycosaminoglycan binding|proteinaceous extracellular matrix	--	--
Tmem256	1.80258e-79	0.926	0.686	3.0981e-75	-0.184247	0.684667	Up	ENSRNOG00000037540	protein_coding	transmembrane protein 256	--	GO:0016021	integral component of membrane	--	--
AY172581.24	1.60225e-73	1	1	2.7538e-69	1.9571	0.684559	Up	ENSRNOG00000043866	Mt_rRNA	--	hypothetical 18K protein - goldfish mitochondrion	--	--	--	--
Gbp2	3.46522e-67	0.444	0.109	5.95567e-63	-2.44095	0.68322	Up	ENSRNOG00000031743	protein_coding	guanylate binding protein 2	--	GO:0071346,GO:0042832,GO:0005654,GO:0044406,GO:0005829,GO:0015629,GO:0020005,GO:0048471,GO:0050830,GO:0031410,GO:0071222,GO:0035458,GO:0000139,GO:0003924,GO:0005525	cellular response to interferon-gamma|defense response to protozoan|nucleoplasm|adhesion of symbiont to host|cytosol|actin cytoskeleton|symbiont-containing vacuole membrane|perinuclear region of cytoplasm|defense response to Gram-positive bacterium|cytoplasmic vesicle|cellular response to lipopolysaccharide|cellular response to interferon-beta|Golgi membrane|GTPase activity|GTP binding	rno04621	NOD-like receptor signaling pathway
Mt-cyb	2.19778e-198	1	1	3.77733e-194	2.15069	0.682806	Up	--	--	--	--	--	--	--	--
Swap70	5.03265e-66	0.597	0.282	8.64962e-62	-1.47972	0.682439	Up	ENSRNOG00000009910	protein_coding	SWAP switching B-cell complex 70	--	GO:0060754,GO:0005634,GO:1902309,GO:0005737,GO:0007204,GO:0008064,GO:0016444,GO:0030835,GO:0032233,GO:0032880,GO:0033633,GO:0045190,GO:0003677,GO:0045296,GO:0005524,GO:0051017	positive regulation of mast cell chemotaxis|nucleus|negative regulation of peptidyl-serine dephosphorylation|cytoplasm|positive regulation of cytosolic calcium ion concentration|regulation of actin polymerization or depolymerization|somatic cell DNA recombination|negative regulation of actin filament depolymerization|positive regulation of actin filament bundle assembly|regulation of protein loca…	--	--
Rab2a	8.4181e-65	0.538	0.197	1.44682e-60	-1.86538	0.682159	Up	ENSRNOG00000005963	protein_coding	RAB2A, member RAS oncogene family	--	GO:0032482,GO:0007030,GO:0003924,GO:0033116,GO:0042470,GO:0012505,GO:0043025,GO:0005525,GO:0015031,GO:0005789,GO:0048471,GO:0016020,GO:0005794,GO:0019003,GO:0000139,GO:0006886,GO:0006888	Rab protein signal transduction|Golgi organization|GTPase activity|endoplasmic reticulum-Golgi intermediate compartment membrane|melanosome|endomembrane system|neuronal cell body|GTP binding|protein transport|endoplasmic reticulum membrane|perinuclear region of cytoplasm|membrane|Golgi apparatus|GDP binding|Golgi membrane|intracellular protein transport|ER to Golgi vesicle-mediated transport	rno04152	AMPK signaling pathway
Gpx3	2.17862e-59	0.765	0.465	3.74439e-55	-0.646405	0.681021	Up	ENSRNOG00000052564	protein_coding	glutathione peroxidase 3	--	GO:0051412,GO:0010269,GO:0004602,GO:0055114,GO:0014070,GO:0098869,GO:0042493,GO:0005615,GO:0006749,GO:0042744,GO:0006979,GO:0008430,GO:0051289,GO:0002238,GO:0010033	response to corticosterone|response to selenium ion|glutathione peroxidase activity|oxidation-reduction process|response to organic cyclic compound|cellular oxidant detoxification|response to drug|extracellular space|glutathione metabolic process|hydrogen peroxide catabolic process|response to oxidative stress|selenium binding|protein homotetramerization|response to molecule of fungal origin|resp…	rno00590,rno00480,rno04918	Arachidonic acid metabolism|Glutathione metabolism|Thyroid hormone synthesis
Rdh10	1.10626e-74	0.467	0.104	1.90134e-70	-2.48032	0.68068	Up	ENSRNOG00000006681	protein_coding	retinol dehydrogenase 10 (all-trans)	--	GO:0060449,GO:0042574,GO:0016020,GO:0003674,GO:0043583,GO:0016021,GO:0004745,GO:0043584,GO:0016616,GO:0044297,GO:0005575,GO:0005634,GO:0005737,GO:0005789,GO:0031076,GO:0005811,GO:0048568,GO:0031090,GO:0007601,GO:0048703,GO:0035115,GO:0008150,GO:0052650,GO:0042572,GO:0008406,GO:0001656,GO:0055114,GO:0009887,GO:0001701,GO:0060431,GO:0014032,GO:0002138	bud elongation involved in lung branching|retinal metabolic process|membrane|molecular_function|ear development|integral component of membrane|retinol dehydrogenase activity|nose development|oxidoreductase activity, acting on the CH-OH group of donors, NAD or NADP as acceptor|cell body|cellular_component|nucleus|cytoplasm|endoplasmic reticulum membrane|embryonic camera-type eye development|lipid …	rno00830	Retinol metabolism
Cav2	7.20801e-55	0.544	0.255	1.23884e-50	-1.61789	0.680372	Up	ENSRNOG00000057713	protein_coding	caveolin 2	--	GO:0048741,GO:0050731,GO:0051219,GO:0051259,GO:0060161,GO:0070836,GO:0002080,GO:0005198,GO:0005515,GO:0005622,GO:0005635,GO:0005637,GO:0005901,GO:0005737,GO:0005783,GO:0005925,GO:0008285,GO:0006869,GO:0008286,GO:0006906,GO:0009986,GO:0016020,GO:0000139,GO:0030674,GO:0016050,GO:0000149,GO:0031234,GO:0019065,GO:0001937,GO:0031410,GO:0031435,GO:0001938,GO:0043410,GO:0031748,GO:0043547,GO:0032947,GO:…	skeletal muscle fiber development|positive regulation of peptidyl-tyrosine phosphorylation|phosphoprotein binding|protein complex oligomerization|positive regulation of dopamine receptor signaling pathway|caveola assembly|acrosomal membrane|structural molecule activity|protein binding|intracellular|nuclear envelope|nuclear inner membrane|caveola|cytoplasm|endoplasmic reticulum|focal adhesion|nega…	rno04144,rno04510,rno05205,rno05418,rno05100	Endocytosis|Focal adhesion|Proteoglycans in cancer|Fluid shear stress and atherosclerosis|Bacterial invasion of epithelial cells
Gng2	1.89594e-92	0.994	0.94	3.25855e-88	0.584483	0.679058	Up	ENSRNOG00000048980	protein_coding	G protein subunit gamma 2	--	GO:0031681,GO:0005834,GO:0007186,GO:0008283	G-protein beta-subunit binding|heterotrimeric G-protein complex|G-protein coupled receptor signaling pathway|cell proliferation	rno04014,rno04371,rno04151,rno04062,rno04926,rno04724,rno04727,rno04725,rno04728,rno04726,rno04723,rno04713,rno05200,rno05032,rno05034,rno05167	Ras signaling pathway|Apelin signaling pathway|PI3K-Akt signaling pathway|Chemokine signaling pathway|Relaxin signaling pathway|Glutamatergic synapse|GABAergic synapse|Cholinergic synapse|Dopaminergic synapse|Serotonergic synapse|Retrograde endocannabinoid signaling|Circadian entrainment|Pathways in cancer|Morphine addiction|Alcoholism|Kaposi's sarcoma-associated herpesvirus infection
Erbb2	5.64107e-65	0.557	0.231	9.69531e-61	-1.69048	0.678436	Up	ENSRNOG00000006450	protein_coding	erb-b2 receptor tyrosine kinase 2	--	GO:0048709,GO:0050679,GO:0051879,GO:0060056,GO:0070372,GO:0070374,GO:0071363,GO:0071364,GO:0004714,GO:0004716,GO:0004871,GO:0004888,GO:0007165,GO:0005515,GO:0007166,GO:0005524,GO:0007169,GO:0005622,GO:0007275,GO:0007399,GO:0007417,GO:0010628,GO:0007422,GO:0014065,GO:0014068,GO:0007507,GO:0016021,GO:0016323,GO:0016324,GO:0001042,GO:0032886,GO:0033088,GO:0018108,GO:0001889,GO:0033674,GO:0019838,GO:…	oligodendrocyte differentiation|positive regulation of epithelial cell proliferation|Hsp90 protein binding|mammary gland involution|regulation of ERK1 and ERK2 cascade|positive regulation of ERK1 and ERK2 cascade|cellular response to growth factor stimulus|cellular response to epidermal growth factor stimulus|transmembrane receptor protein tyrosine kinase activity|signal transducer, downstream of…	rno04010,rno04012,rno04066,rno04020,rno04151,rno04510,rno04520,rno04530,rno05200,rno05230,rno05206,rno05205,rno05212,rno05226,rno05219,rno05215,rno05213,rno05224,rno05223,rno01521,rno01524,rno01522	MAPK signaling pathway|ErbB signaling pathway|HIF-1 signaling pathway|Calcium signaling pathway|PI3K-Akt signaling pathway|Focal adhesion|Adherens junction|Tight junction|Pathways in cancer|Central carbon metabolism in cancer|MicroRNAs in cancer|Proteoglycans in cancer|Pancreatic cancer|Gastric cancer|Bladder cancer|Prostate cancer|Endometrial cancer|Breast cancer|Non-small cell lung cancer|EGFR …
Efnb1	7.02315e-58	0.562	0.281	1.20707e-53	-1.49821	0.676913	Up	ENSRNOG00000006877	protein_coding	ephrin B1	--	GO:0046875,GO:0009880,GO:0005634,GO:0016021,GO:0031295,GO:0005737,GO:0005886,GO:0007399,GO:0048013,GO:0042102,GO:0007411,GO:0045121,GO:0001755,GO:0045202,GO:0005515	ephrin receptor binding|embryonic pattern specification|nucleus|integral component of membrane|T cell costimulation|cytoplasm|plasma membrane|nervous system development|ephrin receptor signaling pathway|positive regulation of T cell proliferation|axon guidance|membrane raft|neural crest cell migration|synapse|protein binding	rno04360	Axon guidance
Col5a3	3.50973e-84	0.993	0.963	6.03218e-80	0.66659	0.676866	Up	ENSRNOG00000020525	protein_coding	collagen, type V, alpha 3	--	GO:0007160,GO:0008201,GO:0031012,GO:0043394,GO:0005201,GO:0005588	cell-matrix adhesion|heparin binding|extracellular matrix|proteoglycan binding|extracellular matrix structural constituent|collagen type V trimer	rno04974	Protein digestion and absorption
Scamp2	1.53041e-68	0.674	0.402	2.63031e-64	-1.0487	0.675102	Up	ENSRNOG00000019136	protein_coding	secretory carrier membrane protein 2	--	GO:0006897,GO:0008565,GO:0015031,GO:0016021,GO:0030133,GO:0032588,GO:0043231,GO:0055038,GO:0005515,GO:0005794,GO:0006886	endocytosis|protein transporter activity|protein transport|integral component of membrane|transport vesicle|trans-Golgi network membrane|intracellular membrane-bounded organelle|recycling endosome membrane|protein binding|Golgi apparatus|intracellular protein transport	--	--
Tmem258b	8.59271e-70	0.536	0.172	1.47683e-65	-1.97014	0.67345	Up	ENSRNOG00000032740	protein_coding	transmembrane protein 258 B	--	GO:0006487,GO:0016021,GO:0034998	protein N-linked glycosylation|integral component of membrane|oligosaccharyltransferase I complex	--	--
Sfi1	1.63295e-63	0.694	0.432	2.80655e-59	-0.96244	0.671981	Up	ENSRNOG00000018412	protein_coding	SFI1 centrin binding protein	--	GO:0005813,GO:0010923,GO:0019902	centrosome|negative regulation of phosphatase activity|phosphatase binding	--	--
Hypk	2.30212e-64	0.683	0.415	3.95665e-60	-1.04206	0.671188	Up	ENSRNOG00000015703	protein_coding	Huntingtin interacting protein K	--	GO:0005737,GO:0015630,GO:0032991,GO:0043066,GO:0047485,GO:0050821,GO:0005634,GO:0005654	cytoplasm|microtubule cytoskeleton|protein-containing complex|negative regulation of apoptotic process|protein N-terminus binding|protein stabilization|nucleus|nucleoplasm	--	--
Ltbp1	1.87196e-85	0.445	0.062	3.21734e-81	-2.90786	0.669722	Up	ENSRNOG00000033090	protein_coding	latent transforming growth factor beta binding protein 1	--	GO:0071260,GO:0042060,GO:0031012,GO:0003281,GO:0071305,GO:0043025,GO:0003674,GO:0071374,GO:0048471,GO:0032967,GO:0005509,GO:0050431,GO:0005576,GO:0005578,GO:0005615,GO:0032991,GO:0050436,GO:0035904,GO:0005737,GO:0005739,GO:0001527,GO:0060976,GO:0036120,GO:0030425,GO:0038045	cellular response to mechanical stimulus|wound healing|extracellular matrix|ventricular septum development|cellular response to vitamin D|neuronal cell body|molecular_function|cellular response to parathyroid hormone stimulus|perinuclear region of cytoplasm|positive regulation of collagen biosynthetic process|calcium ion binding|transforming growth factor beta binding|extracellular region|protein…	rno04350	TGF-beta signaling pathway
Tmed2	1.65245e-80	0.942	0.754	2.84007e-76	-0.0482134	0.667056	Up	ENSRNOG00000001053	protein_coding	transmembrane p24 trafficking protein 2	--	GO:0005783,GO:0005789,GO:0005793,GO:0005794,GO:0030137,GO:0030663,GO:0006886,GO:0032525,GO:0032580,GO:0033116,GO:0034260,GO:0035264,GO:0036342,GO:0001701,GO:0001756,GO:0001843,GO:0001892,GO:0001893,GO:0001947,GO:0004871,GO:0005515,GO:0006888,GO:0006903,GO:0007030,GO:0042589,GO:0010628,GO:0043231,GO:0016021,GO:0048598,GO:0030134,GO:0060716,GO:0072659	endoplasmic reticulum|endoplasmic reticulum membrane|endoplasmic reticulum-Golgi intermediate compartment|Golgi apparatus|COPI-coated vesicle|COPI-coated vesicle membrane|intracellular protein transport|somite rostral/caudal axis specification|Golgi cisterna membrane|endoplasmic reticulum-Golgi intermediate compartment membrane|negative regulation of GTPase activity|multicellular organism growth|…	--	--
Cfd	9.09464e-77	0.425	0.069	1.5631e-72	-2.84769	0.666014	Up	ENSRNOG00000033564	protein_coding	complement factor D	--	GO:0005615,GO:0006508,GO:0006957,GO:0007219,GO:0004175,GO:0004252	extracellular space|proteolysis|complement activation, alternative pathway|Notch signaling pathway|endopeptidase activity|serine-type endopeptidase activity	rno04610,rno05150	Complement and coagulation cascades|Staphylococcus aureus infection
Cfap20	1.06928e-64	0.658	0.4	1.83777e-60	-1.11369	0.665505	Up	ENSRNOG00000042179	protein_coding	cilia and flagella associated protein 20	--	GO:2000253,GO:0060271,GO:0005814,GO:0060296,GO:0005874,GO:0005929,GO:0018095,GO:2000147,GO:0036064,GO:0005634	positive regulation of feeding behavior|cilium assembly|centriole|regulation of cilium beat frequency involved in ciliary motility|microtubule|cilium|protein polyglutamylation|positive regulation of cell motility|ciliary basal body|nucleus	--	--
Slit2	5.17258e-65	0.54	0.201	8.89012e-61	-1.85438	0.664325	Up	ENSRNOG00000003840	protein_coding	slit guidance ligand 2	--	GO:0090260,GO:0090288,GO:0098609,GO:0004963,GO:0005095,GO:0005509,GO:0005515,GO:0005576,GO:0005578,GO:0008201,GO:0005615,GO:0008285,GO:0010593,GO:0010596,GO:0010629,GO:0030308,GO:0014912,GO:0030336,GO:0016021,GO:0030517,GO:0021510,GO:0030837,GO:0031290,GO:0001656,GO:0043065,GO:0001657,GO:0043116,GO:0031667,GO:0032870,GO:0001701,GO:0043237,GO:0001933,GO:0043394,GO:0002042,GO:0051058,GO:0043395,GO:…	negative regulation of retinal ganglion cell axon guidance|negative regulation of cellular response to growth factor stimulus|cell-cell adhesion|follicle-stimulating hormone receptor activity|GTPase inhibitor activity|calcium ion binding|protein binding|extracellular region|proteinaceous extracellular matrix|heparin binding|extracellular space|negative regulation of cell proliferation|negative re…	rno04360	Axon guidance
Arf4	1.51326e-68	0.866	0.628	2.60084e-64	-0.36344	0.663866	Up	ENSRNOG00000012623	protein_coding	ADP-ribosylation factor 4	--	GO:0043066,GO:0005737,GO:0043197,GO:0005794,GO:0045176,GO:0005829,GO:0005886,GO:0006471,GO:0006890,GO:0007173,GO:0045197,GO:0007420,GO:0045944,GO:0007612,GO:0048678,GO:0015031,GO:0060996,GO:0016477,GO:0005154,GO:0061512,GO:0031584,GO:0005525,GO:2000377,GO:0032587,GO:0005575	negative regulation of apoptotic process|cytoplasm|dendritic spine|Golgi apparatus|apical protein localization|cytosol|plasma membrane|protein ADP-ribosylation|retrograde vesicle-mediated transport, Golgi to ER|epidermal growth factor receptor signaling pathway|establishment or maintenance of epithelial cell apical/basal polarity|brain development|positive regulation of transcription by RNA polym…	--	--
Ddah1	1.23722e-61	0.778	0.58	2.12641e-57	-0.525547	0.6636	Up	ENSRNOG00000014613	protein_coding	dimethylarginine dimethylaminohydrolase 1	--	GO:0043116,GO:0003073,GO:0045429,GO:0006525,GO:0006527,GO:0008285,GO:0016403,GO:0045766,GO:0046872,GO:1900038,GO:0016597,GO:0000052,GO:0016813	negative regulation of vascular permeability|regulation of systemic arterial blood pressure|positive regulation of nitric oxide biosynthetic process|arginine metabolic process|arginine catabolic process|negative regulation of cell proliferation|dimethylargininase activity|positive regulation of angiogenesis|metal ion binding|negative regulation of cellular response to hypoxia|amino acid binding|c…	--	--
Plpp1	4.1885e-58	0.628	0.367	7.19878e-54	-1.18919	0.663558	Up	ENSRNOG00000009980	protein_coding	phospholipid phosphatase 1	--	GO:0042577,GO:0006470,GO:0006644,GO:0046839,GO:0007165,GO:0008195,GO:0016020,GO:0016021,GO:0005886,GO:0016791,GO:0005887	lipid phosphatase activity|protein dephosphorylation|phospholipid metabolic process|phospholipid dephosphorylation|signal transduction|phosphatidate phosphatase activity|membrane|integral component of membrane|plasma membrane|phosphatase activity|integral component of plasma membrane	rno00561,rno00564,rno00565,rno00600,rno04072,rno04666,rno04975,rno05231	Glycerolipid metabolism|Glycerophospholipid metabolism|Ether lipid metabolism|Sphingolipid metabolism|Phospholipase D signaling pathway|Fc gamma R-mediated phagocytosis|Fat digestion and absorption|Choline metabolism in cancer
Rhbdf1	3.15473e-60	0.609	0.364	5.42203e-56	-1.2178	0.661757	Up	ENSRNOG00000020594	protein_coding	rhomboid 5 homolog 1	--	GO:0061136,GO:0019838,GO:0004252,GO:0042058,GO:0005789,GO:0008283,GO:0015031,GO:0050708,GO:0016021,GO:0016477,GO:0050709,GO:0000139,GO:0016485	regulation of proteasomal protein catabolic process|growth factor binding|serine-type endopeptidase activity|regulation of epidermal growth factor receptor signaling pathway|endoplasmic reticulum membrane|cell proliferation|protein transport|regulation of protein secretion|integral component of membrane|cell migration|negative regulation of protein secretion|Golgi membrane|protein processing	--	--
Hsd17b4	6.9648e-65	0.77	0.5	1.19704e-60	-0.748549	0.661151	Up	ENSRNOG00000015840	protein_coding	hydroxysteroid (17-beta) dehydrogenase 4	--	GO:0005777,GO:0006635,GO:0007568,GO:0008203,GO:0008209,GO:0036112,GO:0042493,GO:0008210,GO:0042803,GO:0044594,GO:0048545,GO:0060009,GO:0000038,GO:0003857,GO:0004303,GO:0005102,GO:0005739,GO:0014070,GO:0016508,GO:0016853,GO:0018812,GO:0030283,GO:0033989,GO:0036111,GO:0071407	peroxisome|fatty acid beta-oxidation|aging|cholesterol metabolic process|androgen metabolic process|medium-chain fatty-acyl-CoA metabolic process|response to drug|estrogen metabolic process|protein homodimerization activity|17-beta-hydroxysteroid dehydrogenase (NAD+) activity|response to steroid hormone|Sertoli cell development|very long-chain fatty acid metabolic process|3-hydroxyacyl-CoA dehydr…	rno00120,rno04146	Primary bile acid biosynthesis|Peroxisome
Spcs1	2.30541e-78	0.957	0.815	3.9623e-74	0.0542869	0.659104	Up	ENSRNOG00000018075	protein_coding	signal peptidase complex subunit 1	--	GO:0030176,GO:0043022,GO:0045047,GO:0005787,GO:0006465	integral component of endoplasmic reticulum membrane|ribosome binding|protein targeting to ER|signal peptidase complex|signal peptide processing	rno03060	Protein export
Gpx7	7.18122e-56	0.632	0.396	1.23424e-51	-1.09045	0.658614	Up	ENSRNOG00000009751	protein_coding	glutathione peroxidase 7	--	GO:0005783,GO:0006979,GO:0055114,GO:0098869,GO:0004096,GO:0004601,GO:0004602	endoplasmic reticulum|response to oxidative stress|oxidation-reduction process|cellular oxidant detoxification|catalase activity|peroxidase activity|glutathione peroxidase activity	rno00590,rno00480,rno04918	Arachidonic acid metabolism|Glutathione metabolism|Thyroid hormone synthesis
Ddx39b	8.84338e-73	0.962	0.832	1.51991e-68	0.117447	0.65853	Up	ENSRNOG00000000841	protein_coding	DEAD-box helicase 39B	--	GO:0005634,GO:0005681,GO:0005687,GO:0005688,GO:0005730,GO:0005737,GO:0030621,GO:0032786,GO:0006406,GO:0032991,GO:0042802,GO:0043008,GO:0044877,GO:0045727,GO:0046784,GO:0061051,GO:0000245,GO:0000346,GO:0000398,GO:0001889,GO:0003676,GO:0004004,GO:0005524,GO:0006974,GO:0008186,GO:0008380,GO:0010468,GO:0010501,GO:0016363,GO:1904707,GO:0016607,GO:2000002,GO:0016887,GO:0017070,GO:2000573	nucleus|spliceosomal complex|U4 snRNP|U6 snRNP|nucleolus|cytoplasm|U4 snRNA binding|positive regulation of DNA-templated transcription, elongation|mRNA export from nucleus|protein-containing complex|identical protein binding|ATP-dependent protein binding|protein-containing complex binding|positive regulation of translation|viral mRNA export from host cell nucleus|positive regulation of cell growt…	rno03040,rno03013,rno03015,rno05164	Spliceosome|RNA transport|mRNA surveillance pathway|Influenza A
Kdelr1	9.78589e-71	0.919	0.751	1.6819e-66	-0.0942663	0.657051	Up	ENSRNOG00000021082	protein_coding	KDEL endoplasmic reticulum protein retention receptor 1	--	GO:0070231,GO:0005789,GO:0005793,GO:0005794,GO:0005801,GO:0006621,GO:0015031,GO:0016021,GO:0016192,GO:0030217,GO:0030663,GO:0002369,GO:0033116,GO:0005783,GO:0046923	T cell apoptotic process|endoplasmic reticulum membrane|endoplasmic reticulum-Golgi intermediate compartment|Golgi apparatus|cis-Golgi network|protein retention in ER lumen|protein transport|integral component of membrane|vesicle-mediated transport|T cell differentiation|COPI-coated vesicle membrane|T cell cytokine production|endoplasmic reticulum-Golgi intermediate compartment membrane|endoplasm…	--	--
Crtapl1	9.78958e-71	0.471	0.122	1.68254e-66	-2.34943	0.6564	Up	ENSRNOG00000009878	protein_coding	--	similar to Cartilage-associated protein precursor (predicted), isoform CRA_b	GO:0005615,GO:0005783,GO:0007283,GO:0018400,GO:0032991,GO:0044877,GO:0050821,GO:0061077,GO:1901874	extracellular space|endoplasmic reticulum|spermatogenesis|peptidyl-proline hydroxylation to 3-hydroxy-L-proline|protein-containing complex|protein-containing complex binding|protein stabilization|chaperone-mediated protein folding|negative regulation of post-translational protein modification	--	--
Prps2	6.63647e-59	0.573	0.266	1.14061e-54	-1.57808	0.652446	Up	ENSRNOG00000004160	protein_coding	phosphoribosyl pyrophosphate synthetase 2	--	GO:0019693,GO:0004749,GO:0030246,GO:0005515,GO:0031100,GO:0005524,GO:0006015,GO:0006167,GO:0032991,GO:0009116,GO:0042802,GO:0009165,GO:0042803,GO:0016208,GO:0043531,GO:0016301,GO:0000287,GO:0016310,GO:0002189,GO:0019003	ribose phosphate metabolic process|ribose phosphate diphosphokinase activity|carbohydrate binding|protein binding|animal organ regeneration|ATP binding|5-phosphoribose 1-diphosphate biosynthetic process|AMP biosynthetic process|protein-containing complex|nucleoside metabolic process|identical protein binding|nucleotide biosynthetic process|protein homodimerization activity|AMP binding|ADP binding…	rno00030,rno00230	Pentose phosphate pathway|Purine metabolism
Aprt	2.64254e-60	0.656	0.39	4.54173e-56	-1.11617	0.649705	Up	ENSRNOG00000014405	protein_coding	adenine phosphoribosyl transferase	--	GO:0046083,GO:0005654,GO:0005829,GO:0006166,GO:0006168,GO:0007595,GO:0007625,GO:0016208,GO:0002055,GO:0032869,GO:0003999,GO:0044209,GO:0005575	adenine metabolic process|nucleoplasm|cytosol|purine ribonucleoside salvage|adenine salvage|lactation|grooming behavior|AMP binding|adenine binding|cellular response to insulin stimulus|adenine phosphoribosyltransferase activity|AMP salvage|cellular_component	rno00230	Purine metabolism
Twf1	2.11632e-60	0.711	0.467	3.63733e-56	-0.865737	0.649194	Up	ENSRNOG00000022507	protein_coding	twinfilin actin-binding protein 1	--	GO:0042989,GO:0015629,GO:0003785,GO:0043538,GO:0018108,GO:0004713,GO:0044877,GO:0030016,GO:0045296,GO:0005524,GO:0005546,GO:0005737,GO:0005829,GO:0048471,GO:0030042,GO:0005884,GO:0051015,GO:0030175,GO:0005911,GO:0051016,GO:0030837,GO:0010591,GO:0003779,GO:0032587,GO:0010613,GO:0010976	sequestering of actin monomers|actin cytoskeleton|actin monomer binding|regulation of actin phosphorylation|peptidyl-tyrosine phosphorylation|protein tyrosine kinase activity|protein-containing complex binding|myofibril|cadherin binding|ATP binding|phosphatidylinositol-4,5-bisphosphate binding|cytoplasm|cytosol|perinuclear region of cytoplasm|actin filament depolymerization|actin filament|actin f…	--	--
Shisa5	7.8504e-62	0.862	0.672	1.34925e-57	-0.310998	0.648749	Up	ENSRNOG00000020667	protein_coding	shisa family member 5	--	GO:0005635,GO:0005783,GO:0005789,GO:0016021,GO:0031965,GO:0042771,GO:0043123,GO:0050699,GO:0004871,GO:0072332,GO:0005622	nuclear envelope|endoplasmic reticulum|endoplasmic reticulum membrane|integral component of membrane|nuclear membrane|intrinsic apoptotic signaling pathway in response to DNA damage by p53 class mediator|positive regulation of I-kappaB kinase/NF-kappaB signaling|WW domain binding|signal transducer activity|intrinsic apoptotic signaling pathway by p53 class mediator|intracellular	rno04115	p53 signaling pathway
Tmed9	4.23678e-72	0.936	0.795	7.28175e-68	0.00650598	0.648186	Up	ENSRNOG00000021882	protein_coding	transmembrane p24 trafficking protein 9	--	GO:0019905,GO:0005783,GO:0030134,GO:0032527,GO:0005789,GO:0005793,GO:0005794,GO:0033116,GO:0006886,GO:0034498,GO:0006888,GO:0048205,GO:0007030,GO:0000139,GO:0010638,GO:0004871,GO:0016021,GO:0005515	syntaxin binding|endoplasmic reticulum|COPII-coated ER to Golgi transport vesicle|protein exit from endoplasmic reticulum|endoplasmic reticulum membrane|endoplasmic reticulum-Golgi intermediate compartment|Golgi apparatus|endoplasmic reticulum-Golgi intermediate compartment membrane|intracellular protein transport|early endosome to Golgi transport|ER to Golgi vesicle-mediated transport|COPI coati…	--	--
Rpl28	9.81713e-170	1	1	1.68727e-165	1.37583	0.647739	Up	ENSRNOG00000017127	protein_coding	ribosomal protein L28	--	GO:0005840,GO:0006412,GO:0008150,GO:0022625,GO:0030425,GO:0036464,GO:0044297,GO:0003674,GO:0003735	ribosome|translation|biological_process|cytosolic large ribosomal subunit|dendrite|cytoplasmic ribonucleoprotein granule|cell body|molecular_function|structural constituent of ribosome	rno03010	Ribosome
P3h1	8.8902e-66	0.568	0.219	1.52796e-61	-1.75755	0.646649	Up	ENSRNOG00000053991	protein_coding	prolyl 3-hydroxylase 1	--	GO:1901874,GO:0031418,GO:0005783,GO:0032963,GO:0050708,GO:0006457,GO:0010976,GO:0016705,GO:0018126,GO:0050821,GO:0019511,GO:0019797,GO:0055114,GO:0030199,GO:0005506,GO:0060348,GO:0030278,GO:0005604,GO:0030308	negative regulation of post-translational protein modification|L-ascorbic acid binding|endoplasmic reticulum|collagen metabolic process|regulation of protein secretion|protein folding|positive regulation of neuron projection development|oxidoreductase activity, acting on paired donors, with incorporation or reduction of molecular oxygen|protein hydroxylation|protein stabilization|peptidyl-proline…	--	--
Mob1a	7.1154e-60	0.516	0.209	1.22292e-55	-1.85623	0.645721	Up	ENSRNOG00000059474	protein_coding	MOB kinase activator 1A	--	GO:0005829,GO:0035329,GO:0046872,GO:0005634,GO:0005730	cytosol|hippo signaling|metal ion binding|nucleus|nucleolus	rno04390,rno04392	Hippo signaling pathway|Hippo signaling pathway - multiple species
Fat1	8.57671e-62	0.488	0.162	1.47408e-57	-2.10315	0.64569	Up	ENSRNOG00000030954	protein_coding	FAT atypical cadherin 1	--	GO:0098609,GO:0005886,GO:0005911,GO:0007015,GO:0007156,GO:0007163,GO:0016021,GO:0016324,GO:0030027,GO:0030054,GO:0030175,GO:0045197,GO:0003382,GO:0048471,GO:0005509,GO:0048593,GO:0005634	cell-cell adhesion|plasma membrane|cell-cell junction|actin filament organization|homophilic cell adhesion via plasma membrane adhesion molecules|establishment or maintenance of cell polarity|integral component of membrane|apical plasma membrane|lamellipodium|cell junction|filopodium|establishment or maintenance of epithelial cell apical/basal polarity|epithelial cell morphogenesis|perinuclear re…	--	--
Rai14	2.63871e-70	0.47	0.114	4.53515e-66	-2.39675	0.643442	Up	ENSRNOG00000028872	protein_coding	retinoic acid induced 14	--	GO:0005829,GO:0005856,GO:0005938,GO:0007283,GO:0030054,GO:0030154,GO:0001650,GO:0005634	cytosol|cytoskeleton|cell cortex|spermatogenesis|cell junction|cell differentiation|fibrillar center|nucleus	--	--
Kxd1	1.20336e-72	0.922	0.753	2.06821e-68	-0.0704893	0.643429	Up	ENSRNOG00000019971	protein_coding	KxDL motif containing 1	--	GO:0031083,GO:0032418,GO:0099078,GO:0005765,GO:0016192	BLOC-1 complex|lysosome localization|BORC complex|lysosomal membrane|vesicle-mediated transport	--	--
Snta1	6.94079e-55	0.767	0.586	1.19291e-50	-0.55462	0.642986	Up	ENSRNOG00000016062	protein_coding	syntrophin, alpha 1	--	GO:0050998,GO:0005515,GO:0051117,GO:0005622,GO:0060307,GO:0007528,GO:0008150,GO:0017080,GO:0030165,GO:0031594,GO:0086005,GO:0032991,GO:1902083,GO:1902305,GO:0042383,GO:0002027,GO:0044325,GO:0003117,GO:0045211,GO:0005198	nitric-oxide synthase binding|protein binding|ATPase binding|intracellular|regulation of ventricular cardiac muscle cell membrane repolarization|neuromuscular junction development|biological_process|sodium channel regulator activity|PDZ domain binding|neuromuscular junction|ventricular cardiac muscle cell action potential|protein-containing complex|negative regulation of peptidyl-cysteine S-nitro…	--	--
B2m	3.41585e-106	1	1	5.87081e-102	1.47195	0.638691	Up	ENSRNOG00000017123	protein_coding	beta-2 microglobulin	--	GO:1904437,GO:0046686,GO:0019885,GO:0002726,GO:1990712,GO:0048260,GO:0032092,GO:0003674,GO:0055072,GO:0033077,GO:0005615,GO:0071281,GO:0005794,GO:0005829,GO:0033216,GO:0071283,GO:0042026,GO:0005886,GO:1900121,GO:0042493,GO:0006826,GO:1900122,GO:0042612,GO:0006955,GO:0001916,GO:1900390,GO:0042802,GO:0009897,GO:0002237,GO:1904434,GO:0045646,GO:0010977,GO:0002481	positive regulation of transferrin receptor binding|response to cadmium ion|antigen processing and presentation of endogenous peptide antigen via MHC class I|positive regulation of T cell cytokine production|HFE-transferrin receptor complex|positive regulation of receptor-mediated endocytosis|positive regulation of protein binding|molecular_function|iron ion homeostasis|T cell differentiation in …	rno04612	Antigen processing and presentation
Zbed5	3.13631e-46	0.852	0.702	5.39038e-42	-0.232553	0.638111	Up	ENSRNOG00000000918	protein_coding	zinc finger, BED-type containing 5	--	GO:0005737,GO:0006357,GO:0000981,GO:0003677,GO:0005654	cytoplasm|regulation of transcription by RNA polymerase II|RNA polymerase II transcription factor activity, sequence-specific DNA binding|DNA binding|nucleoplasm	--	--
Ehd4	8.60039e-61	0.67	0.44	1.47815e-56	-0.958516	0.638057	Up	ENSRNOG00000007584	protein_coding	EH-domain containing 4	--	GO:0005783,GO:0005886,GO:0006907,GO:0030100,GO:0032456,GO:0045296,GO:0048471,GO:0050731,GO:0051260,GO:0055038,GO:0071363,GO:0005509,GO:0005525	endoplasmic reticulum|plasma membrane|pinocytosis|regulation of endocytosis|endocytic recycling|cadherin binding|perinuclear region of cytoplasm|positive regulation of peptidyl-tyrosine phosphorylation|protein homooligomerization|recycling endosome membrane|cellular response to growth factor stimulus|calcium ion binding|GTP binding	rno04144	Endocytosis
Szrd1	1.56638e-60	0.695	0.468	2.69213e-56	-0.85416	0.637811	Up	ENSRNOG00000009183	protein_coding	SUZ RNA binding domain containing 1	--	--	--	--	--
Rpl22l1	5.86597e-75	0.979	0.896	1.00818e-70	0.28556	0.637659	Up	ENSRNOG00000011817	protein_coding	ribosomal protein L22 like 1	--	GO:0022625,GO:0002181,GO:0003723,GO:0003735	cytosolic large ribosomal subunit|cytoplasmic translation|RNA binding|structural constituent of ribosome	rno03010	Ribosome
Fuca1	1.17871e-68	0.902	0.678	2.02586e-64	-0.27725	0.636409	Up	ENSRNOG00000009325	protein_coding	fucosidase, alpha-L- 1, tissue	--	GO:0005764,GO:0006004,GO:0008150,GO:0015928,GO:0016139,GO:0030246,GO:0004560	lysosome|fucose metabolic process|biological_process|fucosidase activity|glycoside catabolic process|carbohydrate binding|alpha-L-fucosidase activity	rno00511,rno04142	Other glycan degradation|Lysosome
Cst3	1.57255e-130	1	1	2.70274e-126	1.98265	0.635504	Up	ENSRNOG00000005195	protein_coding	cystatin C	--	GO:0004869,GO:0005576,GO:0005604,GO:0005615,GO:0009743,GO:0005737,GO:0010035,GO:0005764,GO:0010466,GO:0005771,GO:0010711,GO:0010716,GO:0014070,GO:0030414,GO:0043292,GO:0030424,GO:0045740,GO:0031667,GO:0045861,GO:0031965,GO:0048471,GO:0048678,GO:0060009,GO:0060311,GO:0001540,GO:0060313,GO:0001654,GO:0060548,GO:0001666,GO:0070301,GO:0001775,GO:0002020,GO:0004866,GO:0005783,GO:0006915,GO:0006952,GO:…	cysteine-type endopeptidase inhibitor activity|extracellular region|basement membrane|extracellular space|response to carbohydrate|cytoplasm|response to inorganic substance|lysosome|negative regulation of peptidase activity|multivesicular body|negative regulation of collagen catabolic process|negative regulation of extracellular matrix disassembly|response to organic cyclic compound|peptidase inh…	rno04970	Salivary secretion
Impdh2	1.90814e-62	0.74	0.54	3.27952e-58	-0.671925	0.635379	Up	ENSRNOG00000031965	protein_coding	inosine monophosphate dehydrogenase 2	--	GO:0046872,GO:0003938,GO:0051289,GO:0005634,GO:0055114,GO:0005737,GO:0005829,GO:0006164,GO:0060041,GO:0071353,GO:0006177,GO:0006183,GO:0007623,GO:0000166,GO:0046651	metal ion binding|IMP dehydrogenase activity|protein homotetramerization|nucleus|oxidation-reduction process|cytoplasm|cytosol|purine nucleotide biosynthetic process|retina development in camera-type eye|cellular response to interleukin-4|GMP biosynthetic process|GTP biosynthetic process|circadian rhythm|nucleotide binding|lymphocyte proliferation	rno00230,rno00983	Purine metabolism|Drug metabolism - other enzymes
Lamp2	1.94538e-79	0.988	0.907	3.34352e-75	0.370062	0.635241	Up	ENSRNOG00000000164	protein_coding	lysosomal-associated membrane protein 2	--	GO:0005802,GO:0005886,GO:0006605,GO:0006914,GO:0008150,GO:0009267,GO:0050821,GO:0016020,GO:0061684,GO:0019899,GO:0061740,GO:0061742,GO:0003674,GO:0005515,GO:0005615,GO:0005764,GO:0005765,GO:0005768,GO:0005770,GO:0019904,GO:0030670,GO:0031088,GO:0031647,GO:0031902,GO:0032463,GO:0044754,GO:0070062,GO:0045121,GO:0097352,GO:0046716,GO:0048471,GO:0097637,GO:1905146,GO:1990836	trans-Golgi network|plasma membrane|protein targeting|autophagy|biological_process|cellular response to starvation|protein stabilization|membrane|chaperone-mediated autophagy|enzyme binding|protein targeting to lysosome involved in chaperone-mediated autophagy|chaperone-mediated autophagy translocation complex|molecular_function|protein binding|extracellular space|lysosome|lysosomal membrane|endo…	rno04145,rno04142,rno04140,rno05152	Phagosome|Lysosome|Autophagy - animal|Tuberculosis
Lmna	8.27112e-63	0.998	0.999	1.42156e-58	0.892507	0.633373	Up	ENSRNOG00000019638	protein_coding	lamin A/C	--	GO:0005654,GO:0005882,GO:0006997,GO:0006998,GO:0007283,GO:0034504,GO:0007517,GO:0008157,GO:0034613,GO:0008285,GO:0042802,GO:0045669,GO:0048471,GO:0055015,GO:1903243,GO:0071456,GO:1904178,GO:2001237,GO:0005198,GO:0005515,GO:0005634,GO:0005635,GO:0005638,GO:0009612,GO:0010628,GO:0016363,GO:0030334,GO:0030951,GO:0072201,GO:0031965,GO:0090201,GO:0032204,GO:0090343,GO:0090398,GO:1900180	nucleoplasm|intermediate filament|nucleus organization|nuclear envelope organization|spermatogenesis|protein localization to nucleus|muscle organ development|protein phosphatase 1 binding|cellular protein localization|negative regulation of cell proliferation|identical protein binding|positive regulation of osteoblast differentiation|perinuclear region of cytoplasm|ventricular cardiac muscle cell…	rno04210,rno05410,rno05412,rno05414	Apoptosis|Hypertrophic cardiomyopathy (HCM)|Arrhythmogenic right ventricular cardiomyopathy (ARVC)|Dilated cardiomyopathy (DCM)
Mt-nd4l	1.2728e-52	0.438	0.144	2.18755e-48	-2.21961	0.630494	Up	--	--	--	--	--	--	--	--
Lman2	9.83643e-67	0.82	0.632	1.69059e-62	-0.448659	0.630388	Up	ENSRNOG00000016161	protein_coding	lectin, mannose-binding 2	--	GO:0030246,GO:0005615,GO:0031072,GO:0005789,GO:0031410,GO:0005793,GO:0005794,GO:0005887,GO:0006888,GO:0048471,GO:0006890,GO:0050766,GO:0007029,GO:0070382,GO:0007030,GO:0009986,GO:0000139,GO:0030134,GO:0005537,GO:0030137	carbohydrate binding|extracellular space|heat shock protein binding|endoplasmic reticulum membrane|cytoplasmic vesicle|endoplasmic reticulum-Golgi intermediate compartment|Golgi apparatus|integral component of plasma membrane|ER to Golgi vesicle-mediated transport|perinuclear region of cytoplasm|retrograde vesicle-mediated transport, Golgi to ER|positive regulation of phagocytosis|endoplasmic ret…	rno04141	Protein processing in endoplasmic reticulum
Slco2b1	2.03209e-69	0.436	0.094	3.49255e-65	-2.6198	0.630143	Up	ENSRNOG00000017976	protein_coding	solute carrier organic anion transporter family, member 2b1	--	GO:0055085,GO:0005887,GO:0071718,GO:0006811,GO:0008514,GO:0015125,GO:0015347,GO:0015721,GO:0016021,GO:0001889,GO:0016324,GO:0005215,GO:0043252,GO:0005886	transmembrane transport|integral component of plasma membrane|sodium-independent icosanoid transport|ion transport|organic anion transmembrane transporter activity|bile acid transmembrane transporter activity|sodium-independent organic anion transmembrane transporter activity|bile acid and bile salt transport|integral component of membrane|liver development|apical plasma membrane|transporter acti…	--	--
Atp1b2	1.85836e-53	0.522	0.242	3.19397e-49	-1.68733	0.629301	Up	ENSRNOG00000011227	protein_coding	ATPase Na+/K+ transporting subunit beta 2	--	GO:0005737,GO:0005890,GO:0006883,GO:0036376,GO:0007155,GO:0010107,GO:0050821,GO:0051117,GO:0086009,GO:1901018,GO:0001671,GO:0005391,GO:0010248,GO:0016324,GO:0030007,GO:1903278,GO:0032781,GO:1903288	cytoplasm|sodium:potassium-exchanging ATPase complex|cellular sodium ion homeostasis|sodium ion export across plasma membrane|cell adhesion|potassium ion import|protein stabilization|ATPase binding|membrane repolarization|positive regulation of potassium ion transmembrane transporter activity|ATPase activator activity|sodium:potassium-exchanging ATPase activity|establishment or maintenance of tra…	rno04024,rno04022,rno04911,rno04918,rno04919,rno04925,rno04260,rno04261,rno04970,rno04971,rno04972,rno04976,rno04973,rno04974,rno04978,rno04960,rno04961,rno04964	cAMP signaling pathway|cGMP - PKG signaling pathway|Insulin secretion|Thyroid hormone synthesis|Thyroid hormone signaling pathway|Aldosterone synthesis and secretion|Cardiac muscle contraction|Adrenergic signaling in cardiomyocytes|Salivary secretion|Gastric acid secretion|Pancreatic secretion|Bile secretion|Carbohydrate digestion and absorption|Protein digestion and absorption|Mineral absorption…
Pdlim4	1.23974e-53	0.612	0.386	2.13074e-49	-1.12091	0.629065	Up	ENSRNOG00000050794	protein_coding	PDZ and LIM domain 4	--	GO:0051496,GO:0043197,GO:0031532,GO:0005515,GO:0055038,GO:0045211,GO:0031901,GO:0005634,GO:0098976,GO:0046872,GO:0031905,GO:0048471,GO:0005737,GO:0005856,GO:0015629,GO:0019903,GO:0031941,GO:0030027,GO:0051393,GO:0034777,GO:0042803,GO:0030036,GO:0001725,GO:0030054,GO:0042805	positive regulation of stress fiber assembly|dendritic spine|actin cytoskeleton reorganization|protein binding|recycling endosome membrane|postsynaptic membrane|early endosome membrane|nucleus|excitatory chemical synaptic transmission|metal ion binding|early endosome lumen|perinuclear region of cytoplasm|cytoplasm|cytoskeleton|actin cytoskeleton|protein phosphatase binding|filamentous actin|lamel…	--	--
AABR07002683.1	6.81023e-59	0.552	0.247	1.17047e-54	-1.65436	0.628244	Up	ENSRNOG00000054609	protein_coding	--	PREDICTED: ras-related protein Rab-12	GO:0000139,GO:0003924,GO:0005525,GO:0005764,GO:0005765,GO:0005776,GO:0005789,GO:0005802,GO:0006886,GO:0006888,GO:0006914,GO:0008333,GO:0019003,GO:0030141,GO:0032482,GO:0044257,GO:0055038	Golgi membrane|GTPase activity|GTP binding|lysosome|lysosomal membrane|autophagosome|endoplasmic reticulum membrane|trans-Golgi network|intracellular protein transport|ER to Golgi vesicle-mediated transport|autophagy|endosome to lysosome transport|GDP binding|secretory granule|Rab protein signal transduction|cellular protein catabolic process|recycling endosome membrane	--	--
Dpm3	1.0611e-58	0.8	0.596	1.82372e-54	-0.495329	0.626597	Up	ENSRNOG00000029077	protein_coding	dolichyl-phosphate mannosyltransferase subunit 3	--	GO:0005783,GO:0005789,GO:0006506,GO:0030176,GO:0031647,GO:0033185,GO:0035269,GO:0004582	endoplasmic reticulum|endoplasmic reticulum membrane|GPI anchor biosynthetic process|integral component of endoplasmic reticulum membrane|regulation of protein stability|dolichol-phosphate-mannose synthase complex|protein O-linked mannosylation|dolichyl-phosphate beta-D-mannosyltransferase activity	rno00510	N-Glycan biosynthesis
Sfrp4	4.29272e-50	0.367	0.097	7.3779e-46	-2.65336	0.625421	Up	ENSRNOG00000054957	protein_coding	secreted frizzled-related protein 4	--	GO:0005634,GO:0005737,GO:0007186,GO:0007275,GO:0007565,GO:0017147,GO:0008285,GO:0030154,GO:0030510,GO:0032355,GO:0035567,GO:0060070,GO:0042813,GO:0060349,GO:0043065,GO:0043433,GO:0090090,GO:0002092,GO:0090263,GO:0004930,GO:0005576,GO:0005615,GO:0009986,GO:0010628,GO:0016021,GO:0016055,GO:0043434,GO:0045606,GO:0046329,GO:0046697,GO:0051384,GO:1902174,GO:0055062,GO:2000051,GO:0060056,GO:2000119	nucleus|cytoplasm|G-protein coupled receptor signaling pathway|multicellular organism development|female pregnancy|Wnt-protein binding|negative regulation of cell proliferation|cell differentiation|regulation of BMP signaling pathway|response to estradiol|non-canonical Wnt signaling pathway|canonical Wnt signaling pathway|Wnt-activated receptor activity|bone morphogenesis|positive regulation of a…	rno04310	Wnt signaling pathway
Itgbl1	4.94615e-77	0.426	0.068	8.50095e-73	-2.89905	0.625345	Up	ENSRNOG00000004516	protein_coding	integrin subunit beta like 1	--	GO:0005615	extracellular space	--	--
Epas1	2.06948e-53	0.936	0.802	3.55681e-49	0.101938	0.6247	Up	ENSRNOG00000021318	protein_coding	endothelial PAS domain protein 1	--	GO:0001892,GO:0001974,GO:0002027,GO:0003677,GO:0003700,GO:0006357,GO:0006366,GO:0006979,GO:0005634,GO:0007005,GO:0007601,GO:0042415,GO:0008134,GO:0042421,GO:0043129,GO:0016607,GO:0043565,GO:0000122,GO:0048625,GO:0043619,GO:0000981,GO:0050897,GO:0001077,GO:0055072,GO:0001525,GO:0071222,GO:0071347,GO:0001666,GO:0071456,GO:0005667,GO:0005737,GO:0030097,GO:0006351,GO:0030154,GO:0006355,GO:0030218,GO:…	embryonic placenta development|blood vessel remodeling|regulation of heart rate|DNA binding|DNA binding transcription factor activity|regulation of transcription by RNA polymerase II|transcription by RNA polymerase II|response to oxidative stress|nucleus|mitochondrion organization|visual perception|norepinephrine metabolic process|transcription factor binding|norepinephrine biosynthetic process|s…	rno05200,rno05211	Pathways in cancer|Renal cell carcinoma
[truncated: 1,147 more rows]
